# Supplementary material for: Bacillus velezensis 20507 promotes symbiosis between Bradyrhizobium japonicum USDA110 and soybean by secreting flavonoids
Source: Front Microbiol. 2025 Mar 27;16:1572568. doi: 10.3389/fmicb.2025.1572568 (PMC11983421; doi:10.3389/fmicb.2025.1572568)
Supplement: Supplementary Table S1 — PCR primer sequences. [file Table_1.XLSX]

## Sheet: Sheet1
Glyma.19g18230	NM_001357056.1.P000000.1166.f： GACTTGAGGCATTTGGAGGAGA
	NM_001357056.1.P000000.1166.r： ACCAAGGCATGATCTACAAGCA
Glyma.13g14500	NM_001357054.1.P000001.1166.f： ATCGCAACATTTGAGGAGGAGT
	NM_001357054.1.P000001.1166.r： GGGTAAGACCTGCATTCCTTGA
Glyma.08g10950	NM_001371382.1.P000000.1166.f： AGCTGCTGTCATTCTTGGATCA
	NM_001371382.1.P000000.1166.r： TGGAAAGTGAGTCCTACTTCGC
Glyma.08g11050	NM_001371382.1.P000000.1166.f： AGCTGCTGTCATTCTTGGATCA
	NM_001371382.1.P000000.1166.r： TGGAAAGTGAGTCCTACTTCGC
Glyma.20g24150	NM_001248290.2.P000000.1166.f： GTCTGTTGGGACTTACGGTGAT
	NM_001248290.2.P000000.1166.r： CGAGAAGCCAAACTGCGTTTTA
Glyma.01g23240	NM_001249307.2.P000000.1166.f： TGCAAAGCAACCTTTCCAAACA
	NM_001249307.2.P000000.1166.r： GATGCAAATTTCACCGGGTTGA
Glyma.02g30730	NM_001367007.1.P000006.1166.f： CAAACTCCTCTGCCCAACAAAG
	NM_001367007.1.P000006.1166.r： GTTTCACGGCCTCAATGATAGC
Glyma.13g08170	XM_003543744.5.P000000.1166.f： TAGGTTGGTGTTGGGTTGGAAA
	XM_003543744.5.P000000.1166.r： TCGACAACAAGCAGAGGAGTAC
Glyma.17g11530	XM_006600689.3.P000002.1166.f： CCATGAGCACTGGTCTCTTTCT
	XM_006600689.3.P000002.1166.r： CTCTGCTGTGGACCCATTAACT
Glyma.13g16770	XM_014765596.3.P000006.1166.f： TTGCTTCAATACAAACGCTGGG
	XM_014765596.3.P000006.1166.r： CATTTGGAATCCGTTGGCTTGT
Glyma.12g14100	XM_003540002.5.P000001.1166.f： CCGGCACCATTAACAACAAT
	XM_003540002.5.P000001.1166.r： TCCACATACTTAGTTGGGCC
Glyma.12g03580	XM_003540889.5.P000000.1166.f： TGTGAAGGCCGAAGAGGAATAC
	XM_003540889.5.P000000.1166.r： GTCAAAGCCAGTGGAAACATCC
16S rRNA	f: TGATCCTGGCTCAGGATGA
	r: TTCGCTCGACTTGCATGTA
NodD1	f: CTGCTGCACATCCAACTCTC
	r: GTTCATCAGAAAATGGCAGC
NodD1	f: GAGGCTCTGATGCACATTGA
	r: TCTGGCCGGATAACAAAATC
