# Supplementary material for: Bacillus velezensis 20507 promotes symbiosis between Bradyrhizobium japonicum USDA110 and soybean by secreting flavonoids
Source: Front Microbiol. 2025 Mar 27;16:1572568. doi: 10.3389/fmicb.2025.1572568 (PMC11983421; doi:10.3389/fmicb.2025.1572568)
Supplement: Supplementary Table S2 — Statistics of raw data information for each sample. [file Table_2.XLS]

	N0-CK-1	N0-CK-3	N0-CK-2	N0-Bj-1	N0-Bj-2	N0-Bj-3	N0-Bv-1	N0-Bv-2	N0-Bv-3	N0-BB-1	N0-BB-2	N0-BB-3
Total Reads Count(#)	43474008	53779830	51284904	56649630	51033112	60401270	50231214	48706960	49775154	43248518	45383330	49306746
Total Bases Count(bp)	6521101200	8066974500	7692735600	8497444500	7654966800	9060190500	7534682100	7306044000	7466273100	6487277700	6807499500	7396011900
Average Read Length(bp)	150	150	150	150	150	150	150	150	150	150	150	150
Q10 Bases Count(bp)	6499486225	8044837755	7666602282	8474376203	7632659923	9035780349	7510693203	7284097583	7444357726	6465309278	6784278934	7372015806
Q10 Bases Ratio(%)	99.67%	99.73%	99.66%	99.73%	99.71%	99.73%	99.68%	99.70%	99.71%	99.66%	99.66%	99.68%
Q20 Bases Count(bp)	6449740103	7994245635	7607075875	8421579291	7581485047	8980058271	7455463328	7233769818	7393821780	6414652370	6730369745	7316531897
Q20 Bases Ratio(%)	98.91%	99.10%	98.89%	99.11%	99.04%	99.12%	98.95%	99.01%	99.03%	98.88%	98.87%	98.93%
Q30 Bases Count(bp)	6315799414	7857442072	7447233259	8278313604	7443274297	8829055029	7306492696	7097835868	7256606202	6277519216	6584434401	7166813863
Q30 Bases Ratio(%)	96.85%	97.40%	96.81%	97.42%	97.23%	97.45%	96.97%	97.15%	97.19%	96.77%	96.72%	96.90%
N Bases Count(bp)	358450	458850	417291	478015	425467	514562	418523	407157	418803	355826	367307	408431
N Bases Ratio(%)	0.01%	0.01%	0.01%	0.01%	0.01%	0.01%	0.01%	0.01%	0.01%	0.01%	0.01%	0.01%
GC Bases Count(bp)	2880767622	3524078465	3317675868	3721552301	3363504240	4006052728	3273818712	3162970233	3238871046	2889358458	3048510658	3280965612
GC Bases Ratio(%)	44.18%	43.69%	43.13%	43.80%	43.94%	44.22%	43.45%	43.29%	43.38%	44.54%	44.78%	44.36%
