# Supplementary material for: Bacillus velezensis 20507 promotes symbiosis between Bradyrhizobium japonicum USDA110 and soybean by secreting flavonoids
Source: Front Microbiol. 2025 Mar 27;16:1572568. doi: 10.3389/fmicb.2025.1572568 (PMC11983421; doi:10.3389/fmicb.2025.1572568)
Supplement: Supplementary Table S3 — Statics of clean reads mapping. [file Table_3.XLS]

	N0-CK-1	N0-CK-3	N0-CK-2	N0-Bj-1	N0-Bj-2	N0-Bj-3	N0-Bv-1	N0-Bv-2	N0-Bv-3	N0-BB-1	N0-BB-2	N0-BB-3
Total reads	37273362(100.00%)	47861258(100.00%)	48270526(100.00%)	48523318(100.00%)	47078770(100.00%)	47866968(100.00%)	53901400(100.00%)	48042108(100.00%)	55222758(100.00%)	40262558(100.00%)	41331282(100.00%)	46409008(100.00%)
Total mapped	36261656(97.29%)	46962616(98.12%)	47137609(97.65%)	46170474(95.15%)	44809493(95.18%)	45570351(95.20%)	53095730(98.51%)	47292064(98.44%)	54334129(98.39%)	39427454(97.93%)	40489966(97.96%)	45405656(97.84%)
Mutiple mapped	783152(2.10%)	917705(1.92%)	1012407(2.10%)	774077(1.60%)	743540(1.58%)	780755(1.63%)	1082528(2.01%)	987673(2.06%)	1231755(2.23%)	804829(2.00%)	884513(2.14%)	913500(1.97%)
Uniquely mapped	35478504(95.18%)	46044911(96.20%)	46125202(95.56%)	45396397(93.56%)	44065953(93.60%)	44789596(93.57%)	52013202(96.50%)	46304391(96.38%)	53102374(96.16%)	38622625(95.93%)	39605453(95.82%)	44492156(95.87%)
Read-1 mapped	17760343(47.65%)	23050063(48.16%)	23087959(47.83%)	22719738(46.82%)	22056365(46.85%)	22416929(46.83%)	26029933(48.29%)	23172987(48.23%)	26569784(48.11%)	19336077(48.02%)	19825925(47.97%)	22271692(47.99%)
Read-2 mapped	17718161(47.54%)	22994848(48.04%)	23037243(47.73%)	22676659(46.73%)	22009588(46.75%)	22372667(46.74%)	25983269(48.21%)	23131404(48.15%)	26532590(48.05%)	19286548(47.90%)	19779528(47.86%)	22220464(47.88%)
Reads map to '+'	17737608(47.59%)	23020553(48.10%)	23060903(47.77%)	22694702(46.77%)	22030050(46.79%)	22391219(46.78%)	26005514(48.25%)	23150877(48.19%)	26548723(48.08%)	19310181(47.96%)	19801515(47.91%)	22244308(47.93%)
Reads map to '-'	17740896(47.60%)	23024358(48.11%)	23064299(47.78%)	22701695(46.79%)	22035903(46.81%)	22398377(46.79%)	26007688(48.25%)	23153514(48.19%)	26553651(48.08%)	19312444(47.97%)	19803938(47.92%)	22247848(47.94%)
Non-splice reads	24912512(66.84%)	32563738(68.04%)	32879073(68.11%)	31826078(65.59%)	31228392(66.33%)	31878196(66.60%)	34487629(63.98%)	30764743(64.04%)	35445116(64.19%)	24183803(60.07%)	24634508(59.60%)	27836150(59.98%)
Splice reads	10565992(28.35%)	13481173(28.17%)	13246129(27.44%)	13570319(27.97%)	12837561(27.27%)	12911400(26.97%)	17525573(32.51%)	15539648(32.35%)	17657258(31.97%)	14438822(35.86%)	14970945(36.22%)	16656006(35.89%)
Reads mapped in proper pairs	34471568(92.48%)	44637182(93.26%)	44501232(92.19%)	44086190(90.86%)	42668900(90.63%)	43254196(90.36%)	50196920(93.13%)	44670590(92.98%)	50959554(92.28%)	37511100(93.17%)	38531186(93.23%)	43216022(93.12%)
