# Supplementary material for: Bacillus velezensis 20507 promotes symbiosis between Bradyrhizobium japonicum USDA110 and soybean by secreting flavonoids
Source: Front Microbiol. 2025 Mar 27;16:1572568. doi: 10.3389/fmicb.2025.1572568 (PMC11983421; doi:10.3389/fmicb.2025.1572568)
Supplement: Supplementary Table S4 — DEGs in paired comparison of BB vs Bj. [file Table_4.XLS]

Gene id	MeanTPM (C3)	MeanTPM (C2)	log2FoldChange	pValue	qValue	result	GeneName	GeneDescription	GO	KEGG	KOG	gene_length	NR_tophit_name	NR_tophit_description	NR_tophit_similarity	Swissprot_tophit_name	Swissprot_tophit_description	Swissprot_tophit_similarity	String_tophit_name	String_tophit_description	String_tophit_similarity	COG	KOG2	NOG	GO_molecular_function	GO_biological_process	GO_cellular_component	KEGG_gene_id	KEGG_gene_name	KEGG_pathway	CDS	CDS_type	Pfam
Glyma.09G037800	1.040517	0.0001	13.34501292	7.69E-07	3.29E-06	up	Glyma.09G037800	-	-	-	-	546	XP_003533195.1	XP_003533195.1 outer envelope pore protein 16-2, chloroplastic [Glycine max]	100	sp|Q0WMZ5|OP162_ARATH	sp|Q0WMZ5|OP162_ARATH Outer envelope pore protein 16-2, chloroplastic OS=Arabidopsis thaliana GN=OEP162 PE=2 SV=1	84.4	_	_	_	_	_	_	GO:0030150|protein import into mitochondrial matrix	GO:0005744|TIM23 mitochondrial import inner membrane translocase complex;GO:0009527|plastid outer membrane;GO:0031305|integral component of mitochondrial inner membrane;GO:0031359|integral component of chloroplast outer membrane;GO:0046930|pore complex	GO:0015171|amino acid transmembrane transporter activity;GO:0015288|porin activity;GO:0042803|protein homodimerization activity	_	_	_	m.6714|Glyma.09G037800:1-546(+)	complete	PF02466.16|Tim17|Tim17/Tim22/Tim23/Pmp24 family|Glyma.09G037800.1|m.6714:34-171
Glyma.09G075800	0.856668333	0.0001	13.06452105	0.008959699	0.020854805	up	Glyma.09G075800	-	-	-	-	183	KRH37589.1	KRH37589.1 hypothetical protein GLYMA_09G075800 [Glycine max]	100	_	_	_	_	_	_	_	_	_	_	_	_	_	_	_	_	_	_
Glyma.08G250600	0.794488333	0.0001	12.95581032	5.75E-08	2.76E-07	up	Glyma.08G250600	-	GO:0000981,GO:0000988,GO:0000989,GO:0001067,GO:0001076,GO:0001101,GO:0001134,GO:0001135,GO:0003674,GO:0003676,GO:0003677,GO:0003700,GO:0005488,GO:0005575,GO:0005622,GO:0005623,GO:0005634,GO:0006355,GO:0006357,GO:0008150,GO:0009719,GO:0009725,GO:0009751,GO:0009889,GO:0009987,GO:0010033,GO:0010468,GO:0010556,GO:0014070,GO:0019219,GO:0019222,GO:0030154,GO:0031323,GO:0031326,GO:0032502,GO:0042221,GO:…	-	KOG0048-Transcription factor, Myb superfamily[K]	828	NP_001240937.1	NP_001240937.1 uncharacterized protein LOC100785540 [Glycine max]	100	sp|Q9LX82|MYB48_ARATH	sp|Q9LX82|MYB48_ARATH Transcription factor MYB48 OS=Arabidopsis thaliana GN=MYB48 PE=2 SV=1	78.8	_	_	_	_	_	_	GO:0006351|transcription, DNA-templated;GO:0006355|regulation of transcription, DNA-templated;GO:0006357|regulation of transcription by RNA polymerase II;GO:0009751|response to salicylic acid;GO:0030154|cell differentiation	GO:0005634|nucleus	GO:0000981|DNA-binding transcription factor activity, RNA polymerase II-specific;GO:0001135|RNA polymerase II transcription regulator recruiting activity;GO:0003700|DNA-binding transcription factor activity;GO:0043565|sequence-specific DNA binding;GO:0044212|transcription regulatory region DNA binding	ko:K09422	MYBP		m.4197|Glyma.08G250600:1-828(+)	complete	PF00249.28|Myb_DNA-binding|Myb-like DNA-binding domain|Glyma.08G250600.1|m.4197:13-60;PF00249.28|Myb_DNA-binding|Myb-like DNA-binding domain|Glyma.08G250600.1|m.4197:66-110;PF13921.3|Myb_DNA-bind_6|Myb-like DNA-binding domain|Glyma.08G250600.1|m.4197:16-74;PF13921.3|Myb_DNA-bind_6|Myb-like DNA-binding domain|Glyma.08G250600.1|m.4197:71-119
Glyma.07G056550	0.560615333	0.0001	12.45279549	0.002548682	0.006617975	up	Glyma.07G056550	-	-	-	-
Glyma.11G076300	0.554830667	0.0001	12.43783182	0.000171582	0.000544464	up	Glyma.11G076300	-	-	-	-	270	KHN41902.1	KHN41902.1 hypothetical protein glysoja_003642 [Glycine soja]	100	_	_	_	_	_	_	_	_	_	_	_	_	_	_	_	_	_	_
Glyma.06G137200	0.519977667	0.0001	12.34423394	2.73E-07	1.22E-06	up	Glyma.06G137200	-	-	K13066-ko00380 Tryptophan metabolism;ko00940 Phenylpropanoid biosynthesis	KOG3178-Hydroxyindole-O-methyltransferase and related SAM-dependent methyltransferases[R]	1101	XP_003528001.1	XP_003528001.1 caffeic acid 3-O-methyltransferase [Glycine max]	100	sp|P28002|COMT1_MEDSA	sp|P28002|COMT1_MEDSA Caffeic acid 3-O-methyltransferase OS=Medicago sativa PE=1 SV=1	95.6	_	_	_	_	_	_	GO:0009809|lignin biosynthetic process		GO:0046983|protein dimerization activity;GO:0047763|caffeate O-methyltransferase activity	ko:K13066	E2.1.1.68, COMT	path:ko00940;path:ko01100;path:ko01110	m.3009|Glyma.06G137200:1-1101(+)	complete	PF00891.15|Methyltransf_2|O-methyltransferase|Glyma.06G137200.1|m.3009:129-349;PF08100.8|Dimerisation|Dimerisation domain|Glyma.06G137200.1|m.3009:34-85
Glyma.11G196500	0.5014	0.0001	12.29174628	2.45E-05	8.77E-05	up	Glyma.11G196500	-	-	-	-	267	KHN38742.1	KHN38742.1 hypothetical protein glysoja_008291 [Glycine soja]	100	_	_	_	_	_	_	_	_	_	_	_	_	_	_	_	_	_	_
Glyma.07G089900	0.494666333	0.0001	12.27224	9.13E-08	4.29E-07	up	Glyma.07G089900	-	GO:0003674,GO:0003824,GO:0004497,GO:0005575,GO:0005622,GO:0005623,GO:0005737,GO:0005783,GO:0005789,GO:0008150,GO:0008152,GO:0009058,GO:0012505,GO:0016020,GO:0016491,GO:0016705,GO:0016709,GO:0019748,GO:0031090,GO:0031984,GO:0042175,GO:0043226,GO:0043227,GO:0043229,GO:0043231,GO:0044422,GO:0044424,GO:0044425,GO:0044432,GO:0044444,GO:0044446,GO:0044464,GO:0044550,GO:0055114,GO:0098827	-	KOG0156-Cytochrome P450 CYP2 subfamily[Q]	1530	KRH48460.1	KRH48460.1 hypothetical protein GLYMA_07G089900 [Glycine max]	100	sp|H2DH18|C7A12_PANGI	sp|H2DH18|C7A12_PANGI Cytochrome P450 CYP736A12 OS=Panax ginseng PE=2 SV=1	73.7	_	_	_	_	_	_		GO:0016021|integral component of membrane	GO:0004497|monooxygenase activity;GO:0005506|iron ion binding;GO:0016705|oxidoreductase activity, acting on paired donors, with incorporation or reduction of molecular oxygen;GO:0020037|heme binding	_	_	_	m.7413|Glyma.07G089900:1-1530(+)	complete	PF00067.19|p450|Cytochrome P450|Glyma.07G089900.1|m.7413:34-490
Glyma.01G173900	0.46868	0.0001	12.19438752	0.000263579	0.0008137	up	Glyma.01G173900	-	-	-	KOG0724-Zuotin and related molecular chaperones (DnaJ superfamily), contains DNA-binding domains[O]	210	KRH76780.1	KRH76780.1 hypothetical protein GLYMA_01G173900 [Glycine max]	100	sp|Q8GW75|RADL5_ARATH	sp|Q8GW75|RADL5_ARATH Protein RADIALIS-like 5 OS=Arabidopsis thaliana GN=RL5 PE=3 SV=1	83.3	_	_	_	_	_	_	GO:0006351|transcription, DNA-templated;GO:0006355|regulation of transcription, DNA-templated	GO:0005634|nucleus	GO:0003677|DNA binding	_	_	_	_	_	_
Glyma.18G039200	0.451079333	0.0001	12.13916547	3.04E-06	1.22E-05	up	Glyma.18G039200	-	GO:0000902,GO:0000904,GO:0000976,GO:0000981,GO:0001046,GO:0001047,GO:0001067,GO:0001228,GO:0003674,GO:0003676,GO:0003677,GO:0003690,GO:0003700,GO:0005488,GO:0005575,GO:0005622,GO:0005623,GO:0005634,GO:0005737,GO:0005739,GO:0006139,GO:0006351,GO:0006355,GO:0006357,GO:0006366,GO:0006725,GO:0006807,GO:0007275,GO:0008150,GO:0008152,GO:0009058,GO:0009059,GO:0009653,GO:0009888,GO:0009889,GO:0009891,GO:…	-	-	1020	XP_003552876.1	XP_003552876.1 putative transcription factor bHLH086 [Glycine max]	100	sp|Q9FJ00|BH086_ARATH	sp|Q9FJ00|BH086_ARATH Putative transcription factor bHLH086 OS=Arabidopsis thaliana GN=BHLH86 PE=3 SV=2	64.7	_	_	_	_	_	_	GO:0006355|regulation of transcription, DNA-templated;GO:0006366|transcription by RNA polymerase II	GO:0005634|nucleus	GO:0001046|core promoter sequence-specific DNA binding;GO:0001228|DNA-binding transcription activator activity, RNA polymerase II-specific;GO:0003700|DNA-binding transcription factor activity;GO:0046983|protein dimerization activity	_	_	_	m.5054|Glyma.18G039200:1-1020(+)	complete	PF00010.23|HLH|Helix-loop-helix DNA-binding domain|Glyma.18G039200.1|m.5054:255-295
Glyma.01G110050	0.446113	0.0001	12.12319347	0.022215282	0.04696181	up	Glyma.01G110050	-	-	-	-	324	_	_	_	_	_	_	_	_	_	_	_	_	_	_	_	_	_	_	_	_	_
Glyma.06G135250	0.441026	0.0001	12.10664799	0.019201358	0.041257721	up	Glyma.06G135250	-	-	-	-
Glyma.17G093000	0.398191333	0.0001	11.95924611	0.019837094	0.042477637	up	Glyma.17G093000	-	GO:0003674,GO:0003824,GO:0003906,GO:0005575,GO:0005622,GO:0005623,GO:0005634,GO:0006139,GO:0006259,GO:0006281,GO:0006304,GO:0006305,GO:0006306,GO:0006325,GO:0006342,GO:0006355,GO:0006725,GO:0006807,GO:0006950,GO:0006952,GO:0006974,GO:0006996,GO:0008150,GO:0008152,GO:0009605,GO:0009607,GO:0009620,GO:0009889,GO:0009890,GO:0009891,GO:0009892,GO:0009893,GO:0009987,GO:0010468,GO:0010556,GO:0010557,GO:…	K10773-ko03410 Base excision repair	-	300	XP_014624985.1	XP_014624985.1 putative DNA glycosylase At3g47830, partial [Glycine max]	100	sp|F4JCQ3|DG783_ARATH	sp|F4JCQ3|DG783_ARATH Putative DNA glycosylase At3g47830 OS=Arabidopsis thaliana GN=At3g47830 PE=3 SV=1	76.9	_	_	_	_	_	_	GO:0006284|base-excision repair		GO:0016798|hydrolase activity, acting on glycosyl bonds	ko:K10773	NTH	path:ko03410	m.1779|Glyma.17G093000:1-300(+)	complete	_
Glyma.02G039601	0.387305	0.0001	11.91925441	2.76E-05	9.81E-05	up	Glyma.02G039601	-	GO:0003674,GO:0005215,GO:0006810,GO:0006855,GO:0008150,GO:0015238,GO:0015893,GO:0022857,GO:0042221,GO:0042493,GO:0050896,GO:0051179,GO:0051234,GO:0055085	-	KOG1347-Uncharacterized membrane protein, predicted efflux pump[R]
Glyma.14G121800	0.350604667	0.0001	11.77562948	3.83E-05	0.000133839	up	Glyma.14G121800	-	-	-	-	732	XP_003544076.1	XP_003544076.1 proline-rich receptor-like protein kinase PERK10 [Glycine max]	100	_	_	_	_	_	_	_	_	_	_	_	_	_	_	_	m.1124|Glyma.14G121800:1-732(+)	complete	_
Glyma.11G148300	0.324023333	0.0001	11.66188199	2.60E-05	9.30E-05	up	Glyma.11G148300	-	-	-	-	684	XP_025980301.1	XP_025980301.1 fasciclin-like arabinogalactan protein 11 [Glycine max]	100	sp|Q8LEJ6|FLA11_ARATH	sp|Q8LEJ6|FLA11_ARATH Fasciclin-like arabinogalactan protein 11 OS=Arabidopsis thaliana GN=FLA11 PE=2 SV=2	74.5	_	_	_	_	_	_	GO:0009834|plant-type secondary cell wall biogenesis	GO:0005886|plasma membrane;GO:0031225|anchored component of membrane	_	_	_	_	m.8041|Glyma.11G148300:1-684(+)	complete	PF02469.19|Fasciclin|Fasciclin domain|Glyma.11G148300.3|m.8041:2-135
Glyma.19G029700	0.311334333	0.0001	11.60424897	1.10E-05	4.12E-05	up	Glyma.19G029700	-	-	-	KOG1192-UDP-glucuronosyl and UDP-glucosyl transferase[GC]	1332	XP_006603907.1	XP_006603907.1 UDP-glycosyltransferase 83A1 isoform X2 [Glycine max]	100	sp|Q9SGA8|U83A1_ARATH	sp|Q9SGA8|U83A1_ARATH UDP-glycosyltransferase 83A1 OS=Arabidopsis thaliana GN=UGT83A1 PE=2 SV=1	60.9	_	_	_	_	_	_	GO:0008152|metabolic process	GO:0043231|intracellular membrane-bounded organelle	GO:0080043|quercetin 3-O-glucosyltransferase activity;GO:0080044|quercetin 7-O-glucosyltransferase activity	_	_	_	m.9296|Glyma.19G029700:1-1332(+)	complete	PF00201.15|UDPGT|UDP-glucoronosyl and UDP-glucosyl transferase|Glyma.19G029700.2|m.9296:244-408
Glyma.08G088100	0.310934333	0.0001	11.60239421	0.000530647	0.001559134	up	Glyma.08G088100	-	GO:0000003,GO:0003006,GO:0003674,GO:0003824,GO:0004842,GO:0006464,GO:0006508,GO:0006511,GO:0006807,GO:0007275,GO:0008150,GO:0008152,GO:0009056,GO:0009057,GO:0009555,GO:0009791,GO:0009889,GO:0009900,GO:0009901,GO:0009908,GO:0009987,GO:0010498,GO:0010565,GO:0010817,GO:0016567,GO:0016740,GO:0019216,GO:0019217,GO:0019222,GO:0019538,GO:0019787,GO:0019941,GO:0022414,GO:0030163,GO:0031323,GO:0031326,GO:…	-	KOG4628-Predicted E3 ubiquitin ligase[O]	507	XP_003532662.1	XP_003532662.1 RING-H2 finger protein ATL73 [Glycine max]	100	sp|O22755|ATL44_ARATH	sp|O22755|ATL44_ARATH Probable E3 ubiquitin-protein ligase ATL44 OS=Arabidopsis thaliana GN=ATL44 PE=2 SV=1	53.1	_	_	_	_	_	_	GO:0043161|proteasome-mediated ubiquitin-dependent protein catabolic process	GO:0016021|integral component of membrane	GO:0046872|metal ion binding;GO:0061630|ubiquitin protein ligase activity	_	_	_	m.1399|Glyma.08G088100:1-507(+)	complete	PF13639.3|zf-RING_2|Ring finger domain|Glyma.08G088100.1|m.1399:108-151;PF17123.2|zf-RING_11|RING-like zinc finger|Glyma.08G088100.1|m.1399:109-137;PF13923.3|zf-C3HC4_2|Zinc finger, C3HC4 type (RING finger)|Glyma.08G088100.1|m.1399:109-150;PF12678.4|zf-rbx1|RING-H2 zinc finger domain|Glyma.08G088100.1|m.1399:107-151;PF00097.22|zf-C3HC4|Zinc finger, C3HC4 type (RING finger)|Glyma.08G088100.1|m.139…
Glyma.09G062400	0.310848667	0.0001	11.60199668	0.000322338	0.000980233	up	Glyma.09G062400	-	GO:0003674,GO:0003700,GO:0006355,GO:0008150,GO:0009889,GO:0010468,GO:0010556,GO:0019219,GO:0019222,GO:0031323,GO:0031326,GO:0050789,GO:0050794,GO:0051171,GO:0051252,GO:0060255,GO:0065007,GO:0080090,GO:0140110,GO:1903506,GO:2000112,GO:2001141	-	KOG0483-Transcription factor HEX, contains HOX and HALZ domains[K]	714	XP_006587005.1	XP_006587005.1 homeobox-leucine zipper protein HAT22 [Glycine max]	100	sp|P46665|HAT14_ARATH	sp|P46665|HAT14_ARATH Homeobox-leucine zipper protein HAT14 OS=Arabidopsis thaliana GN=HAT14 PE=2 SV=3	68.6	_	_	_	_	_	_	GO:0006351|transcription, DNA-templated	GO:0005634|nucleus	GO:0003700|DNA-binding transcription factor activity;GO:0043565|sequence-specific DNA binding	_	_	_	m.7081|Glyma.09G062400:1-714(+)	complete	PF00046.26|Homeobox|Homeobox domain|Glyma.09G062400.1|m.7081:90-144;PF02183.15|HALZ|Homeobox associated leucine zipper|Glyma.09G062400.1|m.7081:146-180;PF05920.8|Homeobox_KN|Homeobox KN domain|Glyma.09G062400.1|m.7081:115-142
Glyma.07G152633	0.291000333	0.0001	11.50680509	0.00343956	0.008721243	up	Glyma.07G152633	-	-	-	-	411	KHN42896.1	KHN42896.1 Sucrose synthase [Glycine soja]	96.8	sp|O82290|SKL2_ARATH	sp|O82290|SKL2_ARATH Probable inactive shikimate kinase like 2, chloroplastic OS=Arabidopsis thaliana GN=SKL2 PE=2 SV=2	78.6	_	_	_	_	_	_		GO:0009507|chloroplast	GO:0000287|magnesium ion binding	_	_	_	m.8353|Glyma.07G152633:1-411(+)	complete	_
Glyma.19G262100	0.288758333	0.0001	11.49564687	0.000938891	0.002645557	up	Glyma.19G262100	-	-	-	-	288	KRG97284.1	KRG97284.1 hypothetical protein GLYMA_19G262100 [Glycine max]	100	_	_	_	_	_	_	_	_	_	_	_	_	_	_	_	_	_	_
Glyma.01G215900	0.286197	0.0001	11.48279283	2.21E-05	7.94E-05	up	Glyma.01G215900	-	-	-	-	1086	XP_006573758.1	XP_006573758.1 uncharacterized protein LOC102659854 [Glycine max]	100	_	_	_	_	_	_	_	_	_	_	_	_	_	_	_	m.3254|Glyma.01G215900:1-1086(+)	complete	_
Glyma.05G016500	0.285453667	0.0001	11.47904088	0.000311684	0.00095008	up	Glyma.05G016500	-	GO:0001101,GO:0003674,GO:0003824,GO:0005575,GO:0005618,GO:0005622,GO:0005623,GO:0005737,GO:0005773,GO:0005774,GO:0005783,GO:0005794,GO:0005886,GO:0005911,GO:0006950,GO:0007154,GO:0008150,GO:0009267,GO:0009505,GO:0009506,GO:0009605,GO:0009611,GO:0009719,GO:0009725,GO:0009753,GO:0009987,GO:0009991,GO:0010033,GO:0012505,GO:0016020,GO:0016787,GO:0016788,GO:0016829,GO:0016840,GO:0016843,GO:0016844,GO:…	-	KOG1520-Predicted alkaloid synthase/Surface mucin Hemomucin[R]	1029	XP_003524502.1	XP_003524502.1 protein STRICTOSIDINE SYNTHASE-LIKE 12 [Glycine max]	100	sp|P94111|SSL12_ARATH	sp|P94111|SSL12_ARATH Protein STRICTOSIDINE SYNTHASE-LIKE 12 OS=Arabidopsis thaliana GN=SSL12 PE=2 SV=2	55.2	_	_	_	_	_	_	GO:0009058|biosynthetic process;GO:0009611|response to wounding;GO:0009753|response to jasmonic acid;GO:0009820|alkaloid metabolic process;GO:0051365|cellular response to potassium ion starvation	GO:0005773|vacuole;GO:0005774|vacuolar membrane;GO:0005783|endoplasmic reticulum;GO:0005794|Golgi apparatus;GO:0005886|plasma membrane;GO:0009506|plasmodesma	GO:0016788|hydrolase activity, acting on ester bonds;GO:0016829|lyase activity	_	_	_	m.7142|Glyma.05G016500:1-1029(+)	complete	PF03088.13|Str_synth|Strictosidine synthase|Glyma.05G016500.1|m.7142:156-243;PF08450.9|SGL|SMP-30/Gluconolaconase/LRE-like region|Glyma.05G016500.1|m.7142:167-275
Glyma.02G090700	0.282459333	0.0001	11.46382746	0.009401579	0.021769974	up	Glyma.02G090700	-	-	-	-	384	KHN47251.1	KHN47251.1 hypothetical protein glysoja_035042 [Glycine soja]	100	_	_	_	_	_	_	_	_	_	_	_	_	_	_	_	m.5308|Glyma.02G090700:1-384(+)	complete	_
Glyma.08G269800	0.274165667	0.0001	11.4208322	0.000252269	0.000781247	up	Glyma.08G269800	-	-	-	KOG0014-MADS box transcription factor[K]	711	XP_003531957.1	XP_003531957.1 truncated transcription factor CAULIFLOWER A [Glycine max]	100	sp|P35631|AP1_ARATH	sp|P35631|AP1_ARATH Floral homeotic protein APETALA 1 OS=Arabidopsis thaliana GN=AP1 PE=1 SV=2	82.7	_	_	_	_	_	_	GO:0006351|transcription, DNA-templated;GO:0009908|flower development;GO:0009933|meristem structural organization;GO:0010582|floral meristem determinacy;GO:0030154|cell differentiation;GO:0045893|positive regulation of transcription, DNA-templated;GO:0045944|positive regulation of transcription by RNA polymerase II	GO:0005634|nucleus	GO:0000977|RNA polymerase II regulatory region sequence-specific DNA binding;GO:0003677|DNA binding;GO:0003700|DNA-binding transcription factor activity;GO:0046982|protein heterodimerization activity	ko:K09264	K09264		m.4472|Glyma.08G269800:1-711(+)	complete	PF01486.14|K-box|K-box region|Glyma.08G269800.1|m.4472:85-172;PF00319.15|SRF-TF|SRF-type transcription factor (DNA-binding and dimerisation domain)|Glyma.08G269800.1|m.4472:10-57
Glyma.01G046800	0.272305	0.0001	11.41100776	2.32E-05	8.35E-05	up	Glyma.01G046800	-	-	-	-	1317	XP_014617485.1	XP_014617485.1 protein FEZ [Glycine max]	100	sp|Q9ZVH0|FEZ_ARATH	sp|Q9ZVH0|FEZ_ARATH Protein FEZ OS=Arabidopsis thaliana GN=FEZ PE=2 SV=1	60.1	_	_	_	_	_	_	GO:0006351|transcription, DNA-templated;GO:0009733|response to auxin;GO:0045770|positive regulation of asymmetric cell division;GO:0048103|somatic stem cell division;GO:0048829|root cap development	GO:0005634|nucleus	GO:0003677|DNA binding;GO:0003700|DNA-binding transcription factor activity	_	_	_	m.818|Glyma.01G046800:1-1317(+)	complete	PF02365.12|NAM|No apical meristem (NAM) protein|Glyma.01G046800.1|m.818:18-143
Glyma.02G232400	0.262326667	0.0001	11.35714876	0.000362662	0.001094866	up	Glyma.02G232400	-	-	-	-	1095	XP_003518328.2	XP_003518328.2 GDSL esterase/lipase At2g30310 [Glycine max]	100	sp|O22927|GDL42_ARATH	sp|O22927|GDL42_ARATH GDSL esterase/lipase At2g30310 OS=Arabidopsis thaliana GN=At2g30310 PE=2 SV=1	70.6	_	_	_	_	_	_	GO:0016042|lipid catabolic process	GO:0005576|extracellular region	GO:0016788|hydrolase activity, acting on ester bonds	_	_	_	m.7503|Glyma.02G232400:1-1095(+)	complete	PF00657.19|Lipase_GDSL|GDSL-like Lipase/Acylhydrolase|Glyma.02G232400.1|m.7503:35-347
Glyma.08G056300	0.257079667	0.0001	11.32799979	0.003225245	0.008217555	up	Glyma.08G056300	-	-	K14379-ko00740 Riboflavin metabolism;ko04142 Lysosome;ko04380 Osteoclast differentiation;ko05323 Rheumatoid arthritis	KOG2679-Purple (tartrate-resistant) acid phosphatase[O]	300	XP_006584915.2	XP_006584915.2 purple acid phosphatase 8 [Glycine max]	100	sp|Q8VYZ2|PPA8_ARATH	sp|Q8VYZ2|PPA8_ARATH Purple acid phosphatase 8 OS=Arabidopsis thaliana GN=PAP8 PE=2 SV=1	71	_	_	_	_	_	_	GO:0016311|dephosphorylation	GO:0005576|extracellular region	GO:0003993|acid phosphatase activity;GO:0046872|metal ion binding	ko:K14379	ACP5	path:ko00740;path:ko01100	m.856|Glyma.08G056300:1-300(+)	complete	_
Glyma.13G086900	0.254949333	0.0001	11.31599485	9.51E-05	0.000313449	up	Glyma.13G086900	-	-	-	-	873	XP_025980893.1	XP_025980893.1 uncharacterized protein LOC100799246 [Glycine max]	99.7	_	_	_	_	_	_	_	_	_	_	_	_	_	_	_	m.3846|Glyma.13G086900:1-873(+)	complete	_
Glyma.10G061401	0.242841	0.0001	11.2457963	0.006441881	0.015464343	up	Glyma.10G061401	-	GO:0000139,GO:0000902,GO:0003674,GO:0003824,GO:0005575,GO:0005622,GO:0005623,GO:0005737,GO:0005768,GO:0005769,GO:0005770,GO:0005794,GO:0005811,GO:0006629,GO:0006644,GO:0006650,GO:0006661,GO:0006793,GO:0006796,GO:0006996,GO:0007010,GO:0008150,GO:0008152,GO:0008610,GO:0008654,GO:0009058,GO:0009653,GO:0009826,GO:0009832,GO:0009987,GO:0010008,GO:0012505,GO:0016020,GO:0016043,GO:0016049,GO:0016311,GO:…	-	KOG1888-Putative phosphoinositide phosphatase[I]	705	XP_014618503.1	XP_014618503.1 phosphoinositide phosphatase SAC1-like isoform X2 [Glycine max]	100	sp|Q7XZU3|SAC1_ARATH	sp|Q7XZU3|SAC1_ARATH Phosphoinositide phosphatase SAC1 OS=Arabidopsis thaliana GN=SAC1 PE=1 SV=1	91.4	_	_	_	_	_	_	GO:0007010|cytoskeleton organization;GO:0009826|unidimensional cell growth;GO:0009832|plant-type cell wall biogenesis;GO:0036092|phosphatidylinositol-3-phosphate biosynthetic process	GO:0005774|vacuolar membrane;GO:0005794|Golgi apparatus	GO:0043813|phosphatidylinositol-3,5-bisphosphate 5-phosphatase activity	_	_	_	m.1192|Glyma.10G061401:1-705(+)	complete	PF02383.15|Syja_N|SacI homology domain|Glyma.10G061401.1|m.1192:44-183
Glyma.13G300900	0.233851333	0.0001	11.19137594	0.009284021	0.021535321	up	Glyma.13G300900	-	-	-	KOG2495-NADH-dehydrogenase (ubiquinone)[C]	156	KRH22445.1	KRH22445.1 hypothetical protein GLYMA_13G300900 [Glycine max]	100	sp|F4JJJ3|NDB3_ARATH	sp|F4JJJ3|NDB3_ARATH External alternative NAD(P)H-ubiquinone oxidoreductase B3, mitochondrial OS=Arabidopsis thaliana GN=NDB3 PE=2 SV=1	93.8	_	_	_	_	_	_	GO:0055114|oxidation-reduction process	GO:0005739|mitochondrion;GO:0005743|mitochondrial inner membrane;GO:0005758|mitochondrial intermembrane space;GO:0005777|peroxisome	GO:0005509|calcium ion binding;GO:0016491|oxidoreductase activity	ko:K17871	ndh1		_	_	_
Glyma.12G097800	0.229710333	0.0001	11.16560004	0.003433086	0.008707425	up	Glyma.12G097800	-	-	-	KOG0223-Aquaporin (major intrinsic protein family)[G]	720	NP_001241041.1	NP_001241041.1 putative MIP superfamily protein [Glycine max]	100	sp|Q5VR89|SIP11_ORYSJ	sp|Q5VR89|SIP11_ORYSJ Aquaporin SIP1-1 OS=Oryza sativa subsp. japonica GN=SIP1-1 PE=2 SV=2	66.8	_	_	_	_	_	_	GO:0034220|ion transmembrane transport	GO:0005887|integral component of plasma membrane	GO:0015250|water channel activity	ko:K09875	SIP		m.630|Glyma.12G097800:1-720(+)	complete	PF00230.17|MIP|Major intrinsic protein|Glyma.12G097800.1|m.630:4-226
Glyma.16G200800	0.218469333	0.0001	11.09321507	0.000203512	0.000639196	up	Glyma.16G200800	-	GO:0000003,GO:0000902,GO:0001101,GO:0003006,GO:0003674,GO:0003824,GO:0005575,GO:0005622,GO:0005623,GO:0005737,GO:0006082,GO:0006629,GO:0006720,GO:0006721,GO:0007154,GO:0007165,GO:0007275,GO:0008150,GO:0008152,GO:0008299,GO:0008610,GO:0009058,GO:0009314,GO:0009416,GO:0009628,GO:0009639,GO:0009648,GO:0009653,GO:0009685,GO:0009686,GO:0009719,GO:0009725,GO:0009739,GO:0009740,GO:0009755,GO:0009791,GO:…	K05282-ko00904 Diterpenoid biosynthesis	KOG0143-Iron/ascorbate family oxidoreductases[QR]	1149	XP_006586607.1	XP_006586607.1 gibberellin 20-oxidase 1 isoform X1 [Glycine max]	98.9	sp|Q39111|GAOX2_ARATH	sp|Q39111|GAOX2_ARATH Gibberellin 20 oxidase 2 OS=Arabidopsis thaliana GN=GA20OX2 PE=2 SV=1	79.3	_	_	_	_	_	_	GO:0009639|response to red or far red light;GO:0009686|gibberellin biosynthetic process;GO:0009739|response to gibberellin;GO:0009740|gibberellic acid mediated signaling pathway;GO:0009826|unidimensional cell growth;GO:0009908|flower development;GO:0080167|response to karrikin		GO:0045544|gibberellin 20-oxidase activity;GO:0046872|metal ion binding	ko:K05282	E1.14.11.12	path:ko00904;path:ko01100;path:ko01110	m.9931|Glyma.16G200800:1-1149(+)	complete	PF03171.17|2OG-FeII_Oxy|2OG-Fe(II) oxygenase superfamily|Glyma.16G200800.3|m.9931:227-325;PF14226.3|DIOX_N|non-haem dioxygenase in morphine synthesis N-terminal|Glyma.16G200800.3|m.9931:63-167
Glyma.11G044800	0.218169333	0.0001	11.09123261	0.000200255	0.000629665	up	Glyma.11G044800	-	GO:0001101,GO:0006950,GO:0008150,GO:0009414,GO:0009415,GO:0009628,GO:0010035,GO:0042221,GO:0050896,GO:1901700	-	-	894	XP_003539234.1	XP_003539234.1 probable xyloglucan endotransglucosylase/hydrolase protein 6 [Glycine max]	100	sp|Q8LF99|XTH6_ARATH	sp|Q8LF99|XTH6_ARATH Probable xyloglucan endotransglucosylase/hydrolase protein 6 OS=Arabidopsis thaliana GN=XTH6 PE=2 SV=2	90.2	_	_	_	_	_	_	GO:0009414|response to water deprivation;GO:0010411|xyloglucan metabolic process;GO:0042546|cell wall biogenesis;GO:0071555|cell wall organization	GO:0005618|cell wall;GO:0048046|apoplast	GO:0004553|hydrolase activity, hydrolyzing O-glycosyl compounds;GO:0016762|xyloglucan:xyloglucosyl transferase activity	ko:K08235	E2.4.1.207		m.5768|Glyma.11G044800:1-894(+)	complete	PF00722.18|Glyco_hydro_16|Glycosyl hydrolases family 16|Glyma.11G044800.1|m.5768:40-220;PF06955.9|XET_C|Xyloglucan endo-transglycosylase (XET) C-terminus|Glyma.11G044800.1|m.5768:246-293
Glyma.12G171500	0.211260667	0.0001	11.04480847	0.000905398	0.002557458	up	Glyma.12G171500	-	GO:0000149,GO:0003674,GO:0005215,GO:0005484,GO:0005488,GO:0005515,GO:0005575,GO:0005622,GO:0005623,GO:0005737,GO:0006810,GO:0006886,GO:0006906,GO:0006996,GO:0008104,GO:0008150,GO:0008565,GO:0009987,GO:0012505,GO:0015031,GO:0015833,GO:0016020,GO:0016021,GO:0016043,GO:0016050,GO:0016192,GO:0022406,GO:0031201,GO:0031224,GO:0032991,GO:0033036,GO:0034613,GO:0042886,GO:0044424,GO:0044425,GO:0044444,GO:…	K08506-ko04130 SNARE interactions in vesicular transport	-	798	XP_006592683.1	XP_006592683.1 syntaxin-71 [Glycine max]	100	sp|Q9SF29|SYP71_ARATH	sp|Q9SF29|SYP71_ARATH Syntaxin-71 OS=Arabidopsis thaliana GN=SYP71 PE=1 SV=1	74.9	_	_	_	_	_	_	GO:0006612|protein targeting to membrane;GO:0006886|intracellular protein transport;GO:0006906|vesicle fusion;GO:0048278|vesicle docking	GO:0005783|endoplasmic reticulum;GO:0005886|plasma membrane;GO:0009506|plasmodesma;GO:0016021|integral component of membrane;GO:0031201|SNARE complex	GO:0000149|SNARE binding;GO:0005484|SNAP receptor activity	ko:K08506	SYP7	path:ko04130	m.1572|Glyma.12G171500:1-798(+)	complete	PF05739.16|SNARE|SNARE domain|Glyma.12G171500.1|m.1572:208-258
Glyma.09G169800	0.20571	0.0001	11.00639621	0.006374072	0.01531291	up	Glyma.09G169800	-	-	-	KOG1577-Aldo/keto reductase family proteins[R]	519	KRH38982.1	KRH38982.1 hypothetical protein GLYMA_09G169800 [Glycine max]	100	sp|B4F9A4|DMAS1_MAIZE	sp|B4F9A4|DMAS1_MAIZE Deoxymugineic acid synthase 1 OS=Zea mays GN=DMAS1 PE=1 SV=1	77.3	_	_	_	_	_	_	GO:0019290|siderophore biosynthetic process;GO:0034224|cellular response to zinc ion starvation;GO:1990641|response to iron ion starvation		GO:0033707|3''-deamino-3''-oxonicotianamine reductase activity	_	_	_	m.8655|Glyma.09G169800:1-519(+)	complete	PF00248.18|Aldo_ket_red|Aldo/keto reductase family|Glyma.09G169800.1|m.8655:1-142
Glyma.06G300300	0.201368333	0.0001	10.97562111	0.001718701	0.004608731	up	Glyma.06G300300	-	-	-	KOG0048-Transcription factor, Myb superfamily[K]	693	XP_003526305.2	XP_003526305.2 transcription factor MYB14 [Glycine max]	100	sp|Q9SJX8|MYB14_ARATH	sp|Q9SJX8|MYB14_ARATH Transcription factor MYB14 OS=Arabidopsis thaliana GN=MYB14 PE=2 SV=1	64.4	_	_	_	_	_	_	GO:0006351|transcription, DNA-templated;GO:0006357|regulation of transcription by RNA polymerase II;GO:0009409|response to cold;GO:0009651|response to salt stress;GO:0009723|response to ethylene;GO:0009733|response to auxin;GO:0009751|response to salicylic acid;GO:0009753|response to jasmonic acid;GO:0030154|cell differentiation;GO:0045893|positive regulation of transcription, DNA-templated;GO:00…	GO:0005634|nucleus	GO:0000981|DNA-binding transcription factor activity, RNA polymerase II-specific;GO:0001135|RNA polymerase II transcription regulator recruiting activity;GO:0003700|DNA-binding transcription factor activity;GO:0043565|sequence-specific DNA binding;GO:0044212|transcription regulatory region DNA binding	ko:K09422	MYBP		m.5336|Glyma.06G300300:1-693(+)	complete	PF00249.28|Myb_DNA-binding|Myb-like DNA-binding domain|Glyma.06G300300.1|m.5336:15-62;PF00249.28|Myb_DNA-binding|Myb-like DNA-binding domain|Glyma.06G300300.1|m.5336:68-112;PF13921.3|Myb_DNA-bind_6|Myb-like DNA-binding domain|Glyma.06G300300.1|m.5336:18-77;PF13921.3|Myb_DNA-bind_6|Myb-like DNA-binding domain|Glyma.06G300300.1|m.5336:72-118
Glyma.18G199300	0.189302333	0.0001	10.88647648	0.006360117	0.015285436	up	Glyma.18G199300	-	-	-	-	840	XP_006602652.2	XP_006602652.2 uncharacterized protein LOC102661369 [Glycine max]	100	_	_	_	_	_	_	_	_	_	_	_	_	_	_	_	m.7069|Glyma.18G199300:1-840(+)	complete	PF00686.16|CBM_20|Starch binding domain|Glyma.18G199300.1|m.7069:129-214
Glyma.15G132100	0.187622	0.0001	10.87361329	0.009021915	0.020984621	up	Glyma.15G132100	-	-	-	-	648	XP_003546275.1	XP_003546275.1 putative germin-like protein 2-1 isoform X2 [Glycine max]	100	sp|Q6K5Q0|GL21_ORYSJ	sp|Q6K5Q0|GL21_ORYSJ Putative germin-like protein 2-1 OS=Oryza sativa subsp. japonica GN=Os02g0491600 PE=3 SV=1	79.9	_	_	_	_	_	_		GO:0005618|cell wall;GO:0048046|apoplast	GO:0030145|manganese ion binding;GO:0045735|nutrient reservoir activity	_	_	_	m.4551|Glyma.15G132100:1-648(+)	complete	PF00190.19|Cupin_1|Cupin|Glyma.15G132100.1|m.4551:61-206;PF07883.8|Cupin_2|Cupin domain|Glyma.15G132100.1|m.4551:99-167
Glyma.19G161400	0.179173667	0.0001	10.8071429	0.006374072	0.01531291	up	Glyma.19G161400	-	GO:0005575,GO:0005622,GO:0005623,GO:0005737,GO:0008150,GO:0009507,GO:0009534,GO:0009535,GO:0009536,GO:0009579,GO:0010109,GO:0016020,GO:0019222,GO:0031323,GO:0031976,GO:0031984,GO:0034357,GO:0042548,GO:0042549,GO:0042651,GO:0043226,GO:0043227,GO:0043229,GO:0043231,GO:0043467,GO:0044422,GO:0044424,GO:0044434,GO:0044435,GO:0044436,GO:0044444,GO:0044446,GO:0044464,GO:0050789,GO:0050794,GO:0055035,GO:…	K02721-ko00195 Photosynthesis	-	399	NP_001235636.1	NP_001235636.1 uncharacterized protein LOC100306223 [Glycine max]	100	sp|Q39194|PSBW_ARATH	sp|Q39194|PSBW_ARATH Photosystem II reaction center W protein, chloroplastic OS=Arabidopsis thaliana GN=PSBW PE=1 SV=2	73.9	_	_	_	_	_	_	GO:0015979|photosynthesis;GO:0042549|photosystem II stabilization	GO:0009523|photosystem II;GO:0009535|chloroplast thylakoid membrane;GO:0016021|integral component of membrane	_	ko:K02721	psbW	path:ko00195;path:ko01100	m.666|Glyma.19G161400:1-399(+)	complete	PF07123.9|PsbW|Photosystem II reaction centre W protein (PsbW)|Glyma.19G161400.1|m.666:1-132
Glyma.18G173300	0.173618333	0.0001	10.76170358	0.000228153	0.000711591	up	Glyma.18G173300	-	-	-	-	861	XP_006602540.1	XP_006602540.1 uncharacterized protein LOC102668111 [Glycine max]	100	_	_	_	_	_	_	_	_	_	_	_	_	_	_	_	m.6762|Glyma.18G173300:1-861(+)	complete	_
Glyma.02G255900	0.171980333	0.0001	10.74802788	0.004835492	0.011917206	up	Glyma.02G255900	-	-	-	-	753	XP_014625333.1	XP_014625333.1 uncharacterized protein LOC102663843 isoform X1 [Glycine max]	100	_	_	_	_	_	_	_	_	_	_	_	_	_	_	_	m.7882|Glyma.02G255900:1-753(+)	complete	PF10440.6|WIYLD|Ubiquitin-binding WIYLD domain|Glyma.02G255900.1|m.7882:17-73
Glyma.03G121701	0.160654667	0.0001	10.64974717	2.51E-05	8.97E-05	up	Glyma.03G121701	-	GO:0003674,GO:0003824,GO:0006629,GO:0006720,GO:0006721,GO:0006722,GO:0008150,GO:0008152,GO:0008299,GO:0008610,GO:0009058,GO:0009987,GO:0016104,GO:0016114,GO:0016853,GO:0016866,GO:0019742,GO:0019745,GO:0031559,GO:0042300,GO:0044237,GO:0044238,GO:0044249,GO:0044255,GO:0071704,GO:1901360,GO:1901362,GO:1901576	K15813-ko00909 Sesquiterpenoid and triterpenoid biosynthesis;ko00999 Biosynthesis of various plant secondary metabolites	KOG0497-Oxidosqualene-lanosterol cyclase and related proteins[I]
Glyma.02G183950	0.157575	0.0001	10.62182295	0.020993549	0.044647942	up	Glyma.02G183950	-	-	-	-	819	XP_025983049.1	XP_025983049.1 uncharacterized protein LOC102669988 [Glycine max]	77.2	_	_	_	_	_	_	_	_	_	_	_	_	_	_	_	m.6769|Glyma.02G183950:1-819(+)	complete	_
Glyma.08G049700	0.150483	0.0001	10.5553848	0.0098913	0.022779801	up	Glyma.08G049700	-	-	-	-	597	XP_014634185.1	XP_014634185.1 uncharacterized protein LOC100790486 [Glycine max]	100	_	_	_	_	_	_	_	_	_	_	_	_	_	_	_	m.734|Glyma.08G049700:1-597(+)	complete	PF04654.9|DUF599|Protein of unknown function, DUF599|Glyma.08G049700.1|m.734:11-197
Glyma.06G191500	0.143486667	0.0001	10.48670097	0.008253861	0.019372087	up	Glyma.06G191500	-	-	K01785-ko00010 Glycolysis / Gluconeogenesis;ko00052 Galactose metabolism	KOG1604-Predicted mutarotase[G]	1077	XP_003528185.2	XP_003528185.2 aldose 1-epimerase [Glycine max]	100	sp|Q8K157|GALM_MOUSE	sp|Q8K157|GALM_MOUSE Aldose 1-epimerase OS=Mus musculus GN=Galm PE=1 SV=1	58.2	_	_	_	_	_	_	GO:0005975|carbohydrate metabolic process;GO:0006006|glucose metabolic process;GO:0006012|galactose metabolic process;GO:0033499|galactose catabolic process via UDP-galactose	GO:0005737|cytoplasm;GO:0070062|extracellular exosome	GO:0004034|aldose 1-epimerase activity;GO:0030246|carbohydrate binding	ko:K01785	galM, GALM	path:ko00010;path:ko00052;path:ko01100;path:ko01110	m.3985|Glyma.06G191500:1-1077(+)	complete	PF01263.17|Aldose_epim|Aldose 1-epimerase|Glyma.06G191500.1|m.3985:34-354
Glyma.04G094166	0.142638	0.0001	10.47814266	0.005838087	0.014133965	up	Glyma.04G094166	-	-	-	-	324	_	_	_	_	_	_	_	_	_	_	_	_	_	_	_	_	_	_	_	_	_
Glyma.11G037200	0.136000333	0.0001	10.40939447	0.007408675	0.01756893	up	Glyma.11G037200	-	-	-	-	1107	NP_001343302.1	NP_001343302.1 BAHD acyltransferase-like protein [Glycine max]	100	_	_	_	_	_	_	_	_	_	_	_	_	_	_	_	m.5610|Glyma.11G037200:1-1107(+)	complete	PF02458.12|Transferase|Transferase family|Glyma.11G037200.1|m.5610:76-240
Glyma.15G238600	0.134041	0.0001	10.38845864	0.003225245	0.008217555	up	Glyma.15G238600	-	-	-	-	1014	KRH13435.1	KRH13435.1 hypothetical protein GLYMA_15G238600 [Glycine max]	100	_	_	_	_	_	_	_	_	_	_	_	_	_	_	_	m.6095|Glyma.15G238600:1-1014(+)	complete	_
Glyma.10G248700	0.131943333	0.0001	10.36570274	0.000605023	0.0017611	up	Glyma.10G248700	-	GO:0001101,GO:0003674,GO:0003824,GO:0005575,GO:0005618,GO:0005623,GO:0007154,GO:0007165,GO:0008131,GO:0008150,GO:0008152,GO:0009719,GO:0009725,GO:0009753,GO:0009755,GO:0009867,GO:0009888,GO:0009987,GO:0010033,GO:0010035,GO:0010087,GO:0010089,GO:0010941,GO:0016491,GO:0016638,GO:0016641,GO:0023052,GO:0030312,GO:0032502,GO:0032870,GO:0042221,GO:0043067,GO:0044464,GO:0048856,GO:0050789,GO:0050794,GO:…	K00276-ko00260 Glycine, serine and threonine metabolism;ko00350 Tyrosine metabolism;ko00360 Phenylalanine metabolism;ko00410 beta-Alanine metabolism;ko00950 Isoquinoline alkaloid biosynthesis;ko00960 Tropane, piperidine and pyridine alkaloid biosynthesis	KOG1186-Copper amine oxidase[Q]	1995	XP_003535652.2	XP_003535652.2 primary amine oxidase 1 [Glycine max]	100	sp|O23349|AO1_ARATH	sp|O23349|AO1_ARATH Primary amine oxidase 1 OS=Arabidopsis thaliana GN=AO1 PE=1 SV=1	74.5	_	_	_	_	_	_	GO:0009308|amine metabolic process;GO:0009753|response to jasmonic acid;GO:0009867|jasmonic acid mediated signaling pathway;GO:0043067|regulation of programmed cell death;GO:0090059|protoxylem development	GO:0005576|extracellular region;GO:0005618|cell wall	GO:0005507|copper ion binding;GO:0008131|primary amine oxidase activity;GO:0048038|quinone binding;GO:0052593|tryptamine:oxygen oxidoreductase (deaminating) activity;GO:0052594|aminoacetone:oxygen oxidoreductase(deaminating) activity;GO:0052595|aliphatic-amine oxidase activity;GO:0052596|phenethylamine:oxygen oxidoreductase (deaminating) activity	ko:K00276	AOC3, AOC2, tynA	path:ko00260;path:ko00350;path:ko00360;path:ko00410;path:ko00950;path:ko00960;path:ko01100;path:ko01110	m.4057|Glyma.10G248700:1-1995(+)	complete	PF01179.17|Cu_amine_oxid|Copper amine oxidase, enzyme domain|Glyma.10G248700.1|m.4057:259-663;PF02728.13|Cu_amine_oxidN3|Copper amine oxidase, N3 domain|Glyma.10G248700.1|m.4057:128-220;PF02727.13|Cu_amine_oxidN2|Copper amine oxidase, N2 domain|Glyma.10G248700.1|m.4057:32-121
Glyma.17G064400	0.129326333	0.0001	10.33680035	0.001148564	0.003185864	up	Glyma.17G064400	-	-	K01904-ko00130 Ubiquinone and other terpenoid-quinone biosynthesis;ko00940 Phenylpropanoid biosynthesis	KOG1176-Acyl-CoA synthetase[I]	1644	XP_003550658.1	XP_003550658.1 4-coumarate--CoA ligase 2 [Glycine max]	100	sp|O24146|4CL2_TOBAC	sp|O24146|4CL2_TOBAC 4-coumarate--CoA ligase 2 OS=Nicotiana tabacum GN=4CL2 PE=1 SV=1	88.2	_	_	_	_	_	_	GO:0009698|phenylpropanoid metabolic process		GO:0005524|ATP binding;GO:0016207|4-coumarate-CoA ligase activity	ko:K01904	4CL	path:ko00130;path:ko00360;path:ko00940;path:ko01100;path:ko01110	m.1242|Glyma.17G064400:1-1644(+)	complete	PF00501.25|AMP-binding|AMP-binding enzyme|Glyma.17G064400.1|m.1242:38-447;PF13193.3|AMP-binding_C|AMP-binding enzyme C-terminal domain|Glyma.17G064400.1|m.1242:456-531
Glyma.10G219100	0.124905333	0.0001	10.28661936	0.00023057	0.00071855	up	Glyma.10G219100	-	GO:0003674,GO:0003824,GO:0005488,GO:0005507,GO:0006725,GO:0008150,GO:0008152,GO:0009058,GO:0009698,GO:0009699,GO:0009808,GO:0009809,GO:0009987,GO:0010023,GO:0010035,GO:0010038,GO:0016491,GO:0016722,GO:0017144,GO:0018130,GO:0018958,GO:0019438,GO:0019748,GO:0042221,GO:0043167,GO:0043169,GO:0044237,GO:0044249,GO:0044550,GO:0046189,GO:0046483,GO:0046688,GO:0046872,GO:0046914,GO:0050896,GO:0055114,GO:…	-	KOG1263-Multicopper oxidases[Q]	1695	XP_003535554.1	XP_003535554.1 laccase-15 [Glycine max]	100	sp|Q84J37|LAC15_ARATH	sp|Q84J37|LAC15_ARATH Laccase-15 OS=Arabidopsis thaliana GN=TT10 PE=1 SV=1	71.3	_	_	_	_	_	_	GO:0009809|lignin biosynthetic process;GO:0010023|proanthocyanidin biosynthetic process;GO:0046274|lignin catabolic process;GO:0046688|response to copper ion	GO:0048046|apoplast	GO:0005507|copper ion binding;GO:0016722|oxidoreductase activity, oxidizing metal ions;GO:0052716|hydroquinone:oxygen oxidoreductase activity	ko:K05909	E1.10.3.2		m.3578|Glyma.10G219100:1-1695(+)	complete	PF07732.12|Cu-oxidase_3|Multicopper oxidase|Glyma.10G219100.1|m.3578:32-146;PF07731.11|Cu-oxidase_2|Multicopper oxidase|Glyma.10G219100.1|m.3578:433-547;PF00394.19|Cu-oxidase|Multicopper oxidase|Glyma.10G219100.1|m.3578:159-309
Glyma.08G192950	0.123665	0.0001	10.27222153	0.014790844	0.032688503	up	Glyma.08G192950	-	-	-	-
Glyma.10G257500	0.120194667	0.0001	10.23115717	0.020449494	0.043626272	up	Glyma.10G257500	-	-	-	-	1077	KRH35669.1	KRH35669.1 hypothetical protein GLYMA_10G257500 [Glycine max]	100	sp|Q7XHI9|BH084_ARATH	sp|Q7XHI9|BH084_ARATH Transcription factor bHLH84 OS=Arabidopsis thaliana GN=BHLH84 PE=1 SV=1	51.7	_	_	_	_	_	_	GO:0006366|transcription by RNA polymerase II	GO:0005634|nucleus	GO:0001046|core promoter sequence-specific DNA binding;GO:0001228|DNA-binding transcription activator activity, RNA polymerase II-specific;GO:0046983|protein dimerization activity	_	_	_	m.4209|Glyma.10G257500:1-1077(+)	complete	PF00010.23|HLH|Helix-loop-helix DNA-binding domain|Glyma.10G257500.1|m.4209:280-320
Glyma.06G216600	0.116009667	0.0001	10.18002931	0.02312713	0.048700398	up	Glyma.06G216600	-	GO:0003674,GO:0003676,GO:0003723,GO:0005488,GO:0097159,GO:1901363	-	KOG4198-RNA-binding Ran Zn-finger protein and related proteins[R]	423	XP_003527154.1	XP_003527154.1 uncharacterized RNA-binding protein C17H9.04c [Glycine max]	100	_	_	_	_	_	_	_	_	_	_	_	_	_	_	_	m.4320|Glyma.06G216600:1-423(+)	complete	PF00641.15|zf-RanBP|Zn-finger in Ran binding protein and others|Glyma.06G216600.1|m.4320:49-77;PF00641.15|zf-RanBP|Zn-finger in Ran binding protein and others|Glyma.06G216600.1|m.4320:105-134
Glyma.03G038900	0.108846667	0.0001	10.08808151	0.018827871	0.040555715	up	Glyma.03G038900	-	-	K07198-ko04371 Apelin signaling pathway;ko04068 FoxO signaling pathway;ko04151 PI3K-Akt signaling pathway;ko04152 AMPK signaling pathway;ko04150 mTOR signaling pathway;ko04140 Autophagy - animal;ko04530 Tight junction;ko04910 Insulin signaling pathway;ko04922 Glucagon signaling pathway;ko04920 Adipocytokine signaling pathway;ko04921 Oxytocin signaling pathway;ko04361 Axon regeneration;ko04211 Lon…	KOG0583-Serine/threonine protein kinase[T]	399	KRH65478.1	KRH65478.1 hypothetical protein GLYMA_03G038900 [Glycine max]	100	sp|Q9LWM4|CIPK5_ORYSJ	sp|Q9LWM4|CIPK5_ORYSJ CBL-interacting protein kinase 5 OS=Oryza sativa subsp. japonica GN=CIPK5 PE=2 SV=1	85.5	_	_	_	_	_	_	GO:0018105|peptidyl-serine phosphorylation;GO:0018107|peptidyl-threonine phosphorylation;GO:0035556|intracellular signal transduction	GO:0005829|cytosol	GO:0004674|protein serine/threonine kinase activity;GO:0005524|ATP binding	ko:K07198	PRKAA, AMPK		m.9526|Glyma.03G038900:1-399(+)	complete	PF00069.22|Pkinase|Protein kinase domain|Glyma.03G038900.1|m.9526:12-66
Glyma.19G146500	0.108493667	0.0001	10.08339511	0.012016629	0.027136095	up	Glyma.19G146500	-	GO:0003674,GO:0003700,GO:0005575,GO:0005622,GO:0005623,GO:0005634,GO:0006355,GO:0008150,GO:0009888,GO:0009889,GO:0009891,GO:0009893,GO:0010087,GO:0010088,GO:0010089,GO:0010468,GO:0010556,GO:0010557,GO:0010604,GO:0010628,GO:0019219,GO:0019222,GO:0031323,GO:0031325,GO:0031326,GO:0031328,GO:0032502,GO:0043226,GO:0043227,GO:0043229,GO:0043231,GO:0044424,GO:0044464,GO:0045893,GO:0045935,GO:0048518,GO:…	-	-	1137	KRG95366.1	KRG95366.1 hypothetical protein GLYMA_19G146500 [Glycine max]	100	sp|B8ANX9|PHR1_ORYSI	sp|B8ANX9|PHR1_ORYSI Protein PHOSPHATE STARVATION RESPONSE 1 OS=Oryza sativa subsp. indica GN=PHR1 PE=3 SV=1	58.7	_	_	_	_	_	_	GO:0006351|transcription, DNA-templated;GO:0006355|regulation of transcription, DNA-templated	GO:0005634|nucleus	GO:0003677|DNA binding	_	_	_	m.435|Glyma.19G146500:1-1137(+)	complete	_
Glyma.06G112000	0.107001333	0.0001	10.06341306	0.009401579	0.021769974	up	Glyma.06G112000	-	-	-	-	1089	XP_003526625.1	XP_003526625.1 WAT1-related protein At4g08290 [Glycine max]	100	sp|Q9SUF1|WTR31_ARATH	sp|Q9SUF1|WTR31_ARATH WAT1-related protein At4g08290 OS=Arabidopsis thaliana GN=At4g08290 PE=2 SV=1	68	_	_	_	_	_	_	GO:0032973|amino acid export across plasma membrane;GO:0043090|amino acid import;GO:0080144|amino acid homeostasis	GO:0005886|plasma membrane;GO:0016021|integral component of membrane	GO:0015171|amino acid transmembrane transporter activity	_	_	_	m.2562|Glyma.06G112000:1-1089(+)	complete	PF00892.17|EamA|EamA-like transporter family|Glyma.06G112000.1|m.2562:9-150;PF00892.17|EamA|EamA-like transporter family|Glyma.06G112000.1|m.2562:184-323
Glyma.09G035000	0.105001667	0.0001	10.03619651	0.014790844	0.032688503	up	Glyma.09G035000	-	-	-	-	1110	XP_006586888.1	XP_006586888.1 GDSL esterase/lipase At4g16230 [Glycine max]	100	sp|O23470|GDL64_ARATH	sp|O23470|GDL64_ARATH GDSL esterase/lipase At4g16230 OS=Arabidopsis thaliana GN=At4g16230 PE=3 SV=2	77.6	_	_	_	_	_	_	GO:0016042|lipid catabolic process	GO:0005576|extracellular region	GO:0016788|hydrolase activity, acting on ester bonds	_	_	_	m.6671|Glyma.09G035000:1-1110(+)	complete	PF00657.19|Lipase_GDSL|GDSL-like Lipase/Acylhydrolase|Glyma.09G035000.1|m.6671:36-347
Glyma.13G033600	0.098917	0.0001	9.950074675	0.007739625	0.018286382	up	Glyma.13G033600	-	-	-	KOG1263-Multicopper oxidases[Q]	789	XP_025980623.1	XP_025980623.1 L-ascorbate oxidase homolog [Glycine max]	99.6	sp|Q9SU40|SKU5_ARATH	sp|Q9SU40|SKU5_ARATH Monocopper oxidase-like protein SKU5 OS=Arabidopsis thaliana GN=SKU5 PE=1 SV=1	63.6	_	_	_	_	_	_	GO:0009932|cell tip growth	GO:0005618|cell wall;GO:0005774|vacuolar membrane;GO:0005886|plasma membrane;GO:0009505|plant-type cell wall;GO:0009506|plasmodesma;GO:0016020|membrane;GO:0031225|anchored component of membrane;GO:0046658|anchored component of plasma membrane;GO:0048046|apoplast	GO:0005507|copper ion binding;GO:0016722|oxidoreductase activity, oxidizing metal ions	_	_	_	m.3073|Glyma.13G033600:1-789(+)	complete	PF00394.19|Cu-oxidase|Multicopper oxidase|Glyma.13G033600.2|m.3073:7-99;PF07731.11|Cu-oxidase_2|Multicopper oxidase|Glyma.13G033600.2|m.3073:203-253
Glyma.04G035700	0.098700333	0.0001	9.946911147	0.007408675	0.01756893	up	Glyma.04G035700	-	GO:0000003,GO:0001067,GO:0003006,GO:0003674,GO:0003676,GO:0003677,GO:0003700,GO:0005488,GO:0005575,GO:0005618,GO:0005622,GO:0005623,GO:0005634,GO:0006355,GO:0007275,GO:0008150,GO:0009791,GO:0009888,GO:0009889,GO:0009908,GO:0010468,GO:0010556,GO:0019219,GO:0019222,GO:0022414,GO:0030312,GO:0031323,GO:0031326,GO:0032501,GO:0032502,GO:0035670,GO:0043226,GO:0043227,GO:0043229,GO:0043231,GO:0044212,GO:…	-	-	996	XP_003523587.2	XP_003523587.2 probable transcription factor KAN4 [Glycine max]	100	sp|Q9FJV5|KAN4_ARATH	sp|Q9FJV5|KAN4_ARATH Probable transcription factor KAN4 OS=Arabidopsis thaliana GN=KAN4 PE=1 SV=1	56.8	_	_	_	_	_	_	GO:0006351|transcription, DNA-templated;GO:0006355|regulation of transcription, DNA-templated;GO:0030154|cell differentiation;GO:0048481|plant ovule development;GO:0080060|integument development	GO:0005618|cell wall;GO:0005634|nucleus	GO:0003700|DNA-binding transcription factor activity;GO:0044212|transcription regulatory region DNA binding	_	_	_	m.3232|Glyma.04G035700:1-996(+)	complete	PF00249.28|Myb_DNA-binding|Myb-like DNA-binding domain|Glyma.04G035700.1|m.3232:149-200
Glyma.17G015600	0.095356333	0.0001	9.897184952	0.007017636	0.016718139	up	Glyma.17G015600	-	GO:0003674,GO:0003824,GO:0005575,GO:0005622,GO:0005623,GO:0005737,GO:0008878,GO:0009501,GO:0009507,GO:0009526,GO:0009532,GO:0009536,GO:0009570,GO:0009941,GO:0016740,GO:0016772,GO:0016779,GO:0031967,GO:0031975,GO:0043226,GO:0043227,GO:0043229,GO:0043231,GO:0044422,GO:0044424,GO:0044434,GO:0044435,GO:0044444,GO:0044446,GO:0044464,GO:0070566	K00975-ko00500 Starch and sucrose metabolism;ko00520 Amino sugar and nucleotide sugar metabolism;ko02026 Biofilm formation - Escherichia coli	KOG1322-GDP-mannose pyrophosphorylase/mannose-1-phosphate guanylyltransferase[M]	1572	XP_003549968.1	XP_003549968.1 glucose-1-phosphate adenylyltransferase large subunit 3, chloroplastic/amyloplastic [Glycine max]	100	sp|P55229|GLGL1_ARATH	sp|P55229|GLGL1_ARATH Glucose-1-phosphate adenylyltransferase large subunit 1, chloroplastic OS=Arabidopsis thaliana GN=ADG2 PE=1 SV=3	89.7	_	_	_	_	_	_	GO:0005978|glycogen biosynthetic process;GO:0019252|starch biosynthetic process	GO:0009507|chloroplast;GO:0009570|chloroplast stroma;GO:0009941|chloroplast envelope	GO:0005524|ATP binding;GO:0008878|glucose-1-phosphate adenylyltransferase activity	ko:K00975	glgC	path:ko00500;path:ko00520;path:ko01100;path:ko01110	m.311|Glyma.17G015600:1-1572(+)	complete	PF00483.20|NTP_transferase|Nucleotidyl transferase|Glyma.17G015600.1|m.311:92-369
Glyma.17G002200	0.091909333	0.0001	9.844067563	0.002957251	0.007590271	up	Glyma.17G002200	-	GO:0000003,GO:0003006,GO:0003674,GO:0003676,GO:0003677,GO:0005488,GO:0005515,GO:0005575,GO:0005622,GO:0005623,GO:0005634,GO:0006082,GO:0006790,GO:0006807,GO:0007275,GO:0008150,GO:0008152,GO:0009314,GO:0009416,GO:0009628,GO:0009648,GO:0009791,GO:0009987,GO:0010228,GO:0016143,GO:0019748,GO:0019757,GO:0019760,GO:0022414,GO:0032501,GO:0032502,GO:0042802,GO:0042803,GO:0043226,GO:0043227,GO:0043229,GO:…	-	-	861	XP_003550152.1	XP_003550152.1 zinc-finger homeodomain protein 4 [Glycine max]	100	sp|Q9M9S0|ZHD4_ARATH	sp|Q9M9S0|ZHD4_ARATH Zinc-finger homeodomain protein 4 OS=Arabidopsis thaliana GN=ZHD4 PE=1 SV=1	70.9	_	_	_	_	_	_	GO:0006351|transcription, DNA-templated;GO:0006355|regulation of transcription, DNA-templated;GO:0048574|long-day photoperiodism, flowering	GO:0005634|nucleus	GO:0003677|DNA binding;GO:0042803|protein homodimerization activity;GO:0046872|metal ion binding	_	_	_	m.95|Glyma.17G002200:1-861(+)	complete	PF04770.9|ZF-HD_dimer|ZF-HD protein dimerisation region|Glyma.17G002200.1|m.95:74-126
Glyma.17G227600	0.088505	0.0001	9.789615151	0.019641715	0.042091088	up	Glyma.17G227600	-	GO:0000302,GO:0001067,GO:0001666,GO:0003674,GO:0003676,GO:0003677,GO:0003700,GO:0005488,GO:0005575,GO:0005622,GO:0005623,GO:0005634,GO:0006355,GO:0006950,GO:0006979,GO:0006986,GO:0008150,GO:0009266,GO:0009314,GO:0009408,GO:0009416,GO:0009628,GO:0009636,GO:0009642,GO:0009644,GO:0009889,GO:0009891,GO:0009893,GO:0009987,GO:0010033,GO:0010035,GO:0010200,GO:0010243,GO:0010286,GO:0010468,GO:0010556,GO:…	-	KOG0627-Heat shock transcription factor[K]	1068	XP_003550266.1	XP_003550266.1 heat stress transcription factor A-2 [Glycine max]	100	sp|P41152|HSF30_SOLPE	sp|P41152|HSF30_SOLPE Heat shock factor protein HSF30 OS=Solanum peruvianum GN=HSF30 PE=2 SV=1	71.8	_	_	_	_	_	_	GO:0006351|transcription, DNA-templated	GO:0005634|nucleus	GO:0003700|DNA-binding transcription factor activity;GO:0043565|sequence-specific DNA binding	ko:K09419	HSFF		m.3815|Glyma.17G227600:1-1068(+)	complete	PF00447.14|HSF_DNA-bind|HSF-type DNA-binding|Glyma.17G227600.1|m.3815:45-134
Glyma.03G157432	0.087673	0.0001	9.775988805	0.008966073	0.020868444	up	Glyma.03G157432	-	GO:0003674,GO:0003700,GO:0006355,GO:0008150,GO:0009889,GO:0010468,GO:0010556,GO:0019219,GO:0019222,GO:0031323,GO:0031326,GO:0050789,GO:0050794,GO:0051171,GO:0051252,GO:0060255,GO:0065007,GO:0080090,GO:0140110,GO:1903506,GO:2000112,GO:2001141	-	-	1419	KHN10694.1	KHN10694.1 Zinc finger protein MAGPIE [Glycine soja]	97	sp|O22759|IDD12_ARATH	sp|O22759|IDD12_ARATH Protein indeterminate-domain 12 OS=Arabidopsis thaliana GN=IDD12 PE=2 SV=2	60	_	_	_	_	_	_	GO:0006351|transcription, DNA-templated;GO:0006355|regulation of transcription, DNA-templated		GO:0003677|DNA binding;GO:0003700|DNA-binding transcription factor activity;GO:0046872|metal ion binding	_	_	_	m.678|Glyma.03G157432:1-1419(+)	complete	_
Glyma.11G173902	0.077164	0.0001	9.591784121	0.007497019	0.017754376	up	Glyma.11G173902	-	GO:0005575,GO:0005623,GO:0005886,GO:0016020,GO:0044464,GO:0071944	-	-	552	KHN02072.1	KHN02072.1 U-box domain-containing protein 44 [Glycine soja]	93.6	_	_	_	_	_	_	_	_	_	_	_	_	_	_	_	m.8340|Glyma.11G173902:1-552(+)	complete	PF00514.20|Arm|Armadillo/beta-catenin-like repeat|Glyma.11G173902.1|m.8340:108-140
Glyma.10G108261	0.071499333	0.0001	9.48178598	0.000578251	0.001688956	up	Glyma.10G108261	-	-	-	KOG0987-DNA helicase PIF1/RRM3[D]	903	KRH33223.1	KRH33223.1 hypothetical protein GLYMA_10G108200 [Glycine max]	99.7	_	_	_	_	_	_	_	_	_	_	_	_	_	_	_	m.1786|Glyma.10G108261:1-903(+)	complete	PF05970.11|PIF1|PIF1-like helicase|Glyma.10G108261.1|m.1786:2-289;PF13604.3|AAA_30|AAA domain|Glyma.10G108261.1|m.1786:13-197
Glyma.16G136900	0.068747	0.0001	9.425152948	0.003392468	0.008612118	up	Glyma.16G136900	-	-	-	-	1800	KRH08223.1	KRH08223.1 hypothetical protein GLYMA_16G136900 [Glycine max]	80.2	sp|Q40392|TMVRN_NICGU	sp|Q40392|TMVRN_NICGU TMV resistance protein N OS=Nicotiana glutinosa GN=N PE=1 SV=1	57.3	_	_	_	_	_	_	GO:0007165|signal transduction;GO:0009626|plant-type hypersensitive response	GO:0005737|cytoplasm	GO:0005524|ATP binding;GO:0043531|ADP binding	_	_	_	m.8922|Glyma.16G136900:1-1800(+)	complete	PF00931.19|NB-ARC|NB-ARC domain|Glyma.16G136900.4|m.8922:1-138
Glyma.12G097300	0.05459	0.0001	9.092492887	0.011422978	0.025933347	up	Glyma.12G097300	-	GO:0001101,GO:0005575,GO:0005623,GO:0005886,GO:0006810,GO:0006811,GO:0006820,GO:0006821,GO:0006873,GO:0006950,GO:0006970,GO:0008150,GO:0009414,GO:0009415,GO:0009628,GO:0009651,GO:0009987,GO:0010035,GO:0010359,GO:0015698,GO:0016020,GO:0019725,GO:0022898,GO:0032409,GO:0032411,GO:0032412,GO:0032414,GO:0032879,GO:0034762,GO:0034764,GO:0034765,GO:0034767,GO:0042221,GO:0042592,GO:0043269,GO:0043270,GO:…	-	-	969	KHN21216.1	KHN21216.1 S-type anion channel SLAH1 [Glycine soja]	100	sp|Q5E930|SLAH1_ARATH	sp|Q5E930|SLAH1_ARATH S-type anion channel SLAH1 OS=Arabidopsis thaliana GN=SLAH1 PE=2 SV=1	71.3	_	_	_	_	_	_	GO:0006821|chloride transport;GO:0006873|cellular ion homeostasis;GO:0009414|response to water deprivation;GO:0009651|response to salt stress;GO:1901529|positive regulation of anion channel activity	GO:0005886|plasma membrane;GO:0016021|integral component of membrane	GO:0008308|voltage-gated anion channel activity	_	_	_	m.624|Glyma.12G097300:1-969(+)	complete	PF03595.14|SLAC1|Voltage-dependent anion channel|Glyma.12G097300.2|m.624:43-266
Glyma.12G054700	0.053778667	0.0001	9.070890177	0.009284021	0.021535321	up	Glyma.12G054700	-	GO:0003674,GO:0003824,GO:0005575,GO:0005622,GO:0005623,GO:0005737,GO:0006082,GO:0006629,GO:0006631,GO:0006690,GO:0008150,GO:0008152,GO:0009507,GO:0009532,GO:0009534,GO:0009536,GO:0009570,GO:0009579,GO:0009987,GO:0010597,GO:0016165,GO:0016491,GO:0016701,GO:0016702,GO:0019372,GO:0019752,GO:0031976,GO:0031984,GO:0032787,GO:0043226,GO:0043227,GO:0043229,GO:0043231,GO:0043436,GO:0044237,GO:0044238,GO:…	K00454-ko00591 Linoleic acid metabolism;ko00592 alpha-Linolenic acid metabolism	-	2745	XP_003539375.1	XP_003539375.1 linoleate 13S-lipoxygenase 2-1, chloroplastic [Glycine max]	100	sp|O24370|LOX21_SOLTU	sp|O24370|LOX21_SOLTU Linoleate 13S-lipoxygenase 2-1, chloroplastic OS=Solanum tuberosum GN=LOX2.1 PE=1 SV=1	81	_	_	_	_	_	_	GO:0010597|green leaf volatile biosynthetic process;GO:0031408|oxylipin biosynthetic process	GO:0009534|chloroplast thylakoid;GO:0009570|chloroplast stroma	GO:0016165|linoleate 13S-lipoxygenase activity;GO:0046872|metal ion binding	ko:K00454	LOX2S	path:ko00591;path:ko00592;path:ko01100;path:ko01110	m.10343|Glyma.12G054700:1-2745(+)	complete	PF00305.16|Lipoxygenase|Lipoxygenase|Glyma.12G054700.1|m.10343:227-897;PF01477.20|PLAT|PLAT/LH2 domain|Glyma.12G054700.1|m.10343:149-214
Glyma.16G139201	0.050928667	0.0001	8.992334137	0.012857456	0.028826485	up	Glyma.16G139201	-	-	-	KOG1454-Predicted hydrolase/acyltransferase (alpha/beta hydrolase superfamily)[R]
Glyma.06G180000	0.045645333	0.0001	8.83432356	0.0214933	0.045596661	up	Glyma.06G180000	-	GO:0005575,GO:0005623,GO:0005886,GO:0016020,GO:0044464,GO:0071944	K13525-ko04141 Protein processing in endoplasmic reticulum;ko05134 Legionellosis;ko05014 Amyotrophic lateral sclerosis;ko05022 Pathways of neurodegeneration - multiple diseases	KOG0730-AAA+-type ATPase[O]	2445	XP_003528141.1	XP_003528141.1 cell division cycle protein 48 homolog [Glycine max]	100	sp|P54774|CDC48_SOYBN	sp|P54774|CDC48_SOYBN Cell division cycle protein 48 homolog OS=Glycine max GN=CDC48 PE=2 SV=1	92.8	_	_	_	_	_	_	GO:0007049|cell cycle	GO:0005886|plasma membrane	GO:0005524|ATP binding;GO:0016787|hydrolase activity	ko:K13525	VCP, CDC48	path:ko04141	m.3826|Glyma.06G180000:1-2445(+)	complete	PF00004.26|AAA|ATPase family associated with various cellular activities (AAA)|Glyma.06G180000.1|m.3826:253-382;PF00004.26|AAA|ATPase family associated with various cellular activities (AAA)|Glyma.06G180000.1|m.3826:526-659;PF02359.15|CDC48_N|Cell division protein 48 (CDC48), N-terminal domain|Glyma.06G180000.1|m.3826:38-119;PF05496.9|RuvB_N|Holliday junction DNA helicase ruvB N-terminus|Glyma.06…
Glyma.06G059411	0.037472	0.0001	8.549669171	0.018624996	0.040175751	up	Glyma.06G059411	-	GO:0000302,GO:0002237,GO:0003674,GO:0003824,GO:0004672,GO:0004673,GO:0005575,GO:0005622,GO:0005623,GO:0005737,GO:0005773,GO:0005886,GO:0006464,GO:0006468,GO:0006793,GO:0006796,GO:0006807,GO:0006950,GO:0006979,GO:0007154,GO:0007165,GO:0007275,GO:0008150,GO:0008152,GO:0009605,GO:0009607,GO:0009617,GO:0009636,GO:0009719,GO:0009725,GO:0009735,GO:0009736,GO:0009755,GO:0009787,GO:0009788,GO:0009966,GO:…	-	KOG0519-Sensory transduction histidine kinase[T]
Glyma.05G007100	10.82167933	0.047806667	7.822496865	5.95E-38	1.05E-36	up	Glyma.05G007100	-	GO:0002376,GO:0003674,GO:0003824,GO:0004089,GO:0005575,GO:0005576,GO:0005622,GO:0005623,GO:0005737,GO:0005829,GO:0005886,GO:0006950,GO:0006952,GO:0006955,GO:0008150,GO:0008152,GO:0009266,GO:0009409,GO:0009507,GO:0009526,GO:0009532,GO:0009534,GO:0009535,GO:0009536,GO:0009570,GO:0009579,GO:0009605,GO:0009607,GO:0009617,GO:0009620,GO:0009628,GO:0009814,GO:0009817,GO:0009941,GO:0009987,GO:0010033,GO:…	K01673-ko00910 Nitrogen metabolism	KOG1578-Predicted carbonic anhydrase involved in protection against oxidative damage[P]	1020	NP_001341716.1	NP_001341716.1 carbonic anhydrase, chloroplastic isoform 2 [Glycine max]	100	sp|P17067|CAHC_PEA	sp|P17067|CAHC_PEA Carbonic anhydrase, chloroplastic OS=Pisum sativum PE=1 SV=1	92.7	_	_	_	_	_	_	GO:0015976|carbon utilization	GO:0009570|chloroplast stroma	GO:0004089|carbonate dehydratase activity;GO:0008270|zinc ion binding	ko:K01673	cynT, can	path:ko00910	m.7000|Glyma.05G007100:1-1020(+)	complete	PF00484.16|Pro_CA|Carbonic anhydrase|Glyma.05G007100.1|m.7000:155-312
Glyma.19G007700	10.29240433	0.086696667	6.891387798	2.46E-41	4.70E-40	up	Glyma.19G007700	-	GO:0002376,GO:0003674,GO:0003824,GO:0004089,GO:0005575,GO:0005576,GO:0005622,GO:0005623,GO:0005737,GO:0005829,GO:0005886,GO:0006950,GO:0006952,GO:0006955,GO:0008150,GO:0008152,GO:0009266,GO:0009409,GO:0009507,GO:0009526,GO:0009532,GO:0009534,GO:0009535,GO:0009536,GO:0009570,GO:0009579,GO:0009605,GO:0009607,GO:0009617,GO:0009620,GO:0009628,GO:0009814,GO:0009817,GO:0009941,GO:0009987,GO:0010033,GO:…	K01673-ko00910 Nitrogen metabolism	KOG1578-Predicted carbonic anhydrase involved in protection against oxidative damage[P]	1026	NP_001347326.1	NP_001347326.1 carbonic anhydrase, chloroplastic isoform 2 [Glycine max]	100	sp|P17067|CAHC_PEA	sp|P17067|CAHC_PEA Carbonic anhydrase, chloroplastic OS=Pisum sativum PE=1 SV=1	91.5	_	_	_	_	_	_	GO:0015976|carbon utilization	GO:0009570|chloroplast stroma	GO:0004089|carbonate dehydratase activity;GO:0008270|zinc ion binding	ko:K01673	cynT, can	path:ko00910	m.8951|Glyma.19G007700:1-1026(+)	complete	PF00484.16|Pro_CA|Carbonic anhydrase|Glyma.19G007700.1|m.8951:157-314
Glyma.02G177800	1.408113667	0.014690667	6.582720119	2.56E-08	1.26E-07	up	Glyma.02G177800	-	GO:0003674,GO:0003700,GO:0005575,GO:0005622,GO:0005623,GO:0005634,GO:0006355,GO:0008150,GO:0009888,GO:0009889,GO:0009891,GO:0009893,GO:0010087,GO:0010088,GO:0010089,GO:0010468,GO:0010556,GO:0010557,GO:0010604,GO:0010628,GO:0019219,GO:0019222,GO:0031323,GO:0031325,GO:0031326,GO:0031328,GO:0032502,GO:0043226,GO:0043227,GO:0043229,GO:0043231,GO:0044424,GO:0044464,GO:0045893,GO:0045935,GO:0048518,GO:…	-	-	816	XP_006575226.1	XP_006575226.1 myb family transcription factor PHL5 isoform X1 [Glycine max]	100	sp|Q0WVU3|PHL5_ARATH	sp|Q0WVU3|PHL5_ARATH Myb family transcription factor PHL5 OS=Arabidopsis thaliana GN=PHL5 PE=2 SV=1	66	_	_	_	_	_	_	GO:0006351|transcription, DNA-templated;GO:0006355|regulation of transcription, DNA-templated	GO:0005634|nucleus	GO:0003677|DNA binding;GO:0003700|DNA-binding transcription factor activity	_	_	_	m.6711|Glyma.02G177800:1-816(+)	complete	PF00249.28|Myb_DNA-binding|Myb-like DNA-binding domain|Glyma.02G177800.2|m.6711:137-186;PF14379.3|Myb_CC_LHEQLE|MYB-CC type transfactor, LHEQLE motif|Glyma.02G177800.2|m.6711:217-261
Glyma.15G021550	0.122118667	0.001799333	6.084677457	6.15E-05	0.000208374	up	Glyma.15G021550	-	-	-	-
Glyma.20G082300	1.075138667	0.024086	5.480184111	1.65E-06	6.80E-06	up	Glyma.20G082300	-	-	-	KOG0048-Transcription factor, Myb superfamily[K]	783	KRG90311.1	KRG90311.1 hypothetical protein GLYMA_20G082300 [Glycine max]	100	sp|Q10MB4|MYB2_ORYSJ	sp|Q10MB4|MYB2_ORYSJ Transcription factor MYB2 OS=Oryza sativa subsp. japonica GN=MYB2 PE=2 SV=1	85.8	_	_	_	_	_	_	GO:0006351|transcription, DNA-templated;GO:0006357|regulation of transcription by RNA polymerase II;GO:0009409|response to cold;GO:0030154|cell differentiation;GO:0045893|positive regulation of transcription, DNA-templated;GO:1901002|positive regulation of response to salt stress;GO:1902584|positive regulation of response to water deprivation	GO:0005634|nucleus	GO:0000981|DNA-binding transcription factor activity, RNA polymerase II-specific;GO:0001135|RNA polymerase II transcription regulator recruiting activity;GO:0043565|sequence-specific DNA binding;GO:0044212|transcription regulatory region DNA binding	ko:K09422	MYBP		m.3478|Glyma.20G082300:1-783(+)	complete	PF00249.28|Myb_DNA-binding|Myb-like DNA-binding domain|Glyma.20G082300.1|m.3478:23-70;PF00249.28|Myb_DNA-binding|Myb-like DNA-binding domain|Glyma.20G082300.1|m.3478:76-120;PF13921.3|Myb_DNA-bind_6|Myb-like DNA-binding domain|Glyma.20G082300.1|m.3478:26-84;PF13921.3|Myb_DNA-bind_6|Myb-like DNA-binding domain|Glyma.20G082300.1|m.3478:80-129
Glyma.08G359401	0.274503	0.007344333	5.224046567	2.18E-05	7.88E-05	up	Glyma.08G359401	-	GO:0003674,GO:0003824,GO:0008150,GO:0008152,GO:0016491,GO:0016722,GO:0055114	-	KOG1263-Multicopper oxidases[Q]	630	XP_025985613.1	XP_025985613.1 LOW QUALITY PROTEIN: laccase-17 [Glycine max]	100	sp|Q9FJD5|LAC17_ARATH	sp|Q9FJD5|LAC17_ARATH Laccase-17 OS=Arabidopsis thaliana GN=LAC17 PE=2 SV=1	87.6	_	_	_	_	_	_	GO:0009698|phenylpropanoid metabolic process;GO:0009809|lignin biosynthetic process;GO:0046274|lignin catabolic process	GO:0048046|apoplast	GO:0005507|copper ion binding;GO:0016491|oxidoreductase activity;GO:0016722|oxidoreductase activity, oxidizing metal ions;GO:0052716|hydroquinone:oxygen oxidoreductase activity	ko:K05909	E1.10.3.2		m.5913|Glyma.08G359401:1-630(+)	complete	PF07732.12|Cu-oxidase_3|Multicopper oxidase|Glyma.08G359401.1|m.5913:38-149;PF00394.19|Cu-oxidase|Multicopper oxidase|Glyma.08G359401.1|m.5913:162-208
Glyma.15G082200	0.546680667	0.014941	5.19334974	2.47E-05	8.85E-05	up	Glyma.15G082200	-	-	-	KOG1543-Cysteine proteinase Cathepsin L[O]	1110	XP_003547166.1	XP_003547166.1 macrodontain-1 [Glycine max]	100	sp|P22895|P34_SOYBN	sp|P22895|P34_SOYBN P34 probable thiol protease OS=Glycine max PE=1 SV=1	59.3	_	_	_	_	_	_	GO:0051603|proteolysis involved in cellular protein catabolic process	GO:0005615|extracellular space;GO:0005764|lysosome	GO:0004197|cysteine-type endopeptidase activity	_	_	_	m.3735|Glyma.15G082200:1-1110(+)	complete	PF00112.20|Peptidase_C1|Papain family cysteine protease|Glyma.15G082200.1|m.3735:142-352;PF08246.9|Inhibitor_I29|Cathepsin propeptide inhibitor domain (I29)|Glyma.15G082200.1|m.3735:56-114
Glyma.09G036400	12.59229767	0.396011	4.990857235	4.85E-75	1.82E-73	up	Glyma.09G036400	-	-	-	-	930	NP_001304637.2	NP_001304637.2 nicotianamine synthase-like protein [Glycine max]	100	sp|Q9XGI7|NAS_SOLLC	sp|Q9XGI7|NAS_SOLLC Nicotianamine synthase OS=Solanum lycopersicum GN=CHLN PE=2 SV=1	77.1	_	_	_	_	_	_	GO:0030418|nicotianamine biosynthetic process		GO:0030410|nicotianamine synthase activity	ko:K05953	E2.5.1.43		m.6702|Glyma.09G036400:1-930(+)	complete	PF03059.13|NAS|Nicotianamine synthase protein|Glyma.09G036400.1|m.6702:3-274
Glyma.07G144100	0.187574	0.005949333	4.978588044	8.15E-05	0.000271325	up	Glyma.07G144100	-	-	-	KOG0444-Cytoskeletal regulator Flightless-I (contains leucine-rich and gelsolin repeats)[Z]	3342	XP_006583616.1	XP_006583616.1 receptor-like protein 13 [Glycine max]	100	_	_	_	_	_	_	_	_	_	_	_	_	_	_	_	m.8223|Glyma.07G144100:1-3342(+)	complete	PF12799.4|LRR_4|Leucine Rich repeats (2 copies)|Glyma.07G144100.1|m.8223:597-637;PF12799.4|LRR_4|Leucine Rich repeats (2 copies)|Glyma.07G144100.1|m.8223:715-751;PF13855.3|LRR_8|Leucine rich repeat|Glyma.07G144100.1|m.8223:372-432;PF13855.3|LRR_8|Leucine rich repeat|Glyma.07G144100.1|m.8223:920-975;PF00560.30|LRR_1|Leucine Rich Repeat|Glyma.07G144100.1|m.8223:172-192;PF00560.30|LRR_1|Leucine Rich…
Glyma.01G148201	0.254840333	0.008090333	4.977250674	0.003138762	0.008014993	up	Glyma.01G148201	-	-	-	-	1029	KHN35878.1	KHN35878.1 hypothetical protein glysoja_013303 [Glycine soja]	95.9	_	_	_	_	_	_	_	_	_	_	_	_	_	_	_	m.2076|Glyma.01G148201:1-1029(+)	complete	_
Glyma.15G179200	0.403116	0.012861667	4.970045536	0.000973944	0.002735439	up	Glyma.15G179200	-	-	-	-	789	XP_006597880.1	XP_006597880.1 uncharacterized protein LOC102665474 [Glycine max]	100	_	_	_	_	_	_	_	_	_	_	_	_	_	_	_	m.5292|Glyma.15G179200:1-789(+)	complete	_
Glyma.09G113100	1.930414667	0.068212667	4.822727308	0.000990374	0.002777728	up	Glyma.09G113100	-	GO:0003674,GO:0003700,GO:0005575,GO:0005622,GO:0005623,GO:0005634,GO:0006355,GO:0008150,GO:0009888,GO:0009889,GO:0009891,GO:0009893,GO:0010087,GO:0010088,GO:0010089,GO:0010468,GO:0010556,GO:0010557,GO:0010604,GO:0010628,GO:0019219,GO:0019222,GO:0031323,GO:0031325,GO:0031326,GO:0031328,GO:0032502,GO:0043226,GO:0043227,GO:0043229,GO:0043231,GO:0044424,GO:0044464,GO:0045893,GO:0045935,GO:0048518,GO:…	-	-	816	XP_006587218.1	XP_006587218.1 myb family transcription factor PHL5 [Glycine max]	100	sp|Q8GUN5|PHL1_ARATH	sp|Q8GUN5|PHL1_ARATH Protein PHR1-LIKE 1 OS=Arabidopsis thaliana GN=PHL1 PE=1 SV=1	75	_	_	_	_	_	_	GO:0006351|transcription, DNA-templated	GO:0005634|nucleus	GO:0003677|DNA binding;GO:0003700|DNA-binding transcription factor activity	_	_	_	m.7857|Glyma.09G113100:1-816(+)	complete	PF00249.28|Myb_DNA-binding|Myb-like DNA-binding domain|Glyma.09G113100.1|m.7857:133-182
Glyma.05G057400	0.540341667	0.019305667	4.806775655	6.43E-05	0.000217361	up	Glyma.05G057400	-	-	-	-	405	XP_003525814.1	XP_003525814.1 pEARLI1-like lipid transfer protein 1 [Glycine max]	100	sp|Q9SU33|ERLL3_ARATH	sp|Q9SU33|ERLL3_ARATH pEARLI1-like lipid transfer protein 3 OS=Arabidopsis thaliana GN=At4g12500 PE=2 SV=1	89.3	_	_	_	_	_	_		GO:0005576|extracellular region;GO:0005618|cell wall	_	_	_	_	m.7856|Glyma.05G057400:1-405(+)	complete	PF14547.3|Hydrophob_seed|Hydrophobic seed protein|Glyma.05G057400.1|m.7856:51-134;PF00234.19|Tryp_alpha_amyl|Protease inhibitor/seed storage/LTP family|Glyma.05G057400.1|m.7856:52-133
Glyma.16G178200	0.675649667	0.024413333	4.790534188	0.000175312	0.000555512	up	Glyma.16G178200	-	-	-	KOG1603-Copper chaperone[P]	372	XP_003549023.1	XP_003549023.1 heavy metal-associated isoprenylated plant protein 39 [Glycine max]	100	sp|O03982|HIP39_ARATH	sp|O03982|HIP39_ARATH Heavy metal-associated isoprenylated plant protein 39 OS=Arabidopsis thaliana GN=HIPP39 PE=2 SV=1	84.9	_	_	_	_	_	_	GO:0030001|metal ion transport;GO:0046916|cellular transition metal ion homeostasis	GO:0005737|cytoplasm	GO:0046914|transition metal ion binding	_	_	_	m.9577|Glyma.16G178200:1-372(+)	complete	PF00403.23|HMA|Heavy-metal-associated domain|Glyma.16G178200.1|m.9577:6-56
Glyma.08G009900	2.922456333	0.106675	4.775887453	1.64E-20	1.67E-19	up	Glyma.08G009900	-	GO:0000003,GO:0003006,GO:0003674,GO:0005215,GO:0005575,GO:0005623,GO:0005886,GO:0005887,GO:0006810,GO:0007275,GO:0008150,GO:0008515,GO:0008643,GO:0009790,GO:0009791,GO:0009793,GO:0009987,GO:0010154,GO:0010431,GO:0015144,GO:0015154,GO:0015157,GO:0015766,GO:0015770,GO:0015772,GO:0016020,GO:0016021,GO:0016043,GO:0021700,GO:0022414,GO:0022607,GO:0022857,GO:0031224,GO:0031226,GO:0032501,GO:0032502,GO:…	-	KOG1623-Multitransmembrane protein[R]	885	NP_001344876.1	NP_001344876.1 sugar efflux transporter SWEET20 [Glycine max]	100	sp|B8BKP4|SWT14_ORYSI	sp|B8BKP4|SWT14_ORYSI Bidirectional sugar transporter SWEET14 OS=Oryza sativa subsp. indica GN=SWEET14 PE=2 SV=1	76.5	_	_	_	_	_	_		GO:0005887|integral component of plasma membrane	GO:0008515|sucrose transmembrane transporter activity;GO:0051119|sugar transmembrane transporter activity	ko:K15382	SLC50A, SWEET		m.7|Glyma.08G009900:1-885(+)	complete	PF03083.13|MtN3_slv|Sugar efflux transporter for intercellular exchange|Glyma.08G009900.1|m.7:10-96;PF03083.13|MtN3_slv|Sugar efflux transporter for intercellular exchange|Glyma.08G009900.1|m.7:132-216
Glyma.14G213701	0.954638333	0.036317333	4.71622409	3.27E-07	1.46E-06	up	Glyma.14G213701	-	-	-	-
Glyma.17G176700	2.258707667	0.086987333	4.698548414	1.31E-09	7.21E-09	up	Glyma.17G176700	-	-	-	-	246	KHN05638.1	KHN05638.1 hypothetical protein glysoja_049691 [Glycine soja]	100	_	_	_	_	_	_	_	_	_	_	_	_	_	_	_	_	_	_
Glyma.12G242400	0.250763333	0.009923667	4.659309326	0.004881704	0.012024122	up	Glyma.12G242400	-	GO:0005575,GO:0005622,GO:0005623,GO:0005737,GO:0005783,GO:0005886,GO:0012505,GO:0016020,GO:0043226,GO:0043227,GO:0043229,GO:0043231,GO:0044424,GO:0044444,GO:0044464,GO:0071944	-	-	765	XP_014620335.2	XP_014620335.2 ankyrin repeat-containing protein At5g02620 [Glycine max]	100	sp|Q6AWW5|Y5262_ARATH	sp|Q6AWW5|Y5262_ARATH Ankyrin repeat-containing protein At5g02620 OS=Arabidopsis thaliana GN=At5g02620 PE=1 SV=1	63.4	_	_	_	_	_	_		GO:0005783|endoplasmic reticulum;GO:0005886|plasma membrane;GO:0016021|integral component of membrane	_	_	_	_	m.2746|Glyma.12G242400:1-765(+)	complete	PF13962.3|PGG|Domain of unknown function|Glyma.12G242400.1|m.2746:93-203
Glyma.02G060800	0.558386333	0.022297667	4.646298979	0.000368447	0.001111068	up	Glyma.02G060800	-	-	-	KOG3017-Defense-related protein containing SCP domain[S]	519	XP_003519913.2	XP_003519913.2 STS14 protein [Glycine max]	100	sp|Q41495|ST14_SOLTU	sp|Q41495|ST14_SOLTU STS14 protein OS=Solanum tuberosum GN=STS14 PE=2 SV=1	79	_	_	_	_	_	_	_	_	_	_	_	_	m.4796|Glyma.02G060800:1-519(+)	complete	PF00188.23|CAP|Cysteine-rich secretory protein family|Glyma.02G060800.1|m.4796:38-153
Glyma.17G126000	0.868921333	0.035714667	4.604637009	9.21E-09	4.73E-08	up	Glyma.17G126000	-	-	-	KOG0274-Cdc4 and related F-box and WD-40 proteins[R]	1032	KRH03884.1	KRH03884.1 hypothetical protein GLYMA_17G126000 [Glycine max]	100	sp|O48716|JGB_ARATH	sp|O48716|JGB_ARATH Protein JINGUBANG OS=Arabidopsis thaliana GN=JGB PE=1 SV=1	50.9	_	_	_	_	_	_	GO:0009846|pollen germination	GO:0005634|nucleus;GO:0005737|cytoplasm	_	_	_	_	m.2373|Glyma.17G126000:1-1032(+)	complete	PF00400.29|WD40|WD domain, G-beta repeat|Glyma.17G126000.1|m.2373:162-197;PF00400.29|WD40|WD domain, G-beta repeat|Glyma.17G126000.1|m.2373:254-285;PF00400.29|WD40|WD domain, G-beta repeat|Glyma.17G126000.1|m.2373:297-341
Glyma.04G231200	4.070028667	0.16776	4.600568284	0.009406768	0.021778786	up	Glyma.04G231200	-	-	-	-	102	XP_007136494.1	XP_007136494.1 hypothetical protein PHAVU_009G050000g [Phaseolus vulgaris]	100	_	_	_	_	_	_	_	_	_	_	_	_	_	_	_	_	_	_
Glyma.17G033500	1.719765333	0.073798	4.54248619	2.72E-06	1.10E-05	up	Glyma.17G033500	-	-	-	-	543	XP_003550557.1	XP_003550557.1 dirigent protein 21 [Glycine max]	100	sp|F4JUF8|DIR15_ARATH	sp|F4JUF8|DIR15_ARATH Dirigent protein 15 OS=Arabidopsis thaliana GN=DIR15 PE=3 SV=1	57.1	_	_	_	_	_	_		GO:0048046|apoplast	GO:0016853|isomerase activity	_	_	_	m.651|Glyma.17G033500:1-543(+)	complete	PF03018.11|Dirigent|Dirigent-like protein|Glyma.17G033500.1|m.651:35-177
Glyma.07G142400	4.437153333	0.193423333	4.519800661	8.85E-47	1.91E-45	up	Glyma.07G142400	-	GO:0000003,GO:0003006,GO:0003674,GO:0003824,GO:0007275,GO:0008150,GO:0008152,GO:0009791,GO:0010035,GO:0010038,GO:0010228,GO:0016491,GO:0016722,GO:0022414,GO:0032501,GO:0032502,GO:0042221,GO:0046688,GO:0048608,GO:0048731,GO:0048856,GO:0050896,GO:0055114,GO:0061458	-	KOG1263-Multicopper oxidases[Q]	1719	XP_003529131.1	XP_003529131.1 laccase-7 [Glycine max]	100	sp|Q9SR40|LAC7_ARATH	sp|Q9SR40|LAC7_ARATH Laccase-7 OS=Arabidopsis thaliana GN=LAC7 PE=2 SV=1	74.4	_	_	_	_	_	_	GO:0046274|lignin catabolic process	GO:0048046|apoplast	GO:0005507|copper ion binding;GO:0016722|oxidoreductase activity, oxidizing metal ions;GO:0052716|hydroquinone:oxygen oxidoreductase activity	ko:K05909	E1.10.3.2		m.8204|Glyma.07G142400:1-1719(+)	complete	PF07732.12|Cu-oxidase_3|Multicopper oxidase|Glyma.07G142400.1|m.8204:31-145;PF07731.11|Cu-oxidase_2|Multicopper oxidase|Glyma.07G142400.1|m.8204:419-554;PF00394.19|Cu-oxidase|Multicopper oxidase|Glyma.07G142400.1|m.8204:156-304
Glyma.19G046000	0.746663	0.035395	4.398839761	0.002285038	0.005992723	up	Glyma.19G046000	-	-	-	-	1410	NP_001241558.1	NP_001241558.1 uncharacterized protein LOC100777968 [Glycine max]	100	_	_	_	_	_	_	_	_	_	_	_	_	_	_	_	m.9468|Glyma.19G046000:1-1410(+)	complete	PF06974.10|DUF1298|Protein of unknown function (DUF1298)|Glyma.19G046000.1|m.9468:315-461;PF03007.13|WES_acyltransf|Wax ester synthase-like Acyl-CoA acyltransferase domain|Glyma.19G046000.1|m.9468:104-260
Glyma.15G111900	0.154760667	0.007616	4.34486156	0.001337542	0.003665063	up	Glyma.15G111900	-	GO:0000003,GO:0003006,GO:0003674,GO:0003676,GO:0003700,GO:0003723,GO:0005488,GO:0005515,GO:0005575,GO:0005622,GO:0005623,GO:0005634,GO:0005737,GO:0005856,GO:0005911,GO:0006355,GO:0006725,GO:0006807,GO:0006810,GO:0007275,GO:0008150,GO:0008152,GO:0009058,GO:0009308,GO:0009506,GO:0009690,GO:0009691,GO:0009791,GO:0009889,GO:0009908,GO:0009934,GO:0009987,GO:0010468,GO:0010496,GO:0010497,GO:0010556,GO:…	-	KOG0773-Transcription factor MEIS1 and related HOX domain proteins[K]	1128	KHN32992.1	KHN32992.1 Homeobox protein SBH1 [Glycine soja]	100	sp|P46608|HSBH1_SOYBN	sp|P46608|HSBH1_SOYBN Homeobox protein SBH1 OS=Glycine max GN=H1 PE=2 SV=1	92.3	_	_	_	_	_	_	GO:0006351|transcription, DNA-templated;GO:0006355|regulation of transcription, DNA-templated	GO:0005634|nucleus	GO:0043565|sequence-specific DNA binding	_	_	_	m.4211|Glyma.15G111900:1-1128(+)	complete	PF03790.10|KNOX1|KNOX1 domain|Glyma.15G111900.1|m.4211:118-157;PF03791.10|KNOX2|KNOX2 domain|Glyma.15G111900.1|m.4211:174-221;PF05920.8|Homeobox_KN|Homeobox KN domain|Glyma.15G111900.1|m.4211:297-336;PF03789.10|ELK|ELK domain|Glyma.15G111900.1|m.4211:257-278;PF00046.26|Homeobox|Homeobox domain|Glyma.15G111900.1|m.4211:301-337
Glyma.06G092000	0.272423667	0.014594	4.222404778	0.002152225	0.005675237	up	Glyma.06G092000	-	-	-	-	996	XP_003526525.1	XP_003526525.1 transcription factor bHLH93 [Glycine max]	100	sp|Q9LSL1|BH093_ARATH	sp|Q9LSL1|BH093_ARATH Transcription factor bHLH93 OS=Arabidopsis thaliana GN=BHLH93 PE=1 SV=1	66.5	_	_	_	_	_	_	GO:0006351|transcription, DNA-templated;GO:0007275|multicellular organism development;GO:0010371|regulation of gibberellin biosynthetic process;GO:0045487|gibberellin catabolic process	GO:0005634|nucleus	GO:0003677|DNA binding;GO:0003700|DNA-binding transcription factor activity;GO:0046983|protein dimerization activity	_	_	_	m.2147|Glyma.06G092000:1-996(+)	complete	PF00010.23|HLH|Helix-loop-helix DNA-binding domain|Glyma.06G092000.1|m.2147:170-213
Glyma.05G095600	13.00241033	0.697178667	4.221106854	1.02E-20	1.04E-19	up	Glyma.05G095600	-	-	K09903-ko00240 Pyrimidine metabolism	-	303	KRH57953.1	KRH57953.1 hypothetical protein GLYMA_05G095600 [Glycine max]	100	sp|Q2JS42|PYRH_SYNJA	sp|Q2JS42|PYRH_SYNJA Uridylate kinase OS=Synechococcus sp. (strain JA-3-3Ab) GN=pyrH PE=3 SV=1	77.3	_	_	_	_	_	_	GO:0044210|'de novo' CTP biosynthetic process	GO:0005737|cytoplasm	GO:0005524|ATP binding;GO:0033862|UMP kinase activity	ko:K09903	pyrH	path:ko00240;path:ko01100	m.8333|Glyma.05G095600:1-303(+)	complete	_
Glyma.07G107000	0.600755	0.032443667	4.210767969	1.18E-07	5.46E-07	up	Glyma.07G107000	-	-	K01099-ko00562 Inositol phosphate metabolism;ko04070 Phosphatidylinositol signaling system	KOG0566-Inositol-1,4,5-triphosphate 5-phosphatase (synaptojanin), INP51/INP52/INP53 family[U]	1185	XP_006583479.1	XP_006583479.1 type IV inositol polyphosphate 5-phosphatase 9 isoform X2 [Glycine max]	100	sp|Q9SIS4|IP5P9_ARATH	sp|Q9SIS4|IP5P9_ARATH Type IV inositol polyphosphate 5-phosphatase 9 OS=Arabidopsis thaliana GN=IP5P9 PE=1 SV=1	68.8	_	_	_	_	_	_	GO:0046856|phosphatidylinositol dephosphorylation;GO:0071472|cellular response to salt stress;GO:2000369|regulation of clathrin-dependent endocytosis;GO:2000377|regulation of reactive oxygen species metabolic process		GO:0004439|phosphatidylinositol-4,5-bisphosphate 5-phosphatase activity;GO:0034485|phosphatidylinositol-3,4,5-trisphosphate 5-phosphatase activity;GO:0034595|phosphatidylinositol phosphate 5-phosphatase activity	ko:K01099	INPP5B_F	path:ko00562;path:ko01100;path:ko04070	m.7667|Glyma.07G107000:1-1185(+)	complete	PF03372.20|Exo_endo_phos|Endonuclease/Exonuclease/phosphatase family|Glyma.07G107000.1|m.7667:56-376
Glyma.19G152100	0.170368667	0.009201333	4.210673284	0.002517367	0.006544775	up	Glyma.19G152100	-	GO:0003674,GO:0003824,GO:0004672,GO:0004674,GO:0004675,GO:0004888,GO:0005488,GO:0005515,GO:0005575,GO:0005622,GO:0005623,GO:0005634,GO:0005737,GO:0005886,GO:0006464,GO:0006468,GO:0006793,GO:0006796,GO:0006807,GO:0007154,GO:0007165,GO:0007166,GO:0007167,GO:0007178,GO:0008150,GO:0008152,GO:0009987,GO:0016020,GO:0016301,GO:0016310,GO:0016740,GO:0016772,GO:0016773,GO:0019199,GO:0019538,GO:0019899,GO:…	-	KOG1187-Serine/threonine protein kinase[T]	1218	XP_003553445.1	XP_003553445.1 receptor-like cytosolic serine/threonine-protein kinase RBK2 [Glycine max]	100	sp|Q8RXC8|RBK2_ARATH	sp|Q8RXC8|RBK2_ARATH Receptor-like cytosolic serine/threonine-protein kinase RBK2 OS=Arabidopsis thaliana GN=RBK2 PE=1 SV=1	69.8	_	_	_	_	_	_	GO:0006468|protein phosphorylation;GO:0007166|cell surface receptor signaling pathway	GO:0005634|nucleus;GO:0005737|cytoplasm;GO:0005886|plasma membrane	GO:0004675|transmembrane receptor protein serine/threonine kinase activity;GO:0005524|ATP binding;GO:0051020|GTPase binding	ko:K04733	IRAK4		m.523|Glyma.19G152100:1-1218(+)	complete	PF07714.14|Pkinase_Tyr|Protein tyrosine kinase|Glyma.19G152100.2|m.523:112-372;PF00069.22|Pkinase|Protein kinase domain|Glyma.19G152100.2|m.523:110-315
Glyma.12G042900	1.203606667	0.065362333	4.202760706	0.004964036	0.012202643	up	Glyma.12G042900	-	-	-	KOG0724-Zuotin and related molecular chaperones (DnaJ superfamily), contains DNA-binding domains[O]	303	XP_003540679.1	XP_003540679.1 protein RADIALIS-like 4 [Glycine max]	100	sp|F4JVB8|RADL1_ARATH	sp|F4JVB8|RADL1_ARATH Protein RADIALIS-like 1 OS=Arabidopsis thaliana GN=RL1 PE=2 SV=1	79.2	_	_	_	_	_	_	GO:0006351|transcription, DNA-templated	GO:0005634|nucleus	GO:0003677|DNA binding;GO:0003700|DNA-binding transcription factor activity	_	_	_	m.10091|Glyma.12G042900:1-303(+)	complete	PF00249.28|Myb_DNA-binding|Myb-like DNA-binding domain|Glyma.12G042900.1|m.10091:15-58
Glyma.04G251100	1.312755	0.071992333	4.188610602	9.84E-14	7.17E-13	up	Glyma.04G251100	-	GO:0005575,GO:0005622,GO:0005623,GO:0005737,GO:0005886,GO:0005887,GO:0005938,GO:0007154,GO:0007165,GO:0008150,GO:0009719,GO:0009725,GO:0009733,GO:0009734,GO:0009755,GO:0009987,GO:0010033,GO:0016020,GO:0016021,GO:0023052,GO:0031224,GO:0031226,GO:0032870,GO:0042221,GO:0044424,GO:0044425,GO:0044444,GO:0044459,GO:0044464,GO:0050789,GO:0050794,GO:0050896,GO:0051716,GO:0065007,GO:0070887,GO:0071310,GO:…	-	-	1194	XP_014630472.1	XP_014630472.1 WAT1-related protein At4g08290 [Glycine max]	100	sp|Q9SUF1|WTR31_ARATH	sp|Q9SUF1|WTR31_ARATH WAT1-related protein At4g08290 OS=Arabidopsis thaliana GN=At4g08290 PE=2 SV=1	70	_	_	_	_	_	_	GO:0032973|amino acid export across plasma membrane;GO:0043090|amino acid import;GO:0080144|amino acid homeostasis	GO:0005886|plasma membrane;GO:0016021|integral component of membrane	GO:0015171|amino acid transmembrane transporter activity	_	_	_	m.6727|Glyma.04G251100:1-1194(+)	complete	PF00892.17|EamA|EamA-like transporter family|Glyma.04G251100.1|m.6727:20-161;PF00892.17|EamA|EamA-like transporter family|Glyma.04G251100.1|m.6727:194-332
Glyma.20G229700	1.147398	0.067990667	4.076885382	2.36E-09	1.27E-08	up	Glyma.20G229700	-	-	-	-	1182	KRG92785.1	KRG92785.1 hypothetical protein GLYMA_20G229700 [Glycine max]	100	_	_	_	_	_	_	_	_	_	_	_	_	_	_	_	m.6001|Glyma.20G229700:1-1182(+)	complete	_
Glyma.09G065100	0.696369333	0.041933333	4.05368325	0.000143709	0.000461429	up	Glyma.09G065100	-	-	-	-	438	XP_006587020.1	XP_006587020.1 uncharacterized protein LOC102663244 [Glycine max]	100	sp|Q9T068|EPFL2_ARATH	sp|Q9T068|EPFL2_ARATH EPIDERMAL PATTERNING FACTOR-like protein 2 OS=Arabidopsis thaliana GN=EPFL2 PE=2 SV=1	46.7	_	_	_	_	_	_	GO:0010052|guard cell differentiation;GO:0010374|stomatal complex development	GO:0005576|extracellular region	_	_	_	_	m.7161|Glyma.09G065100:1-438(+)	complete	PF17181.1|EPF|Epidermal patterning factor proteins|Glyma.09G065100.1|m.7161:92-145
Glyma.01G151200	0.119198	0.007195333	4.050154696	0.023120507	0.04869128	up	Glyma.01G151200	-	GO:0003674,GO:0003824,GO:0005575,GO:0016020,GO:0016740,GO:0016757	-	KOG1111-N-acetylglucosaminyltransferase complex, subunit PIG-A/SPT14, required for phosphatidylinositol biosynthesis/Sulfolipid synthase[MOI]	1461	XP_003517090.1	XP_003517090.1 uncharacterized protein LOC100817087 [Glycine max]	100	_	_	_	_	_	_	_	_	_	_	_	_	_	_	_	m.2137|Glyma.01G151200:1-1461(+)	complete	PF13439.3|Glyco_transf_4|Glycosyltransferase Family 4|Glyma.01G151200.1|m.2137:90-281;PF00534.17|Glycos_transf_1|Glycosyl transferases group 1|Glyma.01G151200.1|m.2137:305-447;PF13692.3|Glyco_trans_1_4|Glycosyl transferases group 1|Glyma.01G151200.1|m.2137:306-438;PF13579.3|Glyco_trans_4_4|Glycosyl transferase 4-like domain|Glyma.01G151200.1|m.2137:91-277
Glyma.12G023600	1.058284667	0.064575	4.0346082	3.54E-06	1.41E-05	up	Glyma.12G023600	-	GO:0005575,GO:0016020	-	KOG0223-Aquaporin (major intrinsic protein family)[G]	939	XP_003540471.1	XP_003540471.1 aquaporin TIP1-2 [Glycine max]	100	_	_	_	_	_	_	_	_	_	_	_	_	_	_	_	m.9781|Glyma.12G023600:1-939(+)	complete	PF00230.17|MIP|Major intrinsic protein|Glyma.12G023600.1|m.9781:41-268
Glyma.15G089000	2.247332333	0.138225333	4.023119529	5.34E-06	2.08E-05	up	Glyma.15G089000	-	GO:0005575,GO:0005576,GO:0005618,GO:0005622,GO:0005623,GO:0005737,GO:0009507,GO:0009534,GO:0009536,GO:0009579,GO:0030312,GO:0031976,GO:0031984,GO:0043226,GO:0043227,GO:0043229,GO:0043231,GO:0044422,GO:0044424,GO:0044434,GO:0044435,GO:0044444,GO:0044446,GO:0044464,GO:0048046,GO:0071944	-	-	1149	ACU18563.1	ACU18563.1 unknown [Glycine max]	100	sp|Q9C7N4|GDL15_ARATH	sp|Q9C7N4|GDL15_ARATH GDSL esterase/lipase At1g29670 OS=Arabidopsis thaliana GN=At1g29670 PE=2 SV=1	61.4	_	_	_	_	_	_	GO:0016042|lipid catabolic process	GO:0005618|cell wall;GO:0009507|chloroplast;GO:0009534|chloroplast thylakoid;GO:0048046|apoplast	GO:0016788|hydrolase activity, acting on ester bonds	_	_	_	m.3831|Glyma.15G089000:1-1149(+)	complete	PF00657.19|Lipase_GDSL|GDSL-like Lipase/Acylhydrolase|Glyma.15G089000.1|m.3831:34-333
Glyma.04G198600	7.179798333	0.443323667	4.017511035	9.33E-53	2.32E-51	up	Glyma.04G198600	-	GO:0000003,GO:0003006,GO:0003674,GO:0005215,GO:0005575,GO:0005623,GO:0005886,GO:0005887,GO:0006810,GO:0007275,GO:0008150,GO:0008515,GO:0008643,GO:0009790,GO:0009791,GO:0009793,GO:0009987,GO:0010154,GO:0010431,GO:0015144,GO:0015154,GO:0015157,GO:0015766,GO:0015770,GO:0015772,GO:0016020,GO:0016021,GO:0016043,GO:0021700,GO:0022414,GO:0022607,GO:0022857,GO:0031224,GO:0031226,GO:0032501,GO:0032502,GO:…	-	KOG1623-Multitransmembrane protein[R]	951	KHN31280.1	KHN31280.1 Bidirectional sugar transporter SWEET14-like protein [Glycine soja]	100	sp|B8BKP4|SWT14_ORYSI	sp|B8BKP4|SWT14_ORYSI Bidirectional sugar transporter SWEET14 OS=Oryza sativa subsp. indica GN=SWEET14 PE=2 SV=1	81.9	_	_	_	_	_	_		GO:0005887|integral component of plasma membrane	GO:0008515|sucrose transmembrane transporter activity;GO:0051119|sugar transmembrane transporter activity	ko:K15382	SLC50A, SWEET		m.5735|Glyma.04G198600:1-951(+)	complete	PF03083.13|MtN3_slv|Sugar efflux transporter for intercellular exchange|Glyma.04G198600.1|m.5735:10-96;PF03083.13|MtN3_slv|Sugar efflux transporter for intercellular exchange|Glyma.04G198600.1|m.5735:131-215
Glyma.18G215600	3.087327333	0.190833667	4.015970835	1.69E-32	2.58E-31	up	Glyma.18G215600	-	GO:0000272,GO:0003674,GO:0003824,GO:0004553,GO:0004567,GO:0005975,GO:0005976,GO:0007275,GO:0008150,GO:0008152,GO:0009056,GO:0009057,GO:0009791,GO:0009845,GO:0009987,GO:0010412,GO:0015923,GO:0016052,GO:0016787,GO:0016798,GO:0016985,GO:0016998,GO:0032501,GO:0032502,GO:0043170,GO:0044036,GO:0044237,GO:0044238,GO:0044247,GO:0044248,GO:0044260,GO:0044262,GO:0044264,GO:0044275,GO:0046355,GO:0048856,GO:…	K19355-ko00051 Fructose and mannose metabolism	-	1389	XP_003552321.1	XP_003552321.1 mannan endo-1,4-beta-mannosidase 6 [Glycine max]	100	sp|Q9LZV3|MAN6_ARATH	sp|Q9LZV3|MAN6_ARATH Mannan endo-1,4-beta-mannosidase 6 OS=Arabidopsis thaliana GN=MAN6 PE=2 SV=1	86.5	_	_	_	_	_	_	GO:0009845|seed germination;GO:0046355|mannan catabolic process	GO:0005576|extracellular region	GO:0016985|mannan endo-1,4-beta-mannosidase activity	ko:K19355	MAN	path:ko00051	m.7340|Glyma.18G215600:1-1389(+)	complete	PF00150.15|Cellulase|Cellulase (glycosyl hydrolase family 5)|Glyma.18G215600.1|m.7340:74-376
Glyma.17G115300	8.095498333	0.501839333	4.011822435	1.15E-71	4.08E-70	up	Glyma.17G115300	-	GO:0001101,GO:0006950,GO:0008150,GO:0009611,GO:0009719,GO:0009725,GO:0009753,GO:0010033,GO:0042221,GO:0050896,GO:1901700	-	KOG1237-H+/oligopeptide symporter[E]	1758	XP_006600752.1	XP_006600752.1 protein NRT1/ PTR FAMILY 6.2 [Glycine max]	100	sp|Q9SZY4|PTR27_ARATH	sp|Q9SZY4|PTR27_ARATH Protein NRT1/ PTR FAMILY 6.2 OS=Arabidopsis thaliana GN=NPF6.2 PE=1 SV=1	86.6	_	_	_	_	_	_	GO:0006857|oligopeptide transport;GO:0009611|response to wounding;GO:0009753|response to jasmonic acid;GO:0042128|nitrate assimilation	GO:0016021|integral component of membrane	GO:0015293|symporter activity	_	_	_	m.2184|Glyma.17G115300:1-1758(+)	complete	PF00854.18|PTR2|POT family|Glyma.17G115300.1|m.2184:96-523
Glyma.18G234533	0.120135	0.007585	3.985363535	0.008949205	0.020834892	up	Glyma.18G234533	-	-	-	KOG0462-Elongation factor-type GTP-binding protein[J]	921	KRH40430.1	KRH40430.1 hypothetical protein GLYMA_09G258100 [Glycine max]	98.9	sp|B9RUN8|GUF1_RICCO	sp|B9RUN8|GUF1_RICCO Translation factor GUF1 homolog, mitochondrial OS=Ricinus communis GN=RCOM_0855130 PE=3 SV=1	89.8	_	_	_	_	_	_	GO:0006412|translation	GO:0005743|mitochondrial inner membrane	GO:0003924|GTPase activity;GO:0005525|GTP binding	ko:K21594	GUF1		m.7682|Glyma.18G234533:1-921(+)	complete	PF06421.9|LepA_C|GTP-binding protein LepA C-terminus|Glyma.18G234533.1|m.7682:197-231;PF06421.9|LepA_C|GTP-binding protein LepA C-terminus|Glyma.18G234533.1|m.7682:231-283;PF00679.21|EFG_C|Elongation factor G C-terminus|Glyma.18G234533.1|m.7682:110-195
Glyma.08G215900	0.978822333	0.061971333	3.981374105	9.42E-06	3.55E-05	up	Glyma.08G215900	-	-	-	-	642	XP_006585615.1	XP_006585615.1 uncharacterized protein LOC102666893 [Glycine max]	100	_	_	_	_	_	_	_	_	_	_	_	_	_	_	_	m.3656|Glyma.08G215900:1-642(+)	complete	_
Glyma.03G172900	2.775382333	0.176286	3.976696718	2.08E-18	1.93E-17	up	Glyma.03G172900	-	GO:0003333,GO:0003674,GO:0005215,GO:0005342,GO:0005575,GO:0005622,GO:0005623,GO:0005737,GO:0005886,GO:0005887,GO:0005938,GO:0006810,GO:0006811,GO:0006820,GO:0006865,GO:0007154,GO:0007165,GO:0008150,GO:0008509,GO:0008514,GO:0009719,GO:0009725,GO:0009733,GO:0009734,GO:0009755,GO:0009987,GO:0010033,GO:0015075,GO:0015171,GO:0015318,GO:0015711,GO:0015849,GO:0016020,GO:0016021,GO:0022857,GO:0023052,GO:…	-	-	1134	XP_003521346.1	XP_003521346.1 WAT1-related protein At2g37460 [Glycine max]	100	sp|Q9ZUS1|WTR13_ARATH	sp|Q9ZUS1|WTR13_ARATH WAT1-related protein At2g37460 OS=Arabidopsis thaliana GN=At2g37460 PE=2 SV=1	77.2	_	_	_	_	_	_	GO:0032973|amino acid export across plasma membrane;GO:0043090|amino acid import;GO:0080144|amino acid homeostasis	GO:0005886|plasma membrane;GO:0016021|integral component of membrane	GO:0015171|amino acid transmembrane transporter activity	_	_	_	m.986|Glyma.03G172900:1-1134(+)	complete	PF00892.17|EamA|EamA-like transporter family|Glyma.03G172900.1|m.986:19-154;PF00892.17|EamA|EamA-like transporter family|Glyma.03G172900.1|m.986:187-326
Glyma.13G166850	1.321644	0.083964667	3.97640746	7.35E-10	4.14E-09	up	Glyma.13G166850	-	GO:0003674,GO:0003824,GO:0004672,GO:0004674,GO:0005488,GO:0005515,GO:0005516,GO:0005575,GO:0005623,GO:0005886,GO:0006464,GO:0006468,GO:0006793,GO:0006796,GO:0006807,GO:0008150,GO:0008152,GO:0009987,GO:0016020,GO:0016301,GO:0016310,GO:0016740,GO:0016772,GO:0016773,GO:0019538,GO:0036211,GO:0043170,GO:0043412,GO:0044237,GO:0044238,GO:0044260,GO:0044267,GO:0044464,GO:0071704,GO:0071944,GO:0140096,GO:…	-	-	525	KHN47152.1	KHN47152.1 G-type lectin S-receptor-like serine/threonine-protein kinase RLK1 [Glycine soja]	90.9	sp|A0A075F7E9|LERK1_ORYSI	sp|A0A075F7E9|LERK1_ORYSI G-type lectin S-receptor-like serine/threonine-protein kinase LECRK1 OS=Oryza sativa subsp. indica GN=LECRK1 PE=1 SV=2	69.6	_	_	_	_	_	_	GO:0006952|defense response	GO:0016021|integral component of membrane	GO:0004674|protein serine/threonine kinase activity;GO:0005524|ATP binding;GO:0030246|carbohydrate binding	ko:K04733	IRAK4		_	_	_
Glyma.04G255400	1.083645667	0.070443667	3.943279282	8.72E-15	6.75E-14	up	Glyma.04G255400	-	-	-	-	2121	XP_006578997.2	XP_006578997.2 cellulose synthase-like protein G1 [Glycine max]	98.9	sp|Q570S7|CSLG1_ARATH	sp|Q570S7|CSLG1_ARATH Cellulose synthase-like protein G1 OS=Arabidopsis thaliana GN=CSLG1 PE=2 SV=1	55.6	_	_	_	_	_	_	GO:0009833|plant-type primary cell wall biogenesis;GO:0030244|cellulose biosynthetic process;GO:0071555|cell wall organization	GO:0000139|Golgi membrane;GO:0005794|Golgi apparatus;GO:0005886|plasma membrane;GO:0016021|integral component of membrane	GO:0016759|cellulose synthase activity;GO:0016760|cellulose synthase (UDP-forming) activity	_	_	_	m.6811|Glyma.04G255400:1-2121(+)	complete	PF03552.11|Cellulose_synt|Cellulose synthase|Glyma.04G255400.1|m.6811:99-214;PF03552.11|Cellulose_synt|Cellulose synthase|Glyma.04G255400.1|m.6811:240-372;PF03552.11|Cellulose_synt|Cellulose synthase|Glyma.04G255400.1|m.6811:378-704
Glyma.08G164400	4.333104667	0.283025333	3.936397987	3.66E-34	5.83E-33	up	Glyma.08G164400	-	GO:0000041,GO:0003674,GO:0005215,GO:0005385,GO:0005575,GO:0005623,GO:0005886,GO:0006810,GO:0006811,GO:0006812,GO:0006829,GO:0008150,GO:0008324,GO:0015075,GO:0015318,GO:0016020,GO:0022857,GO:0022890,GO:0030001,GO:0034220,GO:0044464,GO:0046873,GO:0046915,GO:0051179,GO:0051234,GO:0055085,GO:0070838,GO:0071577,GO:0071944,GO:0072509,GO:0072511,GO:0098655,GO:0098660,GO:0098662	-	KOG1558-Fe2+/Zn2+ regulated transporter[P]	1086	XP_003531480.1	XP_003531480.1 zinc transporter 1 [Glycine max]	100	sp|O81123|ZIP1_ARATH	sp|O81123|ZIP1_ARATH Zinc transporter 1 OS=Arabidopsis thaliana GN=ZIP1 PE=2 SV=1	74.4	_	_	_	_	_	_		GO:0005886|plasma membrane;GO:0016021|integral component of membrane	GO:0005385|zinc ion transmembrane transporter activity	ko:K14709	SLC39A1_2_3, ZIP1_2_3		m.2769|Glyma.08G164400:1-1086(+)	complete	PF02535.19|Zip|ZIP Zinc transporter|Glyma.08G164400.1|m.2769:49-358
Glyma.18G182800	1.056274667	0.069469333	3.92646497	1.07E-08	5.45E-08	up	Glyma.18G182800	-	-	-	KOG3109-Haloacid dehalogenase-like hydrolase[R]	894	XP_014626752.1	XP_014626752.1 uncharacterized protein LOC100777400 [Glycine max]	100	_	_	_	_	_	_	_	_	_	_	_	_	ko:K07025	K07025		m.6885|Glyma.18G182800:1-894(+)	complete	PF13419.3|HAD_2|Haloacid dehalogenase-like hydrolase|Glyma.18G182800.1|m.6885:205-248
Glyma.08G360400	3.136522	0.213394	3.877574164	1.27E-17	1.13E-16	up	Glyma.08G360400	-	-	-	KOG1623-Multitransmembrane protein[R]	819	XP_003530901.1	XP_003530901.1 bidirectional sugar transporter N3 [Glycine max]	100	sp|P93332|NOD3_MEDTR	sp|P93332|NOD3_MEDTR Bidirectional sugar transporter N3 OS=Medicago truncatula GN=N3 PE=2 SV=1	87.5	_	_	_	_	_	_		GO:0005887|integral component of plasma membrane	GO:0051119|sugar transmembrane transporter activity	ko:K15382	SLC50A, SWEET		m.5933|Glyma.08G360400:1-819(+)	complete	PF03083.13|MtN3_slv|Sugar efflux transporter for intercellular exchange|Glyma.08G360400.1|m.5933:11-95;PF03083.13|MtN3_slv|Sugar efflux transporter for intercellular exchange|Glyma.08G360400.1|m.5933:131-214;PF04193.11|PQ-loop|PQ loop repeat|Glyma.08G360400.1|m.5933:14-67
Glyma.16G127100	5.298137	0.370447	3.838146094	1.78E-32	2.71E-31	up	Glyma.16G127100	-	-	-	-	900	XP_006599330.2	XP_006599330.2 thaumatin-like protein 1b [Glycine max]	100	sp|A0A1P8B554|THLP1_ARATH	sp|A0A1P8B554|THLP1_ARATH Thaumatin-like protein 1 OS=Arabidopsis thaliana GN=TLP1 PE=2 SV=1	71.5	_	_	_	_	_	_	GO:0009617|response to bacterium;GO:0009682|induced systemic resistance;GO:0009723|response to ethylene	_	_	_	_	_	m.8784|Glyma.16G127100:1-900(+)	complete	PF00314.14|Thaumatin|Thaumatin family|Glyma.16G127100.1|m.8784:34-248
Glyma.01G113100	0.309193333	0.021950667	3.816172551	0.012032468	0.027164644	up	Glyma.01G113100	-	-	-	-	396	XP_006573345.1	XP_006573345.1 uncharacterized protein LOC100781433 [Glycine max]	100	_	_	_	_	_	_	_	_	_	_	_	_	_	_	_	m.1636|Glyma.01G113100:1-396(+)	complete	_
Glyma.07G011700	16.17787267	1.19201	3.762553667	8.38E-113	5.26E-111	up	Glyma.07G011700	-	-	K13248-ko00750 Vitamin B6 metabolism	KOG3120-Predicted haloacid dehalogenase-like hydrolase[R]	882	KRH47150.1	KRH47150.1 hypothetical protein GLYMA_07G011700 [Glycine max]	100	sp|Q9FZ62|PPSP2_ARATH	sp|Q9FZ62|PPSP2_ARATH Inorganic pyrophosphatase 2 OS=Arabidopsis thaliana GN=At1g17710 PE=2 SV=1	74.2	_	_	_	_	_	_	GO:0051262|protein tetramerization		GO:0004427|inorganic diphosphatase activity;GO:0046872|metal ion binding;GO:0052731|phosphocholine phosphatase activity;GO:0052732|phosphoethanolamine phosphatase activity	ko:K13248	PHOSPHO2	path:ko00750;path:ko01100	m.6047|Glyma.07G011700:1-882(+)	complete	PF06888.9|Put_Phosphatase|Putative Phosphatase|Glyma.07G011700.1|m.6047:21-251;PF12710.4|HAD|haloacid dehalogenase-like hydrolase|Glyma.07G011700.1|m.6047:23-199
Glyma.15G277502	0.168542	0.012541667	3.748307164	0.006990883	0.016664684	up	Glyma.15G277502	-	GO:0006732,GO:0006766,GO:0008150,GO:0008152,GO:0009058,GO:0009108,GO:0009110,GO:0009987,GO:0010109,GO:0019222,GO:0031323,GO:0042180,GO:0042181,GO:0042372,GO:0042374,GO:0042548,GO:0042550,GO:0043467,GO:0044237,GO:0044249,GO:0044281,GO:0044283,GO:0050789,GO:0050794,GO:0051186,GO:0051188,GO:0065007,GO:0071704,GO:1901576,GO:1901661,GO:1901663	K14759-ko00130 Ubiquinone and other terpenoid-quinone biosynthesis	-	558	KRH13995.1	KRH13995.1 hypothetical protein GLYMA_15G277400 [Glycine max]	98.9	sp|Q15KI9|PHYLO_ARATH	sp|Q15KI9|PHYLO_ARATH Protein PHYLLO, chloroplastic OS=Arabidopsis thaliana GN=PHYLLO PE=2 SV=2	67	_	_	_	_	_	_	GO:0009063|cellular amino acid catabolic process;GO:0009234|menaquinone biosynthetic process;GO:0042372|phylloquinone biosynthetic process;GO:0042550|photosystem I stabilization	GO:0016021|integral component of membrane;GO:0031969|chloroplast membrane	GO:0030976|thiamine pyrophosphate binding;GO:0046872|metal ion binding;GO:0070204|2-succinyl-5-enolpyruvyl-6-hydroxy-3-cyclohexene-1-carboxylic-acid synthase activity;GO:0070205|2-succinyl-6-hydroxy-2,4-cyclohexadiene-1-carboxylate synthase activity	ko:K14759	PHYLLO	path:ko00130;path:ko01100;path:ko01110	m.6660|Glyma.15G277502:1-558(+)	complete	_
Glyma.10G086800	0.989750667	0.073975333	3.741948937	0.000243949	0.000756802	up	Glyma.10G086800	-	GO:0001101,GO:0003674,GO:0003824,GO:0005215,GO:0005575,GO:0005623,GO:0005886,GO:0006810,GO:0006833,GO:0006950,GO:0008150,GO:0009414,GO:0009415,GO:0009628,GO:0010035,GO:0010148,GO:0015399,GO:0015405,GO:0016020,GO:0016021,GO:0016462,GO:0016787,GO:0016817,GO:0016818,GO:0016887,GO:0017111,GO:0022804,GO:0022857,GO:0031224,GO:0042044,GO:0042221,GO:0042623,GO:0042626,GO:0043492,GO:0044425,GO:0044464,GO:…	-	KOG0061-Transporter, ABC superfamily (Breast cancer resistance protein)[Q]	2337	XP_003535833.2	XP_003535833.2 ABC transporter G family member 22 isoform X1 [Glycine max]	100	sp|Q93YS4|AB22G_ARATH	sp|Q93YS4|AB22G_ARATH ABC transporter G family member 22 OS=Arabidopsis thaliana GN=ABCG22 PE=1 SV=1	86.7	_	_	_	_	_	_	GO:0009414|response to water deprivation;GO:0010148|transpiration	GO:0005886|plasma membrane;GO:0016021|integral component of membrane	GO:0005524|ATP binding;GO:0042626|ATPase-coupled transmembrane transporter activity	_	_	_	m.1526|Glyma.10G086800:1-2337(+)	complete	PF01061.21|ABC2_membrane|ABC-2 type transporter|Glyma.10G086800.4|m.1526:523-732;PF00005.24|ABC_tran|ABC transporter|Glyma.10G086800.4|m.1526:205-356
Glyma.05G163200	0.216423333	0.016257667	3.734663931	0.015894473	0.034855609	up	Glyma.05G163200	-	-	-	KOG0014-MADS box transcription factor[K]	732	XP_006580183.1	XP_006580183.1 floral homeotic protein AGAMOUS-like isoform X1 [Glycine max]	100	sp|Q40872|AG_PANGI	sp|Q40872|AG_PANGI Floral homeotic protein AGAMOUS OS=Panax ginseng GN=AG2 PE=2 SV=1	79.5	_	_	_	_	_	_	GO:0006351|transcription, DNA-templated;GO:0045944|positive regulation of transcription by RNA polymerase II	GO:0005634|nucleus	GO:0000977|RNA polymerase II regulatory region sequence-specific DNA binding;GO:0003700|DNA-binding transcription factor activity;GO:0046983|protein dimerization activity	ko:K09264	K09264		m.9435|Glyma.05G163200:1-732(+)	complete	PF00319.15|SRF-TF|SRF-type transcription factor (DNA-binding and dimerisation domain)|Glyma.05G163200.1|m.9435:26-73;PF01486.14|K-box|K-box region|Glyma.05G163200.1|m.9435:101-188
Glyma.11G146899	1.524229	0.116454333	3.71024344	3.71E-09	1.98E-08	up	Glyma.11G146899	-	-	-	-	915	XP_003539101.2	XP_003539101.2 chitinase 2 [Glycine max]	100	sp|Q7M443|CHIT2_TULBA	sp|Q7M443|CHIT2_TULBA Chitinase 2 OS=Tulipa bakeri PE=1 SV=1	74	_	_	_	_	_	_	GO:0000272|polysaccharide catabolic process;GO:0006032|chitin catabolic process		GO:0004568|chitinase activity;GO:0008061|chitin binding	_	_	_	m.7479|Glyma.11G146899:1-915(+)	complete	PF00704.25|Glyco_hydro_18|Glycosyl hydrolases family 18|Glyma.11G146899.1|m.7479:58-221
Glyma.06G166500	2.106139	0.162081333	3.699810801	4.64E-12	3.05E-11	up	Glyma.06G166500	-	-	-	-	747	XP_003528094.1	XP_003528094.1 NAC domain-containing protein 83 [Glycine max]	100	sp|Q9FY93|NAC83_ARATH	sp|Q9FY93|NAC83_ARATH NAC domain-containing protein 83 OS=Arabidopsis thaliana GN=NAC083 PE=1 SV=1	74	_	_	_	_	_	_	GO:0006351|transcription, DNA-templated;GO:0009651|response to salt stress;GO:0009737|response to abscisic acid;GO:0010089|xylem development;GO:0010150|leaf senescence;GO:0016032|viral process;GO:0045892|negative regulation of transcription, DNA-templated	GO:0005634|nucleus	GO:0003677|DNA binding;GO:0003700|DNA-binding transcription factor activity	_	_	_	m.3614|Glyma.06G166500:1-747(+)	complete	PF02365.12|NAM|No apical meristem (NAM) protein|Glyma.06G166500.1|m.3614:15-140
Glyma.13G131400	0.481626667	0.037296667	3.690796671	0.000270821	0.0008345	up	Glyma.13G131400	-	-	-	KOG1208-Dehydrogenases with different specificities (related to short-chain alcohol dehydrogenases)[Q]	972	XP_003542461.1	XP_003542461.1 short-chain dehydrogenase TIC 32, chloroplastic [Glycine max]	100	sp|Q6RVV4|TIC32_PEA	sp|Q6RVV4|TIC32_PEA Short-chain dehydrogenase TIC 32, chloroplastic OS=Pisum sativum GN=TIC32 PE=1 SV=1	74.4	_	_	_	_	_	_	GO:0015031|protein transport	GO:0009706|chloroplast inner membrane	GO:0005516|calmodulin binding;GO:0016491|oxidoreductase activity	_	_	_	m.4692|Glyma.13G131400:1-972(+)	complete	PF00106.22|adh_short|short chain dehydrogenase|Glyma.13G131400.1|m.4692:36-183;PF13561.3|adh_short_C2|Enoyl-(Acyl carrier protein) reductase|Glyma.13G131400.1|m.4692:41-286;PF08659.7|KR|KR domain|Glyma.13G131400.1|m.4692:37-124
Glyma.09G052400	0.643346	0.050059	3.68389347	2.77E-05	9.87E-05	up	Glyma.09G052400	-	-	-	-	777	XP_003534871.1	XP_003534871.1 uncharacterized protein LOC100806234 [Glycine max]	100	_	_	_	_	_	_	_	_	_	_	_	_	_	_	_	m.6936|Glyma.09G052400:1-777(+)	complete	PF04640.11|PLATZ|PLATZ transcription factor|Glyma.09G052400.1|m.6936:88-159
Glyma.17G219700	1.099038333	0.086096333	3.674146099	1.12E-07	5.21E-07	up	Glyma.17G219700	-	GO:0005575,GO:0005622,GO:0005623,GO:0005634,GO:0043226,GO:0043227,GO:0043229,GO:0043231,GO:0044424,GO:0044464	-	-	771	XP_006601199.1	XP_006601199.1 ethylene-responsive transcription factor ERF017 [Glycine max]	100	sp|Q84QC2|ERF17_ARATH	sp|Q84QC2|ERF17_ARATH Ethylene-responsive transcription factor ERF017 OS=Arabidopsis thaliana GN=ERF017 PE=2 SV=1	59.2	_	_	_	_	_	_	GO:0006351|transcription, DNA-templated;GO:0009873|ethylene-activated signaling pathway	GO:0005634|nucleus	GO:0003677|DNA binding;GO:0003700|DNA-binding transcription factor activity	_	_	_	m.3681|Glyma.17G219700:1-771(+)	complete	PF00847.17|AP2|AP2 domain|Glyma.17G219700.1|m.3681:31-79
Glyma.07G038800	14.45148633	1.139865333	3.664282586	1.46E-57	3.98E-56	up	Glyma.07G038800	-	GO:0005575,GO:0005618,GO:0005623,GO:0030312,GO:0044464,GO:0071944	-	-	678	KRH47603.1	KRH47603.1 hypothetical protein GLYMA_07G038800 [Glycine max]	100	sp|Q9ZRA4|AB19A_PRUPE	sp|Q9ZRA4|AB19A_PRUPE Auxin-binding protein ABP19a OS=Prunus persica GN=ABP19A PE=3 SV=1	73.9	_	_	_	_	_	_	GO:0009734|auxin-activated signaling pathway	GO:0005618|cell wall;GO:0048046|apoplast	GO:0030145|manganese ion binding;GO:0045735|nutrient reservoir activity	_	_	_	m.6577|Glyma.07G038800:1-678(+)	complete	PF00190.19|Cupin_1|Cupin|Glyma.07G038800.1|m.6577:74-215;PF07883.8|Cupin_2|Cupin domain|Glyma.07G038800.1|m.6577:107-175
Glyma.20G184600	0.894299333	0.07066	3.661792146	2.00E-05	7.26E-05	up	Glyma.20G184600	-	-	-	-	546	XP_003556252.1	XP_003556252.1 membrane protein PM19L [Glycine max]	100	_	_	_	_	_	_	_	_	_	_	_	_	_	_	_	m.5209|Glyma.20G184600:1-546(+)	complete	PF05512.8|AWPM-19|AWPM-19-like family|Glyma.20G184600.1|m.5209:14-142
Glyma.05G163900	0.277448667	0.022216667	3.64250659	0.009745404	0.022486462	up	Glyma.05G163900	-	-	-	-	891	KRH59064.1	KRH59064.1 hypothetical protein GLYMA_05G163900 [Glycine max]	100	sp|Q8LG58|XTH16_ARATH	sp|Q8LG58|XTH16_ARATH Probable xyloglucan endotransglucosylase/hydrolase protein 16 OS=Arabidopsis thaliana GN=XTH16 PE=2 SV=2	77.7	_	_	_	_	_	_	GO:0010411|xyloglucan metabolic process;GO:0042546|cell wall biogenesis;GO:0071555|cell wall organization	GO:0005618|cell wall;GO:0048046|apoplast	GO:0004553|hydrolase activity, hydrolyzing O-glycosyl compounds;GO:0016762|xyloglucan:xyloglucosyl transferase activity	ko:K08235	E2.4.1.207		m.9451|Glyma.05G163900:1-891(+)	complete	PF00722.18|Glyco_hydro_16|Glycosyl hydrolases family 16|Glyma.05G163900.1|m.9451:33-211;PF06955.9|XET_C|Xyloglucan endo-transglycosylase (XET) C-terminus|Glyma.05G163900.1|m.9451:248-290
Glyma.19G041000	0.249859	0.020100667	3.635798929	0.004997064	0.012272691	up	Glyma.19G041000	-	-	-	-	477	KRG93785.1	KRG93785.1 hypothetical protein GLYMA_19G041000 [Glycine max]	100	_	_	_	_	_	_	_	_	_	_	_	_	_	_	_	m.9411|Glyma.19G041000:1-477(+)	complete	_
Glyma.06G225400	0.825109667	0.066395667	3.635424891	5.90E-14	4.36E-13	up	Glyma.06G225400	-	-	-	-	2976	KRH55028.1	KRH55028.1 hypothetical protein GLYMA_06G225400 [Glycine max]	100	sp|A2Z1C8|CESA9_ORYSI	sp|A2Z1C8|CESA9_ORYSI Cellulose synthase A catalytic subunit 9 [UDP-forming] OS=Oryza sativa subsp. indica GN=CESA9 PE=2 SV=1	74.5	_	_	_	_	_	_	GO:0009834|plant-type secondary cell wall biogenesis;GO:0010400|rhamnogalacturonan I side chain metabolic process;GO:0030244|cellulose biosynthetic process	GO:0005886|plasma membrane;GO:0009507|chloroplast;GO:0010330|cellulose synthase complex;GO:0016021|integral component of membrane	GO:0016760|cellulose synthase (UDP-forming) activity;GO:0046872|metal ion binding	ko:K10999	CESA		m.4438|Glyma.06G225400:1-2976(+)	complete	PF03552.11|Cellulose_synt|Cellulose synthase|Glyma.06G225400.1|m.4438:300-985;PF14569.3|zf-UDP|Zinc-binding RING-finger|Glyma.06G225400.1|m.4438:47-124
Glyma.12G196200	1.684153667	0.136448	3.625600626	1.89E-09	1.03E-08	up	Glyma.12G196200	-	GO:0003674,GO:0003700,GO:0005488,GO:0005515,GO:0005575,GO:0005622,GO:0005623,GO:0005634,GO:0006355,GO:0007623,GO:0008150,GO:0009314,GO:0009411,GO:0009416,GO:0009628,GO:0009889,GO:0009909,GO:0010224,GO:0010468,GO:0010556,GO:0019219,GO:0019222,GO:0030674,GO:0031323,GO:0031326,GO:0043226,GO:0043227,GO:0043229,GO:0043231,GO:0044424,GO:0044464,GO:0048511,GO:0048580,GO:0048831,GO:0050789,GO:0050793,GO:…	-	-	375	NP_001237261.1	NP_001237261.1 uncharacterized protein LOC100305571 [Glycine max]	100	sp|Q1G3I2|MIP1A_ARATH	sp|Q1G3I2|MIP1A_ARATH B-box domain protein 30 OS=Arabidopsis thaliana GN=MIP1A PE=1 SV=1	67	_	_	_	_	_	_	GO:0007623|circadian rhythm;GO:0009909|regulation of flower development	GO:0005634|nucleus	GO:0008270|zinc ion binding;GO:0030674|protein binding, bridging	_	_	_	_	_	_
Glyma.08G029900	0.665071667	0.055854667	3.573760082	0.000881846	0.002497075	up	Glyma.08G029900	-	-	-	KOG2737-Putative metallopeptidase[R]	381	KRH41438.1	KRH41438.1 hypothetical protein GLYMA_08G029900 [Glycine max]	100	sp|P12955|PEPD_HUMAN	sp|P12955|PEPD_HUMAN Xaa-Pro dipeptidase OS=Homo sapiens GN=PEPD PE=1 SV=3	68.6	_	_	_	_	_	_	GO:0006508|proteolysis;GO:0006520|cellular amino acid metabolic process;GO:0030574|collagen catabolic process	GO:0070062|extracellular exosome	GO:0004177|aminopeptidase activity;GO:0004181|metallocarboxypeptidase activity;GO:0030145|manganese ion binding;GO:0102009|proline dipeptidase activity	ko:K14213	PEPD		m.397|Glyma.08G029900:1-381(+)	complete	PF00557.21|Peptidase_M24|Metallopeptidase family M24|Glyma.08G029900.1|m.397:2-92
Glyma.07G132400	0.073601667	0.006209333	3.567228149	0.017671125	0.038343515	up	Glyma.07G132400	-	GO:0000981,GO:0000988,GO:0000989,GO:0001067,GO:0001076,GO:0001134,GO:0001135,GO:0003674,GO:0003676,GO:0003677,GO:0003700,GO:0005488,GO:0005575,GO:0005622,GO:0005623,GO:0005634,GO:0006355,GO:0006357,GO:0008150,GO:0009889,GO:0009987,GO:0010468,GO:0010556,GO:0019219,GO:0019222,GO:0030154,GO:0031323,GO:0031326,GO:0032502,GO:0043226,GO:0043227,GO:0043229,GO:0043231,GO:0043565,GO:0044212,GO:0044424,GO:…	-	KOG0048-Transcription factor, Myb superfamily[K]	1086	XP_006582959.1	XP_006582959.1 phantastica transcription factor a isoform X1 [Glycine max]	100	sp|O80931|AS1_ARATH	sp|O80931|AS1_ARATH Transcription factor AS1 OS=Arabidopsis thaliana GN=AS1 PE=1 SV=1	76.2	_	_	_	_	_	_	GO:0006351|transcription, DNA-templated;GO:0006357|regulation of transcription by RNA polymerase II;GO:0008356|asymmetric cell division;GO:0009615|response to virus;GO:0009651|response to salt stress;GO:0009733|response to auxin;GO:0009739|response to gibberellin;GO:0009751|response to salicylic acid;GO:0009753|response to jasmonic acid;GO:0009908|flower development;GO:0009944|polarity specificat…	GO:0000793|condensed chromosome;GO:0005634|nucleus;GO:0005730|nucleolus	GO:0000981|DNA-binding transcription factor activity, RNA polymerase II-specific;GO:0001135|RNA polymerase II transcription regulator recruiting activity;GO:0003677|DNA binding;GO:0003700|DNA-binding transcription factor activity;GO:0042803|protein homodimerization activity;GO:0043565|sequence-specific DNA binding;GO:0044212|transcription regulatory region DNA binding	ko:K09422	MYBP		m.8085|Glyma.07G132400:1-1086(+)	complete	PF00249.28|Myb_DNA-binding|Myb-like DNA-binding domain|Glyma.07G132400.2|m.8085:4-53;PF00249.28|Myb_DNA-binding|Myb-like DNA-binding domain|Glyma.07G132400.2|m.8085:59-100;PF13921.3|Myb_DNA-bind_6|Myb-like DNA-binding domain|Glyma.07G132400.2|m.8085:7-67;PF13921.3|Myb_DNA-bind_6|Myb-like DNA-binding domain|Glyma.07G132400.2|m.8085:63-106
Glyma.06G271200	0.07635	0.006534333	3.5465162	0.021854278	0.046274649	up	Glyma.06G271200	-	GO:0002376,GO:0003674,GO:0005215,GO:0005216,GO:0005244,GO:0005249,GO:0005261,GO:0005267,GO:0005575,GO:0005623,GO:0005886,GO:0005887,GO:0006810,GO:0006811,GO:0006812,GO:0006813,GO:0006950,GO:0006952,GO:0006955,GO:0008150,GO:0008219,GO:0008324,GO:0009626,GO:0009987,GO:0012501,GO:0015075,GO:0015077,GO:0015079,GO:0015267,GO:0015318,GO:0015672,GO:0016020,GO:0016021,GO:0022803,GO:0022832,GO:0022836,GO:…	-	KOG0498-K+-channel ERG and related proteins, contain PAS/PAC sensor domain[PT]	2076	XP_003526201.1	XP_003526201.1 cyclic nucleotide-gated ion channel 4 [Glycine max]	100	sp|Q94AS9|CNGC4_ARATH	sp|Q94AS9|CNGC4_ARATH Cyclic nucleotide-gated ion channel 4 OS=Arabidopsis thaliana GN=CNGC4 PE=2 SV=2	88.5	_	_	_	_	_	_	GO:0009626|plant-type hypersensitive response;GO:0042391|regulation of membrane potential	GO:0005887|integral component of plasma membrane;GO:0016020|membrane	GO:0005249|voltage-gated potassium channel activity;GO:0005516|calmodulin binding;GO:0008324|cation transmembrane transporter activity;GO:0030552|cAMP binding;GO:0030553|cGMP binding	_	_	_	m.5015|Glyma.06G271200:1-2076(+)	complete	PF00520.28|Ion_trans|Ion transport protein|Glyma.06G271200.1|m.5015:80-412
Glyma.10G147500	0.117639	0.010120333	3.539037712	0.019269355	0.041384987	up	Glyma.10G147500	-	GO:0000325,GO:0001101,GO:0003674,GO:0003824,GO:0005215,GO:0005575,GO:0005622,GO:0005623,GO:0005737,GO:0005739,GO:0005768,GO:0005773,GO:0005774,GO:0005794,GO:0005886,GO:0006810,GO:0006811,GO:0006950,GO:0006970,GO:0007275,GO:0008150,GO:0009414,GO:0009415,GO:0009507,GO:0009526,GO:0009536,GO:0009628,GO:0009651,GO:0009678,GO:0009705,GO:0009914,GO:0009926,GO:0009941,GO:0010008,GO:0010035,GO:0010248,GO:…	-	-	2166	KRH33828.1	KRH33828.1 hypothetical protein GLYMA_10G147500 [Glycine max]	100	sp|P31414|AVP1_ARATH	sp|P31414|AVP1_ARATH Pyrophosphate-energized vacuolar membrane proton pump 1 OS=Arabidopsis thaliana GN=AVP1 PE=1 SV=1	79.1	_	_	_	_	_	_	GO:0009414|response to water deprivation;GO:0009651|response to salt stress;GO:0009926|auxin polar transport;GO:0010248|establishment or maintenance of transmembrane electrochemical gradient;GO:0048366|leaf development	GO:0000325|plant-type vacuole;GO:0005739|mitochondrion;GO:0005773|vacuole;GO:0005774|vacuolar membrane;GO:0005794|Golgi apparatus;GO:0005886|plasma membrane;GO:0009507|chloroplast;GO:0009705|plant-type vacuole membrane;GO:0009941|chloroplast envelope;GO:0010008|endosome membrane;GO:0016020|membrane;GO:0016021|integral component of membrane	GO:0004427|inorganic diphosphatase activity;GO:0009678|pyrophosphate hydrolysis-driven proton transmembrane transporter activity;GO:0046872|metal ion binding	ko:K01507	ppa	path:ko00190	m.2269|Glyma.10G147500:1-2166(+)	complete	PF03030.13|H_PPase|Inorganic H+ pyrophosphatase|Glyma.10G147500.1|m.2269:79-706
Glyma.18G165000	0.157044	0.013564667	3.533243324	0.021511996	0.045624934	up	Glyma.18G165000	-	-	-	KOG4265-Predicted E3 ubiquitin ligase[O]	1074	XP_003551383.2	XP_003551383.2 uncharacterized protein LOC100795449 isoform X1 [Glycine max]	100	_	_	_	_	_	_	_	_	_	_	_	_	_	_	_	m.6643|Glyma.18G165000:1-1074(+)	complete	PF13920.3|zf-C3HC4_3|Zinc finger, C3HC4 type (RING finger)|Glyma.18G165000.1|m.6643:306-350;PF13923.3|zf-C3HC4_2|Zinc finger, C3HC4 type (RING finger)|Glyma.18G165000.1|m.6643:309-346;PF00097.22|zf-C3HC4|Zinc finger, C3HC4 type (RING finger)|Glyma.18G165000.1|m.6643:309-346
Glyma.02G220200	0.303711667	0.026472667	3.520126895	0.005899652	0.01427163	up	Glyma.02G220200	-	-	-	-	321	KRH72559.1	KRH72559.1 hypothetical protein GLYMA_02G220200 [Glycine max]	100	_	_	_	_	_	_	_	_	_	_	_	_	_	_	_	m.7305|Glyma.02G220200:1-321(+)	complete	_
Glyma.01G173600	1.184498667	0.103344	3.518750039	8.46E-12	5.47E-11	up	Glyma.01G173600	-	-	-	KOG1263-Multicopper oxidases[Q]	1695	XP_003516567.1	XP_003516567.1 laccase-11 [Glycine max]	100	sp|Q8VZA1|LAC11_ARATH	sp|Q8VZA1|LAC11_ARATH Laccase-11 OS=Arabidopsis thaliana GN=LAC11 PE=2 SV=1	85.9	_	_	_	_	_	_	GO:0046274|lignin catabolic process	GO:0048046|apoplast	GO:0005507|copper ion binding;GO:0016722|oxidoreductase activity, oxidizing metal ions;GO:0052716|hydroquinone:oxygen oxidoreductase activity	ko:K05909	E1.10.3.2		m.2536|Glyma.01G173600:1-1695(+)	complete	PF00394.19|Cu-oxidase|Multicopper oxidase|Glyma.01G173600.1|m.2536:168-314;PF07732.12|Cu-oxidase_3|Multicopper oxidase|Glyma.01G173600.1|m.2536:39-152;PF07731.11|Cu-oxidase_2|Multicopper oxidase|Glyma.01G173600.1|m.2536:431-546
Glyma.11G161947	0.802152	0.070500667	3.508166834	1.97E-08	9.82E-08	up	Glyma.11G161947	-	GO:0001763,GO:0003674,GO:0003824,GO:0006629,GO:0006714,GO:0006720,GO:0006721,GO:0007275,GO:0008150,GO:0008152,GO:0008299,GO:0008300,GO:0008610,GO:0009056,GO:0009058,GO:0009653,GO:0009719,GO:0009725,GO:0009733,GO:0009987,GO:0010016,GO:0010033,GO:0010223,GO:0010346,GO:0010436,GO:0010817,GO:0016042,GO:0016106,GO:0016114,GO:0016119,GO:0016121,GO:0016491,GO:0016701,GO:0016702,GO:0018130,GO:0032501,GO:…	K17912-ko00906 Carotenoid biosynthesis	KOG1285-Beta, beta-carotene 15,15'-dioxygenase and related enzymes[Q]	1857	NP_001241167.1	NP_001241167.1 carotenoid cleavage dioxygenase 7 [Glycine max]	100	sp|Q7XJM2|CCD7_ARATH	sp|Q7XJM2|CCD7_ARATH Carotenoid cleavage dioxygenase 7, chloroplastic OS=Arabidopsis thaliana GN=CCD7 PE=1 SV=1	80.2	_	_	_	_	_	_	GO:0010223|secondary shoot formation;GO:0016121|carotene catabolic process;GO:1901601|strigolactone biosynthetic process	GO:0009507|chloroplast	GO:0016702|oxidoreductase activity, acting on single donors with incorporation of molecular oxygen, incorporation of two atoms of oxygen;GO:0046872|metal ion binding;GO:0102395|9-cis-beta-carotene 9',10'-cleavage oxygenase activity	ko:K17912	CCD7	path:ko00906	m.7590|Glyma.11G161947:1-1857(+)	complete	PF03055.12|RPE65|Retinal pigment epithelial membrane protein|Glyma.11G161947.1|m.7590:72-616
Glyma.05G192300	16.71865967	1.472305667	3.505310065	2.03E-144	1.83E-142	up	Glyma.05G192300	-	-	-	-	1782	KHN34083.1	KHN34083.1 hypothetical protein glysoja_030537 [Glycine soja]	100	_	_	_	_	_	_	_	_	_	_	_	_	_	_	_	m.9943|Glyma.05G192300:1-1782(+)	complete	_
Glyma.04G160000	1.458469333	0.128926667	3.499832451	1.00E-12	6.87E-12	up	Glyma.04G160000	-	GO:0005575,GO:0005622,GO:0005623,GO:0005737,GO:0005773,GO:0005774,GO:0005886,GO:0008150,GO:0009832,GO:0009834,GO:0009987,GO:0016020,GO:0031090,GO:0031224,GO:0031225,GO:0042546,GO:0043226,GO:0043227,GO:0043229,GO:0043231,GO:0044085,GO:0044422,GO:0044424,GO:0044425,GO:0044437,GO:0044444,GO:0044446,GO:0044464,GO:0071554,GO:0071669,GO:0071840,GO:0071944,GO:0098588,GO:0098805	-	-	1428	KHN03079.1	KHN03079.1 COBRA-like protein 4 [Glycine soja]	100	sp|Q9LFW3|COBL4_ARATH	sp|Q9LFW3|COBL4_ARATH COBRA-like protein 4 OS=Arabidopsis thaliana GN=COBL4 PE=2 SV=2	82.3	_	_	_	_	_	_	GO:0009834|plant-type secondary cell wall biogenesis;GO:0010215|cellulose microfibril organization;GO:0016049|cell growth	GO:0005774|vacuolar membrane;GO:0005886|plasma membrane;GO:0031225|anchored component of membrane	_	_	_	_	m.5132|Glyma.04G160000:1-1428(+)	complete	PF04833.12|COBRA|COBRA-like protein|Glyma.04G160000.2|m.5132:76-239
Glyma.06G232400	1.421414333	0.125651667	3.49982544	9.19E-09	4.72E-08	up	Glyma.06G232400	-	GO:0003674,GO:0005488,GO:0005515,GO:0005575,GO:0005622,GO:0005623,GO:0005634,GO:0005856,GO:0005874,GO:0008017,GO:0008092,GO:0015630,GO:0015631,GO:0043226,GO:0043227,GO:0043228,GO:0043229,GO:0043231,GO:0043232,GO:0044422,GO:0044424,GO:0044430,GO:0044446,GO:0044464,GO:0099080,GO:0099081,GO:0099512,GO:0099513	-	-	945	XP_006582138.1	XP_006582138.1 protein IQ-DOMAIN 1 isoform X1 [Glycine max]	100	sp|Q9SF32|IQD1_ARATH	sp|Q9SF32|IQD1_ARATH Protein IQ-DOMAIN 1 OS=Arabidopsis thaliana GN=IQD1 PE=1 SV=1	55.4	_	_	_	_	_	_		GO:0005634|nucleus;GO:0005737|cytoplasm;GO:0005874|microtubule	GO:0005516|calmodulin binding;GO:0008017|microtubule binding	_	_	_	m.4519|Glyma.06G232400:1-945(+)	complete	_
Glyma.11G148700	10.173698	0.904589	3.491437912	1.44E-55	3.78E-54	up	Glyma.11G148700	-	-	-	-	885	XP_003538218.1	XP_003538218.1 fasciclin-like arabinogalactan protein 12 [Glycine max]	100	sp|Q8LEJ6|FLA11_ARATH	sp|Q8LEJ6|FLA11_ARATH Fasciclin-like arabinogalactan protein 11 OS=Arabidopsis thaliana GN=FLA11 PE=2 SV=2	67.3	_	_	_	_	_	_	GO:0009834|plant-type secondary cell wall biogenesis	GO:0005886|plasma membrane;GO:0031225|anchored component of membrane	_	_	_	_	m.8045|Glyma.11G148700:1-885(+)	complete	PF02469.19|Fasciclin|Fasciclin domain|Glyma.11G148700.1|m.8045:83-217
Glyma.16G198900	0.303374667	0.027163333	3.481368183	1.67E-05	6.13E-05	up	Glyma.16G198900	-	-	-	KOG4658-Apoptotic ATPase[T]	3264	KRH09143.1	KRH09143.1 hypothetical protein GLYMA_16G198900 [Glycine max]	100	sp|Q40392|TMVRN_NICGU	sp|Q40392|TMVRN_NICGU TMV resistance protein N OS=Nicotiana glutinosa GN=N PE=1 SV=1	53.8	_	_	_	_	_	_	GO:0007165|signal transduction;GO:0009626|plant-type hypersensitive response	GO:0005737|cytoplasm	GO:0005524|ATP binding;GO:0043531|ADP binding	_	_	_	m.9903|Glyma.16G198900:1-3264(+)	complete	PF01582.17|TIR|TIR domain|Glyma.16G198900.1|m.9903:12-176;PF00931.19|NB-ARC|NB-ARC domain|Glyma.16G198900.1|m.9903:192-449;PF13676.3|TIR_2|TIR domain|Glyma.16G198900.1|m.9903:14-111
Glyma.17G013700	1.482983333	0.132996333	3.479044007	5.85E-22	6.31E-21	up	Glyma.17G013700	-	-	-	-	2007	XP_006600311.2	XP_006600311.2 uncharacterized protein LOC102665389 [Glycine max]	100	_	_	_	_	_	_	_	_	_	_	_	_	_	_	_	m.284|Glyma.17G013700:1-2007(+)	complete	_
Glyma.12G070200	4.905655	0.440761	3.476377297	2.28E-33	3.56E-32	up	Glyma.12G070200	-	-	-	-	882	XP_014620034.1	XP_014620034.1 fasciclin-like arabinogalactan protein 12 isoform X1 [Glycine max]	100	sp|Q8LEJ6|FLA11_ARATH	sp|Q8LEJ6|FLA11_ARATH Fasciclin-like arabinogalactan protein 11 OS=Arabidopsis thaliana GN=FLA11 PE=2 SV=2	67.7	_	_	_	_	_	_	GO:0009834|plant-type secondary cell wall biogenesis	GO:0005886|plasma membrane;GO:0031225|anchored component of membrane	_	_	_	_	m.157|Glyma.12G070200:1-882(+)	complete	PF02469.19|Fasciclin|Fasciclin domain|Glyma.12G070200.1|m.157:83-217
Glyma.13G081100	0.855296333	0.077463	3.464845075	6.57E-07	2.83E-06	up	Glyma.13G081100	-	-	-	-	702	KHN33864.1	KHN33864.1 Auxin-induced protein 5NG4 [Glycine soja]	94.8	sp|Q9SUF1|WTR31_ARATH	sp|Q9SUF1|WTR31_ARATH WAT1-related protein At4g08290 OS=Arabidopsis thaliana GN=At4g08290 PE=2 SV=1	68.4	_	_	_	_	_	_	GO:0032973|amino acid export across plasma membrane;GO:0043090|amino acid import;GO:0080144|amino acid homeostasis	GO:0005886|plasma membrane;GO:0016021|integral component of membrane	GO:0015171|amino acid transmembrane transporter activity	_	_	_	m.3752|Glyma.13G081100:1-702(+)	complete	PF00892.17|EamA|EamA-like transporter family|Glyma.13G081100.2|m.3752:27-156
Glyma.01G110300	0.694476667	0.062928	3.464152226	8.60E-06	3.26E-05	up	Glyma.01G110300	-	GO:0005575,GO:0005622,GO:0005623,GO:0005737,GO:0005783,GO:0005794,GO:0012505,GO:0043226,GO:0043227,GO:0043229,GO:0043231,GO:0044424,GO:0044444,GO:0044464	-	KOG1441-Glucose-6-phosphate/phosphate and phosphoenolpyruvate/phosphate antiporter[GE]	945	XP_003516328.2	XP_003516328.2 probable sugar phosphate/phosphate translocator At3g11320 [Glycine max]	100	sp|Q5XF09|PT311_ARATH	sp|Q5XF09|PT311_ARATH Probable sugar phosphate/phosphate translocator At3g11320 OS=Arabidopsis thaliana GN=At3g11320 PE=2 SV=1	88.2	_	_	_	_	_	_	GO:0008643|carbohydrate transport	GO:0005783|endoplasmic reticulum;GO:0005794|Golgi apparatus;GO:0016021|integral component of membrane	_	_	_	_	m.1585|Glyma.01G110300:1-945(+)	complete	PF03151.13|TPT|Triose-phosphate Transporter family|Glyma.01G110300.1|m.1585:18-305;PF08449.8|UAA|UAA transporter family|Glyma.01G110300.1|m.1585:35-307
Glyma.05G009901	0.502594	0.046312333	3.439925098	0.01868328	0.040287156	up	Glyma.05G009901	-	-	-	-
Glyma.08G000700	13.35907867	1.257670667	3.40899442	1.31E-91	6.38E-90	up	Glyma.08G000700	-	-	-	-	1428	XP_006584646.1	XP_006584646.1 extensin [Glycine max]	100	_	_	_	_	_	_	_	_	_	_	_	_	_	_	_	m.10320|Glyma.08G000700:1-1428(+)	complete	_
Glyma.17G141700	2.339682333	0.220565333	3.407034701	6.81E-19	6.48E-18	up	Glyma.17G141700	-	-	-	-	1065	XP_003550907.1	XP_003550907.1 probable pectinesterase 68 [Glycine max]	100	sp|Q8LPF3|PME68_ARATH	sp|Q8LPF3|PME68_ARATH Probable pectinesterase 68 OS=Arabidopsis thaliana GN=PME68 PE=2 SV=1	88.5	_	_	_	_	_	_	GO:0042545|cell wall modification;GO:0045490|pectin catabolic process	GO:0005576|extracellular region;GO:0005618|cell wall	GO:0030599|pectinesterase activity;GO:0045330|aspartyl esterase activity	_	_	_	m.2634|Glyma.17G141700:1-1065(+)	complete	PF01095.16|Pectinesterase|Pectinesterase|Glyma.17G141700.1|m.2634:52-345
Glyma.16G162200	0.067187667	0.006367	3.399510759	0.018398647	0.039748038	up	Glyma.16G162200	-	-	-	-	3291	XP_025981903.1	XP_025981903.1 protein unc-13 homolog [Glycine max]	100	_	_	_	_	_	_	_	_	_	_	_	_	_	_	_	m.9349|Glyma.16G162200:1-3291(+)	complete	PF05664.8|DUF810|Plant family of unknown function (DUF810)|Glyma.16G162200.1|m.9349:139-851
Glyma.02G222000	0.291546333	0.027793667	3.3908971	0.001492911	0.004053413	up	Glyma.02G222000	-	GO:0005575,GO:0005622,GO:0005623,GO:0005737,GO:0005886,GO:0005887,GO:0005938,GO:0007154,GO:0007165,GO:0008150,GO:0009719,GO:0009725,GO:0009733,GO:0009734,GO:0009755,GO:0009987,GO:0010033,GO:0016020,GO:0016021,GO:0023052,GO:0031224,GO:0031226,GO:0032870,GO:0042221,GO:0044424,GO:0044425,GO:0044444,GO:0044459,GO:0044464,GO:0050789,GO:0050794,GO:0050896,GO:0051716,GO:0065007,GO:0070887,GO:0071310,GO:…	-	-	1182	XP_006575390.1	XP_006575390.1 WAT1-related protein At5g64700 isoform X1 [Glycine max]	100	sp|Q9FGG3|WTR45_ARATH	sp|Q9FGG3|WTR45_ARATH WAT1-related protein At5g64700 OS=Arabidopsis thaliana GN=At5g64700 PE=2 SV=1	54.8	_	_	_	_	_	_	GO:0006810|transport	GO:0005886|plasma membrane;GO:0016021|integral component of membrane	GO:0022857|transmembrane transporter activity	_	_	_	m.7343|Glyma.02G222000:1-1182(+)	complete	PF00892.17|EamA|EamA-like transporter family|Glyma.02G222000.1|m.7343:32-152;PF00892.17|EamA|EamA-like transporter family|Glyma.02G222000.1|m.7343:198-336
Glyma.13G226000	15.764206	1.506345667	3.387527734	6.51E-90	3.10E-88	up	Glyma.13G226000	-	GO:0005575,GO:0005623,GO:0005886,GO:0008150,GO:0009832,GO:0009834,GO:0009987,GO:0016020,GO:0031224,GO:0031225,GO:0042546,GO:0044085,GO:0044425,GO:0044464,GO:0071554,GO:0071669,GO:0071840,GO:0071944	-	-	945	XP_014621754.1	XP_014621754.1 fasciclin-like arabinogalactan protein 11, partial [Glycine max]	99.6	sp|Q8LEJ6|FLA11_ARATH	sp|Q8LEJ6|FLA11_ARATH Fasciclin-like arabinogalactan protein 11 OS=Arabidopsis thaliana GN=FLA11 PE=2 SV=2	74.4	_	_	_	_	_	_	GO:0009834|plant-type secondary cell wall biogenesis	GO:0005886|plasma membrane;GO:0031225|anchored component of membrane	_	_	_	_	m.6329|Glyma.13G226000:1-945(+)	complete	PF02469.19|Fasciclin|Fasciclin domain|Glyma.13G226000.3|m.6329:100-235
Glyma.12G070000	8.938272	0.857244667	3.382217019	3.13E-46	6.69E-45	up	Glyma.12G070000	-	-	-	-	918	XP_003539726.1	XP_003539726.1 fasciclin-like arabinogalactan protein 12 [Glycine max]	100	sp|Q8LEJ6|FLA11_ARATH	sp|Q8LEJ6|FLA11_ARATH Fasciclin-like arabinogalactan protein 11 OS=Arabidopsis thaliana GN=FLA11 PE=2 SV=2	67.7	_	_	_	_	_	_	GO:0009834|plant-type secondary cell wall biogenesis	GO:0005886|plasma membrane;GO:0031225|anchored component of membrane	_	_	_	_	m.153|Glyma.12G070000:1-918(+)	complete	PF02469.19|Fasciclin|Fasciclin domain|Glyma.12G070000.2|m.153:95-229
Glyma.04G022500	6.554297667	0.632630667	3.373005798	1.11E-73	4.06E-72	up	Glyma.04G022500	-	GO:0002831,GO:0002832,GO:0003674,GO:0003824,GO:0004175,GO:0004252,GO:0005575,GO:0005576,GO:0005618,GO:0005623,GO:0006508,GO:0006807,GO:0008150,GO:0008152,GO:0008233,GO:0008236,GO:0010033,GO:0010037,GO:0016787,GO:0017171,GO:0019538,GO:0030312,GO:0031347,GO:0031348,GO:0032101,GO:0032102,GO:0042221,GO:0042493,GO:0043170,GO:0043900,GO:0043901,GO:0044238,GO:0044464,GO:0048046,GO:0048519,GO:0048580,GO:…	-	KOG1153-Subtilisin-related protease/Vacuolar protease B[O]	2310	XP_003523395.1	XP_003523395.1 CO(2)-response secreted protease [Glycine max]	100	sp|Q9LNU1|CRSP_ARATH	sp|Q9LNU1|CRSP_ARATH CO(2)-response secreted protease OS=Arabidopsis thaliana GN=CRSP PE=2 SV=1	72.7	_	_	_	_	_	_	GO:0006508|proteolysis;GO:0010037|response to carbon dioxide;GO:1900425|negative regulation of defense response to bacterium;GO:2000038|regulation of stomatal complex development;GO:2000122|negative regulation of stomatal complex development	GO:0005618|cell wall;GO:0048046|apoplast	GO:0004252|serine-type endopeptidase activity;GO:0008236|serine-type peptidase activity	_	_	_	m.3017|Glyma.04G022500:1-2310(+)	complete	PF00082.19|Peptidase_S8|Subtilase family|Glyma.04G022500.1|m.3017:141-590;PF05922.13|Inhibitor_I9|Peptidase inhibitor I9|Glyma.04G022500.1|m.3017:36-111;PF02225.19|PA|PA domain|Glyma.04G022500.1|m.3017:397-469
Glyma.11G148400	7.716154	0.751855333	3.359354937	3.84E-38	6.79E-37	up	Glyma.11G148400	-	-	-	-	888	XP_003538216.1	XP_003538216.1 fasciclin-like arabinogalactan protein 12 [Glycine max]	100	sp|Q8LEJ6|FLA11_ARATH	sp|Q8LEJ6|FLA11_ARATH Fasciclin-like arabinogalactan protein 11 OS=Arabidopsis thaliana GN=FLA11 PE=2 SV=2	70	_	_	_	_	_	_	GO:0009834|plant-type secondary cell wall biogenesis	GO:0005886|plasma membrane;GO:0031225|anchored component of membrane	_	_	_	_	m.8042|Glyma.11G148400:1-888(+)	complete	PF02469.19|Fasciclin|Fasciclin domain|Glyma.11G148400.1|m.8042:83-217
Glyma.12G138600	0.183055667	0.017939	3.351111059	0.003872348	0.009717695	up	Glyma.12G138600	-	GO:0003674,GO:0003824,GO:0006629,GO:0006644,GO:0006720,GO:0006721,GO:0006793,GO:0006796,GO:0008150,GO:0008152,GO:0008299,GO:0008610,GO:0009058,GO:0009987,GO:0010333,GO:0010334,GO:0016829,GO:0016835,GO:0016838,GO:0019637,GO:0042214,GO:0044237,GO:0044238,GO:0044249,GO:0044255,GO:0045338,GO:0046246,GO:0051761,GO:0051762,GO:0071704,GO:1901576	-	-	945	KRH25915.1	KRH25915.1 hypothetical protein GLYMA_12G138600 [Glycine max]	100	sp|Q6Q3H3|TPSGD_VITVI	sp|Q6Q3H3|TPSGD_VITVI (-)-germacrene D synthase OS=Vitis vinifera GN=VIT_19s0014g04930 PE=1 SV=1	74.8	_	_	_	_	_	_	GO:0016114|terpenoid biosynthetic process	GO:0005737|cytoplasm	GO:0000287|magnesium ion binding;GO:0034004|germacradienol synthase activity;GO:0052577|germacrene-D synthase activity	_	_	_	m.1122|Glyma.12G138600:1-945(+)	complete	PF03936.13|Terpene_synth_C|Terpene synthase family, metal binding domain|Glyma.12G138600.2|m.1122:1-257
Glyma.15G086100	5.163793	0.511318	3.336138449	1.29E-27	1.70E-26	up	Glyma.15G086100	-	GO:0005575,GO:0005623,GO:0005886,GO:0008150,GO:0009832,GO:0009834,GO:0009987,GO:0016020,GO:0031224,GO:0031225,GO:0042546,GO:0044085,GO:0044425,GO:0044464,GO:0071554,GO:0071669,GO:0071840,GO:0071944	-	-	942	XP_003547182.1	XP_003547182.1 fasciclin-like arabinogalactan protein 11 [Glycine max]	100	sp|Q8LEJ6|FLA11_ARATH	sp|Q8LEJ6|FLA11_ARATH Fasciclin-like arabinogalactan protein 11 OS=Arabidopsis thaliana GN=FLA11 PE=2 SV=2	78.4	_	_	_	_	_	_	GO:0009834|plant-type secondary cell wall biogenesis	GO:0005886|plasma membrane;GO:0031225|anchored component of membrane	_	_	_	_	m.3790|Glyma.15G086100:1-942(+)	complete	PF02469.19|Fasciclin|Fasciclin domain|Glyma.15G086100.1|m.3790:102-237
Glyma.02G014666	0.260836	0.025836333	3.335669757	0.001856071	0.004952397	up	Glyma.02G014666	-	-	K10532-ko00531 Glycosaminoglycan degradation;ko04142 Lysosome	-	375	KHN08657.1	KHN08657.1 hypothetical protein glysoja_024566 [Glycine soja]	100	_	_	_	_	_	_	_	_	_	_	_	_	ko:K10532	HGSNAT	path:ko00531;path:ko01100	m.4026|Glyma.02G014666:1-375(+)	complete	_
Glyma.17G027800	1.380364333	0.136982	3.332990867	2.02E-09	1.10E-08	up	Glyma.17G027800	-	-	-	-	402	XP_003550346.1	XP_003550346.1 uncharacterized protein LOC100818870 [Glycine max]	100	sp|Q8LGS1|MARD1_ARATH	sp|Q8LGS1|MARD1_ARATH Protein MARD1 OS=Arabidopsis thaliana GN=MARD1 PE=2 SV=2	63.2	_	_	_	_	_	_	GO:0009737|response to abscisic acid;GO:0010162|seed dormancy process	GO:0000932|P-body;GO:0010494|cytoplasmic stress granule	GO:0046872|metal ion binding	_	_	_	m.556|Glyma.17G027800:1-402(+)	complete	PF04570.11|zf-FLZ|zinc-finger of the FCS-type, C2-C2|Glyma.17G027800.1|m.556:46-92
Glyma.12G161500	0.947118	0.094325667	3.327821883	1.31E-06	5.48E-06	up	Glyma.12G161500	-	GO:0003674,GO:0003824,GO:0004838,GO:0005575,GO:0005622,GO:0005623,GO:0005737,GO:0005829,GO:0006082,GO:0006520,GO:0006570,GO:0006572,GO:0006725,GO:0006766,GO:0006775,GO:0006807,GO:0008150,GO:0008152,GO:0008483,GO:0009056,GO:0009058,GO:0009063,GO:0009072,GO:0009074,GO:0009110,GO:0009987,GO:0010189,GO:0016054,GO:0016740,GO:0016769,GO:0018130,GO:0019439,GO:0019752,GO:0042360,GO:0042362,GO:0043436,GO:…	K00815-ko00270 Cysteine and methionine metabolism;ko00350 Tyrosine metabolism;ko00360 Phenylalanine metabolism;ko00400 Phenylalanine, tyrosine and tryptophan biosynthesis;ko00130 Ubiquinone and other terpenoid-quinone biosynthesis;ko00950 Isoquinoline alkaloid biosynthesis;ko00960 Tropane, piperidine and pyridine alkaloid biosynthesis;ko00401 Novobiocin biosynthesis	KOG0259-Tyrosine aminotransferase[E]	1320	XP_003540117.2	XP_003540117.2 probable aminotransferase TAT2 [Glycine max]	100	sp|Q9FN30|TAT2_ARATH	sp|Q9FN30|TAT2_ARATH Probable aminotransferase TAT2 OS=Arabidopsis thaliana GN=At5g53970 PE=2 SV=1	83	_	_	_	_	_	_	GO:0006572|tyrosine catabolic process;GO:0010189|vitamin E biosynthetic process	GO:0005829|cytosol	GO:0004838|L-tyrosine:2-oxoglutarate aminotransferase activity;GO:0030170|pyridoxal phosphate binding	ko:K00815	TAT	path:ko00130;path:ko00270;path:ko00350;path:ko00360;path:ko00400;path:ko00950;path:ko00960;path:ko01100;path:ko01110;path:ko01230	m.1389|Glyma.12G161500:1-1320(+)	complete	PF00155.18|Aminotran_1_2|Aminotransferase class I and II|Glyma.12G161500.1|m.1389:58-411
Glyma.12G068900	33.42665533	3.344423333	3.321169628	5.67E-149	5.34E-147	up	Glyma.12G068900	-	-	-	-	876	XP_003539718.1	XP_003539718.1 fasciclin-like arabinogalactan protein 11 [Glycine max]	100	sp|Q8LEJ6|FLA11_ARATH	sp|Q8LEJ6|FLA11_ARATH Fasciclin-like arabinogalactan protein 11 OS=Arabidopsis thaliana GN=FLA11 PE=2 SV=2	70	_	_	_	_	_	_	GO:0009834|plant-type secondary cell wall biogenesis	GO:0005886|plasma membrane;GO:0031225|anchored component of membrane	_	_	_	_	m.139|Glyma.12G068900:1-876(+)	complete	PF02469.19|Fasciclin|Fasciclin domain|Glyma.12G068900.1|m.139:82-216
Glyma.10G176900	0.290282667	0.029138667	3.31645166	0.003658464	0.009223993	up	Glyma.10G176900	-	GO:0003674,GO:0003824,GO:0004396,GO:0005575,GO:0005622,GO:0005623,GO:0005737,GO:0005829,GO:0005975,GO:0005996,GO:0006000,GO:0006793,GO:0006796,GO:0008150,GO:0008152,GO:0008865,GO:0009987,GO:0016301,GO:0016310,GO:0016740,GO:0016772,GO:0016773,GO:0019200,GO:0019318,GO:0044237,GO:0044238,GO:0044262,GO:0044281,GO:0044424,GO:0044444,GO:0044464,GO:0046835,GO:0071704	K00847-ko00051 Fructose and mannose metabolism;ko00500 Starch and sucrose metabolism;ko00520 Amino sugar and nucleotide sugar metabolism	KOG2855-Ribokinase[G]	984	XP_003535409.1	XP_003535409.1 probable fructokinase-5 [Glycine max]	100	sp|O82616|SCRK5_ARATH	sp|O82616|SCRK5_ARATH Probable fructokinase-5 OS=Arabidopsis thaliana GN=At4g10260 PE=2 SV=1	89.1	_	_	_	_	_	_	GO:0019252|starch biosynthetic process		GO:0005524|ATP binding;GO:0008865|fructokinase activity	ko:K00847	E2.7.1.4, scrK	path:ko00051;path:ko00500;path:ko00520;path:ko01100	m.2857|Glyma.10G176900:1-984(+)	complete	PF00294.21|PfkB|pfkB family carbohydrate kinase|Glyma.10G176900.1|m.2857:8-313
Glyma.05G162000	15.51662367	1.558291333	3.315777784	1.44E-86	6.39E-85	up	Glyma.05G162000	-	-	-	-	957	XP_003524211.1	XP_003524211.1 fasciclin-like arabinogalactan protein 11 [Glycine max]	100	sp|Q8LEJ6|FLA11_ARATH	sp|Q8LEJ6|FLA11_ARATH Fasciclin-like arabinogalactan protein 11 OS=Arabidopsis thaliana GN=FLA11 PE=2 SV=2	73.8	_	_	_	_	_	_	GO:0009834|plant-type secondary cell wall biogenesis	GO:0005886|plasma membrane;GO:0031225|anchored component of membrane	_	_	_	_	m.9416|Glyma.05G162000:1-957(+)	complete	PF02469.19|Fasciclin|Fasciclin domain|Glyma.05G162000.1|m.9416:105-240
Glyma.04G011600	1.605542667	0.161434333	3.314041661	4.78E-08	2.31E-07	up	Glyma.04G011600	-	-	-	-	483	KRH60821.1	KRH60821.1 hypothetical protein GLYMA_04G011600 [Glycine max]	100	_	_	_	_	_	_	_	_	_	_	_	_	_	_	_	m.2819|Glyma.04G011600:1-483(+)	complete	PF03087.11|DUF241|Arabidopsis protein of unknown function|Glyma.04G011600.1|m.2819:55-94
Glyma.12G237800	0.247541333	0.024929667	3.311733942	0.012330707	0.02775683	up	Glyma.12G237800	-	GO:0003674,GO:0003700,GO:0005575,GO:0005622,GO:0005623,GO:0005634,GO:0006355,GO:0008150,GO:0008152,GO:0009058,GO:0009812,GO:0009813,GO:0009889,GO:0010468,GO:0010556,GO:0019219,GO:0019222,GO:0031323,GO:0031326,GO:0043226,GO:0043227,GO:0043229,GO:0043231,GO:0044424,GO:0044464,GO:0050789,GO:0050794,GO:0051171,GO:0051252,GO:0060255,GO:0065007,GO:0071704,GO:0080090,GO:0140110,GO:1901576,GO:1903506,GO:…	-	-	1059	XP_003539640.1	XP_003539640.1 zinc finger protein WIP2 [Glycine max]	100	sp|Q9SVY1|ZWIP2_ARATH	sp|Q9SVY1|ZWIP2_ARATH Zinc finger protein WIP2 OS=Arabidopsis thaliana GN=WIP2 PE=1 SV=1	95.5	_	_	_	_	_	_	GO:0001709|cell fate determination;GO:0006351|transcription, DNA-templated;GO:0006355|regulation of transcription, DNA-templated;GO:0009860|pollen tube growth;GO:0010468|regulation of gene expression;GO:0010500|transmitting tissue development;GO:1990058|fruit replum development	GO:0005634|nucleus	GO:0003676|nucleic acid binding;GO:0003700|DNA-binding transcription factor activity;GO:0046872|metal ion binding	_	_	_	m.2671|Glyma.12G237800:1-1059(+)	complete	PF13894.3|zf-C2H2_4|C2H2-type zinc finger|Glyma.12G237800.2|m.2671:191-213;PF13912.3|zf-C2H2_6|C2H2-type zinc finger|Glyma.12G237800.2|m.2671:191-210
Glyma.09G128025	0.490324333	0.049935667	3.295593823	2.44E-05	8.74E-05	up	Glyma.09G128025	-	-	-	-
Glyma.10G029700	0.186487	0.019085333	3.288538775	0.005430846	0.013243884	up	Glyma.10G029700	-	GO:0003674,GO:0003700,GO:0006355,GO:0008150,GO:0009889,GO:0010468,GO:0010556,GO:0019219,GO:0019222,GO:0031323,GO:0031326,GO:0050789,GO:0050794,GO:0051171,GO:0051252,GO:0060255,GO:0065007,GO:0080090,GO:0140110,GO:1903506,GO:2000112,GO:2001141	-	-	1392	XP_003536915.1	XP_003536915.1 protein indeterminate-domain 12 [Glycine max]	100	sp|O22759|IDD12_ARATH	sp|O22759|IDD12_ARATH Protein indeterminate-domain 12 OS=Arabidopsis thaliana GN=IDD12 PE=2 SV=2	82.2	_	_	_	_	_	_	GO:0006351|transcription, DNA-templated;GO:0006355|regulation of transcription, DNA-templated		GO:0003677|DNA binding;GO:0003700|DNA-binding transcription factor activity;GO:0046872|metal ion binding	_	_	_	m.659|Glyma.10G029700:1-1392(+)	complete	PF12171.5|zf-C2H2_jaz|Zinc-finger double-stranded RNA-binding|Glyma.10G029700.1|m.659:73-95
Glyma.12G061000	2.281344667	0.234072667	3.284856044	1.11E-06	4.65E-06	up	Glyma.12G061000	-	-	-	-	318	XP_003539659.1	XP_003539659.1 cell wall integrity and stress response component 1 [Glycine max]	100	_	_	_	_	_	_	_	_	_	_	_	_	_	_	_	m.13|Glyma.12G061000:1-318(+)	complete	PF08137.9|DVL|DVL family|Glyma.12G061000.1|m.13:80-98
Glyma.12G009000	0.569872667	0.059030667	3.271103057	0.002486096	0.006469698	up	Glyma.12G009000	-	-	-	-	204	KHN32408.1	KHN32408.1 hypothetical protein glysoja_026302 [Glycine soja]	100	_	_	_	_	_	_	_	_	_	_	_	_	_	_	_	_	_	_
Glyma.08G119500	18.97335933	1.976382	3.263041411	1.14E-99	6.10E-98	up	Glyma.08G119500	-	-	-	-	867	KHN48027.1	KHN48027.1 Fasciclin-like arabinogalactan protein 12 [Glycine soja]	100	sp|Q8LEE9|FLA12_ARATH	sp|Q8LEE9|FLA12_ARATH Fasciclin-like arabinogalactan protein 12 OS=Arabidopsis thaliana GN=FLA12 PE=2 SV=2	64.9	_	_	_	_	_	_	GO:0009834|plant-type secondary cell wall biogenesis	GO:0005886|plasma membrane;GO:0031225|anchored component of membrane	_	_	_	_	m.1967|Glyma.08G119500:1-867(+)	complete	PF02469.19|Fasciclin|Fasciclin domain|Glyma.08G119500.1|m.1967:84-218
Glyma.19G030700	2.503044333	0.263574667	3.247400226	2.18E-32	3.31E-31	up	Glyma.19G030700	-	GO:0003674,GO:0003824,GO:0005575,GO:0005622,GO:0005623,GO:0005737,GO:0005829,GO:0008150,GO:0008152,GO:0008374,GO:0009058,GO:0009718,GO:0009812,GO:0009813,GO:0016420,GO:0016740,GO:0016746,GO:0016747,GO:0042440,GO:0044424,GO:0044444,GO:0044464,GO:0046148,GO:0046283,GO:0047634,GO:0050736,GO:0071704,GO:1901576	-	-	1503	NP_001304645.2	NP_001304645.2 phenolic glucoside malonyltransferase 1-like [Glycine max]	100	sp|Q9LJB4|5MAT_ARATH	sp|Q9LJB4|5MAT_ARATH Malonyl-CoA:anthocyanidin 5-O-glucoside-6''-O-malonyltransferase OS=Arabidopsis thaliana GN=5MAT PE=1 SV=1	53.3	_	_	_	_	_	_	GO:0009718|anthocyanin-containing compound biosynthetic process		GO:0050736|O-malonyltransferase activity	_	_	_	m.9307|Glyma.19G030700:1-1503(+)	complete	PF02458.12|Transferase|Transferase family|Glyma.19G030700.2|m.9307:53-493
Glyma.13G040200	3.554081333	0.376432667	3.239012962	4.63E-30	6.54E-29	up	Glyma.13G040200	-	GO:0005575,GO:0005623,GO:0005886,GO:0005887,GO:0016020,GO:0016021,GO:0031224,GO:0031226,GO:0044425,GO:0044459,GO:0044464,GO:0071944	-	KOG0252-Inorganic phosphate transporter[P]	1644	NP_001241400.1	NP_001241400.1 phosphate transporter 1 family protein [Glycine max]	100	sp|Q94DB8|PT111_ORYSJ	sp|Q94DB8|PT111_ORYSJ Inorganic phosphate transporter 1-11 OS=Oryza sativa subsp. japonica GN=PHT1-11 PE=2 SV=1	83.3	_	_	_	_	_	_	GO:0006817|phosphate ion transport	GO:0005887|integral component of plasma membrane	GO:0005315|inorganic phosphate transmembrane transporter activity;GO:0015293|symporter activity	ko:K08176	PHO84		m.3162|Glyma.13G040200:1-1644(+)	complete	PF00083.21|Sugar_tr|Sugar (and other) transporter|Glyma.13G040200.2|m.3162:40-518;PF07690.13|MFS_1|Major Facilitator Superfamily|Glyma.13G040200.2|m.3162:47-469
Glyma.06G205600	20.134175	2.150043	3.22720894	7.59E-134	6.06E-132	up	Glyma.06G205600	-	GO:0003674,GO:0003824,GO:0005575,GO:0005622,GO:0005623,GO:0005737,GO:0005794,GO:0005829,GO:0006139,GO:0006725,GO:0006793,GO:0006807,GO:0008150,GO:0008152,GO:0009225,GO:0009832,GO:0009987,GO:0012505,GO:0016853,GO:0016866,GO:0033356,GO:0034641,GO:0042546,GO:0043226,GO:0043227,GO:0043229,GO:0043231,GO:0044085,GO:0044237,GO:0044238,GO:0044281,GO:0044424,GO:0044444,GO:0044464,GO:0046483,GO:0052691,GO:…	K13379-ko00520 Amino sugar and nucleotide sugar metabolism	-	1089	XP_003527118.1	XP_003527118.1 UDP-arabinopyranose mutase 3 [Glycine max]	100	sp|Q6Z4G3|RGP3_ORYSJ	sp|Q6Z4G3|RGP3_ORYSJ UDP-arabinopyranose mutase 3 OS=Oryza sativa subsp. japonica GN=UAM3 PE=1 SV=1	94.1	_	_	_	_	_	_	GO:0009832|plant-type cell wall biogenesis;GO:0030244|cellulose biosynthetic process;GO:0033356|UDP-L-arabinose metabolic process;GO:0071555|cell wall organization	GO:0005794|Golgi apparatus;GO:0005829|cytosol	GO:0016866|intramolecular transferase activity;GO:0052691|UDP-arabinopyranose mutase activity	ko:K13379	RGP, UTM	path:ko00520	m.4225|Glyma.06G205600:1-1089(+)	complete	PF03214.10|RGP|Reversibly glycosylated polypeptide|Glyma.06G205600.1|m.4225:13-347
Glyma.08G119600	10.79129233	1.154794667	3.224159393	4.41E-58	1.22E-56	up	Glyma.08G119600	-	-	-	-	948	XP_003532768.1	XP_003532768.1 fasciclin-like arabinogalactan protein 11 [Glycine max]	100	sp|Q8LEJ6|FLA11_ARATH	sp|Q8LEJ6|FLA11_ARATH Fasciclin-like arabinogalactan protein 11 OS=Arabidopsis thaliana GN=FLA11 PE=2 SV=2	70.3	_	_	_	_	_	_	GO:0009834|plant-type secondary cell wall biogenesis	GO:0005886|plasma membrane;GO:0031225|anchored component of membrane	_	_	_	_	m.1968|Glyma.08G119600:1-948(+)	complete	PF02469.19|Fasciclin|Fasciclin domain|Glyma.08G119600.1|m.1968:102-237
Glyma.20G172800	0.878326	0.094324667	3.219049509	0.000779551	0.002224311	up	Glyma.20G172800	-	-	-	-	429	KRG91757.1	KRG91757.1 hypothetical protein GLYMA_20G172800 [Glycine max]	100	sp|Q9FYK5|ESR2_ARATH	sp|Q9FYK5|ESR2_ARATH Ethylene-responsive transcription factor ESR2 OS=Arabidopsis thaliana GN=ESR2 PE=1 SV=1	82.5	_	_	_	_	_	_	GO:0006351|transcription, DNA-templated;GO:0006355|regulation of transcription, DNA-templated;GO:0009733|response to auxin;GO:0009736|cytokinin-activated signaling pathway;GO:0009740|gibberellic acid mediated signaling pathway;GO:0009873|ethylene-activated signaling pathway;GO:0009880|embryonic pattern specification;GO:0048825|cotyledon development;GO:0051726|regulation of cell cycle	GO:0005634|nucleus	GO:0003677|DNA binding;GO:0003700|DNA-binding transcription factor activity	_	_	_	m.4944|Glyma.20G172800:1-429(+)	complete	PF00847.17|AP2|AP2 domain|Glyma.20G172800.1|m.4944:25-65
Glyma.04G142700	0.818910333	0.088809	3.204927699	0.001587555	0.004291187	up	Glyma.04G142700	-	-	-	-	2925	XP_003541044.1	XP_003541044.1 cellulose synthase A catalytic subunit 7 [UDP-forming] [Glycine max]	99.9	sp|Q9SWW6|CESA7_ARATH	sp|Q9SWW6|CESA7_ARATH Cellulose synthase A catalytic subunit 7 [UDP-forming] OS=Arabidopsis thaliana GN=CESA7 PE=1 SV=1	76.5	_	_	_	_	_	_	GO:0009832|plant-type cell wall biogenesis;GO:0009833|plant-type primary cell wall biogenesis;GO:0009834|plant-type secondary cell wall biogenesis;GO:0010400|rhamnogalacturonan I side chain metabolic process;GO:0030244|cellulose biosynthetic process	GO:0005794|Golgi apparatus;GO:0005886|plasma membrane;GO:0009507|chloroplast;GO:0010330|cellulose synthase complex;GO:0016021|integral component of membrane	GO:0016760|cellulose synthase (UDP-forming) activity;GO:0046872|metal ion binding	ko:K10999	CESA		m.4898|Glyma.04G142700:1-2925(+)	complete	PF03552.11|Cellulose_synt|Cellulose synthase|Glyma.04G142700.2|m.4898:287-585;PF03552.11|Cellulose_synt|Cellulose synthase|Glyma.04G142700.2|m.4898:588-968;PF14569.3|zf-UDP|Zinc-binding RING-finger|Glyma.04G142700.2|m.4898:27-104
Glyma.11G147800	32.73566033	3.561617	3.200258792	3.31E-161	3.35E-159	up	Glyma.11G147800	-	-	-	-	876	XP_003538212.1	XP_003538212.1 fasciclin-like arabinogalactan protein 12 [Glycine max]	100	sp|Q8LEJ6|FLA11_ARATH	sp|Q8LEJ6|FLA11_ARATH Fasciclin-like arabinogalactan protein 11 OS=Arabidopsis thaliana GN=FLA11 PE=2 SV=2	70	_	_	_	_	_	_	GO:0009834|plant-type secondary cell wall biogenesis	GO:0005886|plasma membrane;GO:0031225|anchored component of membrane	_	_	_	_	m.8033|Glyma.11G147800:1-876(+)	complete	PF02469.19|Fasciclin|Fasciclin domain|Glyma.11G147800.1|m.8033:82-216
Glyma.11G148501	3.544461667	0.385876667	3.199354813	3.05E-17	2.68E-16	up	Glyma.11G148501	-	-	-	-	849	XP_003538217.1	XP_003538217.1 fasciclin-like arabinogalactan protein 11 [Glycine max]	100	sp|Q8LEJ6|FLA11_ARATH	sp|Q8LEJ6|FLA11_ARATH Fasciclin-like arabinogalactan protein 11 OS=Arabidopsis thaliana GN=FLA11 PE=2 SV=2	71.8	_	_	_	_	_	_	GO:0009834|plant-type secondary cell wall biogenesis	GO:0005886|plasma membrane;GO:0031225|anchored component of membrane	_	_	_	_	m.8044|Glyma.11G148501:1-849(+)	complete	PF02469.19|Fasciclin|Fasciclin domain|Glyma.11G148501.1|m.8044:77-211
Glyma.20G067400	0.635083	0.069155667	3.199025775	0.001588625	0.004293533	up	Glyma.20G067400	-	-	-	-	582	XP_003555687.1	XP_003555687.1 mavicyanin [Glycine max]	100	sp|P80728|MAVI_CUCPE	sp|P80728|MAVI_CUCPE Mavicyanin OS=Cucurbita pepo PE=1 SV=1	50.5	_	_	_	_	_	_	GO:0055114|oxidation-reduction process		GO:0009055|electron transfer activity;GO:0046872|metal ion binding	_	_	_	m.3297|Glyma.20G067400:1-582(+)	complete	PF02298.14|Cu_bind_like|Plastocyanin-like domain|Glyma.20G067400.1|m.3297:49-125
Glyma.06G205500	2.326217667	0.256472333	3.181110987	8.40E-12	5.43E-11	up	Glyma.06G205500	-	GO:0005575,GO:0005622,GO:0005623,GO:0005737,GO:0005773,GO:0005774,GO:0005886,GO:0008150,GO:0009832,GO:0009834,GO:0009987,GO:0016020,GO:0031090,GO:0031224,GO:0031225,GO:0042546,GO:0043226,GO:0043227,GO:0043229,GO:0043231,GO:0044085,GO:0044422,GO:0044424,GO:0044425,GO:0044437,GO:0044444,GO:0044446,GO:0044464,GO:0071554,GO:0071669,GO:0071840,GO:0071944,GO:0098588,GO:0098805	-	-	1377	XP_003528239.1	XP_003528239.1 COBRA-like protein 4 [Glycine max]	100	sp|Q9LFW3|COBL4_ARATH	sp|Q9LFW3|COBL4_ARATH COBRA-like protein 4 OS=Arabidopsis thaliana GN=COBL4 PE=2 SV=2	81.9	_	_	_	_	_	_	GO:0009834|plant-type secondary cell wall biogenesis;GO:0010215|cellulose microfibril organization;GO:0016049|cell growth	GO:0005774|vacuolar membrane;GO:0005886|plasma membrane;GO:0031225|anchored component of membrane	_	_	_	_	m.4224|Glyma.06G205500:1-1377(+)	complete	PF04833.12|COBRA|COBRA-like protein|Glyma.06G205500.1|m.4224:59-222
Glyma.12G069500	5.525797667	0.609253667	3.181067804	4.22E-31	6.15E-30	up	Glyma.12G069500	-	-	-	-	837	XP_014620033.1	XP_014620033.1 fasciclin-like arabinogalactan protein 11 [Glycine max]	100	sp|Q8LEJ6|FLA11_ARATH	sp|Q8LEJ6|FLA11_ARATH Fasciclin-like arabinogalactan protein 11 OS=Arabidopsis thaliana GN=FLA11 PE=2 SV=2	74.4	_	_	_	_	_	_	GO:0009834|plant-type secondary cell wall biogenesis	GO:0005886|plasma membrane;GO:0031225|anchored component of membrane	_	_	_	_	m.146|Glyma.12G069500:1-837(+)	complete	PF02469.19|Fasciclin|Fasciclin domain|Glyma.12G069500.1|m.146:73-207
Glyma.19G041800	0.306194333	0.033772	3.180548059	0.003961322	0.009921974	up	Glyma.19G041800	-	GO:0003674,GO:0003824,GO:0005575,GO:0005622,GO:0005623,GO:0005737,GO:0005794,GO:0008150,GO:0008374,GO:0009987,GO:0012505,GO:0016407,GO:0016413,GO:0016740,GO:0016746,GO:0016747,GO:0043226,GO:0043227,GO:0043229,GO:0043231,GO:0044424,GO:0044444,GO:0044464,GO:0071554	-	-	1302	XP_003554973.1	XP_003554973.1 protein trichome birefringence-like 19 [Glycine max]	100	sp|Q9LFT0|TBL19_ARATH	sp|Q9LFT0|TBL19_ARATH Protein trichome birefringence-like 19 OS=Arabidopsis thaliana GN=TBL19 PE=3 SV=1	73.5	_	_	_	_	_	_	GO:0071554|cell wall organization or biogenesis	GO:0005794|Golgi apparatus;GO:0016021|integral component of membrane	GO:0016413|O-acetyltransferase activity	_	_	_	m.9419|Glyma.19G041800:1-1302(+)	complete	PF13839.3|PC-Esterase|GDSL/SGNH-like Acyl-Esterase family found in Pmr5 and Cas1p|Glyma.19G041800.1|m.9419:130-414;PF14416.3|PMR5N|PMR5 N terminal Domain|Glyma.19G041800.1|m.9419:76-129
Glyma.13G327300	27.546908	3.116277667	3.143994701	1.40E-114	8.92E-113	up	Glyma.13G327300	-	-	-	-	864	XP_006594988.1	XP_006594988.1 fasciclin-like arabinogalactan protein 11 [Glycine max]	100	sp|Q8LEJ6|FLA11_ARATH	sp|Q8LEJ6|FLA11_ARATH Fasciclin-like arabinogalactan protein 11 OS=Arabidopsis thaliana GN=FLA11 PE=2 SV=2	71.2	_	_	_	_	_	_	GO:0009834|plant-type secondary cell wall biogenesis	GO:0005886|plasma membrane;GO:0031225|anchored component of membrane	_	_	_	_	m.8101|Glyma.13G327300:1-864(+)	complete	PF02469.19|Fasciclin|Fasciclin domain|Glyma.13G327300.1|m.8101:68-202
Glyma.08G175400	0.318576333	0.036064333	3.142994434	0.009544592	0.022066253	up	Glyma.08G175400	-	-	-	-	861	XP_003532954.1	XP_003532954.1 nicotianamine synthase [Glycine max]	100	sp|Q9XGI7|NAS_SOLLC	sp|Q9XGI7|NAS_SOLLC Nicotianamine synthase OS=Solanum lycopersicum GN=CHLN PE=2 SV=1	72	_	_	_	_	_	_	GO:0030418|nicotianamine biosynthetic process		GO:0030410|nicotianamine synthase activity	ko:K05953	E2.5.1.43		m.2938|Glyma.08G175400:1-861(+)	complete	PF03059.13|NAS|Nicotianamine synthase protein|Glyma.08G175400.1|m.2938:18-285;PF13847.3|Methyltransf_31|Methyltransferase domain|Glyma.08G175400.1|m.2938:151-258;PF13649.3|Methyltransf_25|Methyltransferase domain|Glyma.08G175400.1|m.2938:150-236
Glyma.03G193200	0.512319667	0.058572	3.128761212	0.000231137	0.000720106	up	Glyma.03G193200	-	-	-	-	1071	KRH67885.1	KRH67885.1 hypothetical protein GLYMA_03G193200 [Glycine max]	100	sp|Q9LFA4|IQM3_ARATH	sp|Q9LFA4|IQM3_ARATH IQ domain-containing protein IQM3 OS=Arabidopsis thaliana GN=IQM3 PE=2 SV=1	53.8	_	_	_	_	_	_		GO:0005634|nucleus;GO:0005737|cytoplasm	_	_	_	_	m.1324|Glyma.03G193200:1-1071(+)	complete	_
Glyma.15G051300	0.204729667	0.023626667	3.115232165	0.020578994	0.043865098	up	Glyma.15G051300	-	-	-	KOG1192-UDP-glucuronosyl and UDP-glucosyl transferase[GC]	1455	XP_003547073.1	XP_003547073.1 7-deoxyloganetin glucosyltransferase [Glycine max]	100	sp|F8WKW1|UGT2_GARJA	sp|F8WKW1|UGT2_GARJA 7-deoxyloganetin glucosyltransferase OS=Gardenia jasminoides GN=UGT85A24 PE=1 SV=1	77.7	_	_	_	_	_	_	GO:0008152|metabolic process		GO:0035251|UDP-glucosyltransferase activity	ko:K21374	UGT85A		m.3195|Glyma.15G051300:1-1455(+)	complete	PF00201.15|UDPGT|UDP-glucoronosyl and UDP-glucosyl transferase|Glyma.15G051300.1|m.3195:215-446
Glyma.01G129200	38.230396	4.416991333	3.113584237	2.24E-51	5.39E-50	up	Glyma.01G129200	-	-	-	-	225	KHN44838.1	KHN44838.1 hypothetical protein glysoja_024409 [Glycine soja]	100	_	_	_	_	_	_	_	_	_	_	_	_	_	_	_	_	_	_
Glyma.14G029700	0.526686	0.061068	3.108454609	0.006618504	0.015847259	up	Glyma.14G029700	-	-	-	-	573	XP_003545236.2	XP_003545236.2 uncharacterized protein LOC100778027 isoform X1 [Glycine max]	100	_	_	_	_	_	_	_	_	_	_	_	_	_	_	_	m.9510|Glyma.14G029700:1-573(+)	complete	_
Glyma.12G069601	11.821412	1.387050333	3.091310321	1.67E-46	3.59E-45	up	Glyma.12G069601	-	-	-	-	843	XP_003539723.1	XP_003539723.1 fasciclin-like arabinogalactan protein 11 [Glycine max]	100	sp|Q8LEJ6|FLA11_ARATH	sp|Q8LEJ6|FLA11_ARATH Fasciclin-like arabinogalactan protein 11 OS=Arabidopsis thaliana GN=FLA11 PE=2 SV=2	74.1	_	_	_	_	_	_	GO:0009834|plant-type secondary cell wall biogenesis	GO:0005886|plasma membrane;GO:0031225|anchored component of membrane	_	_	_	_	m.147|Glyma.12G069601:1-843(+)	complete	PF02469.19|Fasciclin|Fasciclin domain|Glyma.12G069601.1|m.147:77-211
Glyma.18G103000	1.744921667	0.205127667	3.088568278	6.73E-11	4.08E-10	up	Glyma.18G103000	-	GO:0003674,GO:0003824,GO:0005575,GO:0005622,GO:0005623,GO:0005737,GO:0005794,GO:0008150,GO:0008374,GO:0009987,GO:0012505,GO:0016407,GO:0016413,GO:0016740,GO:0016746,GO:0016747,GO:0043226,GO:0043227,GO:0043229,GO:0043231,GO:0044424,GO:0044444,GO:0044464,GO:0071554	-	-	1059	XP_003551901.1	XP_003551901.1 protein trichome birefringence-like 43 [Glycine max]	100	sp|Q6DR10|TBL43_ARATH	sp|Q6DR10|TBL43_ARATH Protein trichome birefringence-like 43 OS=Arabidopsis thaliana GN=TBL43 PE=2 SV=1	72.3	_	_	_	_	_	_	GO:0071554|cell wall organization or biogenesis	GO:0005794|Golgi apparatus;GO:0016021|integral component of membrane	GO:0016413|O-acetyltransferase activity	_	_	_	m.6000|Glyma.18G103000:1-1059(+)	complete	PF13839.3|PC-Esterase|GDSL/SGNH-like Acyl-Esterase family found in Pmr5 and Cas1p|Glyma.18G103000.1|m.6000:82-346;PF14416.3|PMR5N|PMR5 N terminal Domain|Glyma.18G103000.1|m.6000:29-81
Glyma.12G069700	5.928474	0.69969	3.082873022	4.14E-28	5.54E-27	up	Glyma.12G069700	-	-	-	-	918	XP_003539722.2	XP_003539722.2 fasciclin-like arabinogalactan protein 12 [Glycine max]	100	sp|Q8LEJ6|FLA11_ARATH	sp|Q8LEJ6|FLA11_ARATH Fasciclin-like arabinogalactan protein 11 OS=Arabidopsis thaliana GN=FLA11 PE=2 SV=2	67.7	_	_	_	_	_	_	GO:0009834|plant-type secondary cell wall biogenesis	GO:0005886|plasma membrane;GO:0031225|anchored component of membrane	_	_	_	_	m.148|Glyma.12G069700:1-918(+)	complete	PF02469.19|Fasciclin|Fasciclin domain|Glyma.12G069700.2|m.148:95-229
Glyma.07G200700	15.258648	1.802435	3.081607999	6.93E-47	1.51E-45	up	Glyma.07G200700	-	GO:0005575,GO:0005622,GO:0005623,GO:0005737,GO:0044424,GO:0044464	K13993-ko04141 Protein processing in endoplasmic reticulum	KOG0710-Molecular chaperone (small heat-shock protein Hsp26/Hsp42)[O]	462	XP_003529344.1	XP_003529344.1 17.5 kDa class I heat shock protein [Glycine max]	99.3	sp|P04793|HSP13_SOYBN	sp|P04793|HSP13_SOYBN 17.5 kDa class I heat shock protein OS=Glycine max GN=HSP17.5-M PE=3 SV=1	97.4	_	_	_	_	_	_		GO:0005737|cytoplasm	_	ko:K13993	HSP20	path:ko04141	m.8998|Glyma.07G200700:1-462(+)	complete	PF00011.18|HSP20|Hsp20/alpha crystallin family|Glyma.07G200700.1|m.8998:49-152
Glyma.08G194900	13.40489367	1.585172	3.080048481	9.39E-72	3.33E-70	up	Glyma.08G194900	-	-	K13248-ko00750 Vitamin B6 metabolism	KOG3120-Predicted haloacid dehalogenase-like hydrolase[R]	831	XP_003531626.1	XP_003531626.1 inorganic pyrophosphatase 2 [Glycine max]	100	sp|Q9FZ62|PPSP2_ARATH	sp|Q9FZ62|PPSP2_ARATH Inorganic pyrophosphatase 2 OS=Arabidopsis thaliana GN=At1g17710 PE=2 SV=1	74.6	_	_	_	_	_	_	GO:0051262|protein tetramerization		GO:0004427|inorganic diphosphatase activity;GO:0046872|metal ion binding;GO:0052731|phosphocholine phosphatase activity;GO:0052732|phosphoethanolamine phosphatase activity	ko:K13248	PHOSPHO2	path:ko00750;path:ko01100	m.3293|Glyma.08G194900:1-831(+)	complete	PF06888.9|Put_Phosphatase|Putative Phosphatase|Glyma.08G194900.1|m.3293:4-234;PF12710.4|HAD|haloacid dehalogenase-like hydrolase|Glyma.08G194900.1|m.3293:6-182
Glyma.11G156304	7.526796667	0.891501333	3.077727138	8.53E-34	1.35E-32	up	Glyma.11G156304	-	GO:0005575,GO:0005623,GO:0005886,GO:0008150,GO:0009832,GO:0009834,GO:0009987,GO:0016020,GO:0031224,GO:0031225,GO:0042546,GO:0044085,GO:0044425,GO:0044464,GO:0071554,GO:0071669,GO:0071840,GO:0071944	-	-	879	XP_003539114.1	XP_003539114.1 fasciclin-like arabinogalactan protein 12 [Glycine max]	100	sp|Q8LEJ6|FLA11_ARATH	sp|Q8LEJ6|FLA11_ARATH Fasciclin-like arabinogalactan protein 11 OS=Arabidopsis thaliana GN=FLA11 PE=2 SV=2	77.1	_	_	_	_	_	_	GO:0009834|plant-type secondary cell wall biogenesis	GO:0005886|plasma membrane;GO:0031225|anchored component of membrane	_	_	_	_	m.7549|Glyma.11G156304:1-879(+)	complete	PF02469.19|Fasciclin|Fasciclin domain|Glyma.11G156304.1|m.7549:81-216
Glyma.10G261000	0.177426	0.021143333	3.068942691	0.014236888	0.03158087	up	Glyma.10G261000	-	-	-	-	1593	KHN06775.1	KHN06775.1 hypothetical protein glysoja_021321 [Glycine soja]	100	_	_	_	_	_	_	_	_	_	_	_	_	_	_	_	m.4257|Glyma.10G261000:1-1593(+)	complete	_
Glyma.19G030800	0.729840667	0.087244333	3.064448206	1.50E-11	9.50E-11	up	Glyma.19G030800	-	GO:0003674,GO:0003824,GO:0005575,GO:0005622,GO:0005623,GO:0005737,GO:0005829,GO:0008150,GO:0008152,GO:0008374,GO:0009058,GO:0009718,GO:0009812,GO:0009813,GO:0016420,GO:0016740,GO:0016746,GO:0016747,GO:0042440,GO:0044424,GO:0044444,GO:0044464,GO:0046148,GO:0046283,GO:0047634,GO:0050736,GO:0071704,GO:1901576	-	-	1395	XP_003554894.2	XP_003554894.2 phenolic glucoside malonyltransferase 1 [Glycine max]	100	sp|Q940Z5|PMAT1_ARATH	sp|Q940Z5|PMAT1_ARATH Phenolic glucoside malonyltransferase 1 OS=Arabidopsis thaliana GN=PMAT1 PE=1 SV=1	56	_	_	_	_	_	_	GO:0009636|response to toxic substance	GO:0005829|cytosol	GO:0050736|O-malonyltransferase activity	_	_	_	m.9309|Glyma.19G030800:1-1395(+)	complete	PF02458.12|Transferase|Transferase family|Glyma.19G030800.1|m.9309:24-457
Glyma.08G326500	0.069405	0.008299333	3.063972242	0.009515606	0.022006426	up	Glyma.08G326500	-	GO:0000325,GO:0003674,GO:0003824,GO:0005215,GO:0005575,GO:0005576,GO:0005622,GO:0005623,GO:0005737,GO:0005773,GO:0005774,GO:0005911,GO:0006810,GO:0008150,GO:0009506,GO:0009605,GO:0009607,GO:0010290,GO:0015399,GO:0015405,GO:0015431,GO:0016020,GO:0016462,GO:0016787,GO:0016817,GO:0016818,GO:0016887,GO:0017111,GO:0022804,GO:0022857,GO:0030054,GO:0031090,GO:0042623,GO:0042626,GO:0043207,GO:0043226,GO:…	-	KOG0054-Multidrug resistance-associated protein/mitoxantrone resistance protein, ABC superfamily[Q]	4512	XP_014634917.1	XP_014634917.1 ABC transporter C family member 3 isoform X1 [Glycine max]	100	sp|Q9LK64|AB3C_ARATH	sp|Q9LK64|AB3C_ARATH ABC transporter C family member 3 OS=Arabidopsis thaliana GN=ABCC3 PE=1 SV=1	77.6	_	_	_	_	_	_		GO:0000325|plant-type vacuole;GO:0005773|vacuole;GO:0005774|vacuolar membrane;GO:0009506|plasmodesma;GO:0016021|integral component of membrane;GO:0048046|apoplast	GO:0005524|ATP binding;GO:0008559|ATPase-coupled xenobiotic transmembrane transporter activity;GO:0010290|chlorophyll catabolite transmembrane transporter activity;GO:0015431|ATPase-coupled glutathione S-conjugate transmembrane transporter activity;GO:0042626|ATPase-coupled transmembrane transporter activity	ko:K05666	ABCC2	path:ko02010	m.5387|Glyma.08G326500:1-4512(+)	complete	PF00664.20|ABC_membrane|ABC transporter transmembrane region|Glyma.08G326500.1|m.5387:311-578;PF00664.20|ABC_membrane|ABC transporter transmembrane region|Glyma.08G326500.1|m.5387:938-1180;PF00005.24|ABC_tran|ABC transporter|Glyma.08G326500.1|m.5387:643-776;PF00005.24|ABC_tran|ABC transporter|Glyma.08G326500.1|m.5387:1272-1420
Glyma.13G070700	0.211248	0.025357333	3.058462743	0.018604146	0.040138926	up	Glyma.13G070700	-	GO:0003674,GO:0003824,GO:0005575,GO:0005622,GO:0005623,GO:0005737,GO:0005794,GO:0005975,GO:0005976,GO:0006073,GO:0008150,GO:0008152,GO:0008374,GO:0009987,GO:0010383,GO:0010410,GO:0010411,GO:0012505,GO:0016407,GO:0016413,GO:0016740,GO:0016746,GO:0016747,GO:0043170,GO:0043226,GO:0043227,GO:0043229,GO:0043231,GO:0044036,GO:0044042,GO:0044237,GO:0044238,GO:0044260,GO:0044262,GO:0044264,GO:0044424,GO:…	-	-	1374	XP_003543831.2	XP_003543831.2 protein ALTERED XYLOGLUCAN 4-like isoform X1 [Glycine max]	100	sp|Q9LRS2|TBL22_ARATH	sp|Q9LRS2|TBL22_ARATH Protein ALTERED XYLOGLUCAN 4-like OS=Arabidopsis thaliana GN=AXY4L PE=2 SV=1	64.8	_	_	_	_	_	_	GO:0010411|xyloglucan metabolic process	GO:0005794|Golgi apparatus;GO:0016021|integral component of membrane	GO:0016413|O-acetyltransferase activity	_	_	_	m.3628|Glyma.13G070700:1-1374(+)	complete	PF13839.3|PC-Esterase|GDSL/SGNH-like Acyl-Esterase family found in Pmr5 and Cas1p|Glyma.13G070700.1|m.3628:156-449;PF14416.3|PMR5N|PMR5 N terminal Domain|Glyma.13G070700.1|m.3628:101-155
Glyma.13G122600	0.504747333	0.060674667	3.056395201	0.013112965	0.029349774	up	Glyma.13G122600	-	-	K14516-ko04016 MAPK signaling pathway - plant;ko04075 Plant hormone signal transduction	-	642	NP_001235019.2	NP_001235019.2 DNA-binding domain-containing protein [Glycine max]	100	sp|Q8LDC8|ERF92_ARATH	sp|Q8LDC8|ERF92_ARATH Ethylene-responsive transcription factor 1B OS=Arabidopsis thaliana GN=ERF1B PE=1 SV=2	65.1	_	_	_	_	_	_	GO:0006351|transcription, DNA-templated;GO:0006952|defense response;GO:0009867|jasmonic acid mediated signaling pathway;GO:0009873|ethylene-activated signaling pathway	GO:0005634|nucleus	GO:0003677|DNA binding;GO:0003700|DNA-binding transcription factor activity	ko:K14516	ERF1	path:ko04016;path:ko04075	m.4532|Glyma.13G122600:1-642(+)	complete	PF00847.17|AP2|AP2 domain|Glyma.13G122600.1|m.4532:75-126
Glyma.12G069800	10.61324367	1.280223667	3.051397857	9.72E-47	2.10E-45	up	Glyma.12G069800	-	-	-	-	843	NP_001304493.2	NP_001304493.2 fasciclin-like arabinogalactan precursor [Glycine max]	100	sp|Q8LEJ6|FLA11_ARATH	sp|Q8LEJ6|FLA11_ARATH Fasciclin-like arabinogalactan protein 11 OS=Arabidopsis thaliana GN=FLA11 PE=2 SV=2	74.1	_	_	_	_	_	_	GO:0009834|plant-type secondary cell wall biogenesis	GO:0005886|plasma membrane;GO:0031225|anchored component of membrane	_	_	_	_	m.150|Glyma.12G069800:1-843(+)	complete	PF02469.19|Fasciclin|Fasciclin domain|Glyma.12G069800.1|m.150:77-211
Glyma.12G069900	9.460857667	1.156115333	3.032685649	5.34E-40	9.91E-39	up	Glyma.12G069900	-	-	-	-	837	NP_001304520.2	NP_001304520.2 fasciclin-like arabinogalactan precursor [Glycine max]	100	sp|Q8LEJ6|FLA11_ARATH	sp|Q8LEJ6|FLA11_ARATH Fasciclin-like arabinogalactan protein 11 OS=Arabidopsis thaliana GN=FLA11 PE=2 SV=2	74.4	_	_	_	_	_	_	GO:0009834|plant-type secondary cell wall biogenesis	GO:0005886|plasma membrane;GO:0031225|anchored component of membrane	_	_	_	_	m.151|Glyma.12G069900:1-837(+)	complete	PF02469.19|Fasciclin|Fasciclin domain|Glyma.12G069900.1|m.151:73-207
Glyma.19G231400	0.494462333	0.060669	3.026829188	0.000100741	0.000330967	up	Glyma.19G231400	-	GO:0003674,GO:0003824,GO:0004857,GO:0005575,GO:0005623,GO:0006950,GO:0008150,GO:0009266,GO:0009409,GO:0009605,GO:0009607,GO:0009620,GO:0009628,GO:0009719,GO:0009725,GO:0009741,GO:0010033,GO:0014070,GO:0016787,GO:0016788,GO:0030234,GO:0030599,GO:0033993,GO:0042221,GO:0043086,GO:0043207,GO:0044092,GO:0044464,GO:0046910,GO:0050790,GO:0050896,GO:0051704,GO:0051707,GO:0052689,GO:0065007,GO:0065009,GO:…	K01051-ko00040 Pentose and glucuronate interconversions;ko02020 Two-component system	-	1656	XP_014627177.1	XP_014627177.1 pectinesterase [Glycine max]	100	sp|O22256|PME20_ARATH	sp|O22256|PME20_ARATH Probable pectinesterase/pectinesterase inhibitor 20 OS=Arabidopsis thaliana GN=PME20 PE=2 SV=2	69.6	_	_	_	_	_	_	GO:0042545|cell wall modification;GO:0045490|pectin catabolic process	GO:0005576|extracellular region;GO:0005618|cell wall;GO:0071944|cell periphery	GO:0030599|pectinesterase activity;GO:0045330|aspartyl esterase activity;GO:0046910|pectinesterase inhibitor activity	ko:K01051	E3.1.1.11	path:ko00040;path:ko01100	m.1822|Glyma.19G231400:1-1656(+)	complete	PF01095.16|Pectinesterase|Pectinesterase|Glyma.19G231400.1|m.1822:236-535;PF04043.12|PMEI|Plant invertase/pectin methylesterase inhibitor|Glyma.19G231400.1|m.1822:35-183
Glyma.04G007100	0.518685667	0.063743333	3.024514134	0.004773083	0.011776378	up	Glyma.04G007100	-	-	K14488-ko04075 Plant hormone signal transduction	-	321	NP_001237264.2	NP_001237264.2 ARG7 auxin responsive family protein-like protein [Glycine max]	100	sp|O65695|SAU50_ARATH	sp|O65695|SAU50_ARATH Auxin-responsive protein SAUR50 OS=Arabidopsis thaliana GN=SAUR50 PE=1 SV=1	89.7	_	_	_	_	_	_	GO:0009734|auxin-activated signaling pathway;GO:0040008|regulation of growth	_	_	ko:K14488	SAUR	path:ko04075	m.2763|Glyma.04G007100:1-321(+)	complete	PF02519.11|Auxin_inducible|Auxin responsive protein|Glyma.04G007100.1|m.2763:32-104
Glyma.01G225500	1.105981667	0.136346333	3.019979662	0.000259676	0.000802544	up	Glyma.01G225500	-	-	-	-	390	XP_006573809.1	XP_006573809.1 uncharacterized protein LOC102660531 [Glycine max]	100	_	_	_	_	_	_	_	_	_	_	_	_	_	_	_	m.3405|Glyma.01G225500:1-390(+)	complete	_
Glyma.08G256900	0.229103333	0.028284667	3.017906375	0.002806393	0.007234538	up	Glyma.08G256900	-	-	-	-	918	XP_003531911.1	XP_003531911.1 uncharacterized protein LOC100804073 isoform X1 [Glycine max]	100	_	_	_	_	_	_	_	_	_	_	_	_	_	_	_	m.4294|Glyma.08G256900:1-918(+)	complete	_
Glyma.16G143300	4.714389667	0.583369333	3.014589556	1.95E-18	1.81E-17	up	Glyma.16G143300	-	-	-	KOG3017-Defense-related protein containing SCP domain[S]	525	KRH08344.1	KRH08344.1 hypothetical protein GLYMA_16G143300 [Glycine max]	100	sp|Q41495|ST14_SOLTU	sp|Q41495|ST14_SOLTU STS14 protein OS=Solanum tuberosum GN=STS14 PE=2 SV=1	77.7	_	_	_	_	_	_	_	_	_	_	_	_	m.9034|Glyma.16G143300:1-525(+)	complete	PF00188.23|CAP|Cysteine-rich secretory protein family|Glyma.16G143300.1|m.9034:39-155
Glyma.12G199200	0.979600667	0.122394333	3.000656991	0.000179604	0.000568139	up	Glyma.12G199200	-	-	-	KOG0048-Transcription factor, Myb superfamily[K]	942	XP_003540332.2	XP_003540332.2 transcription factor MYB8 [Glycine max]	100	sp|Q7XBH4|MYB4_ORYSJ	sp|Q7XBH4|MYB4_ORYSJ Transcription factor MYB4 OS=Oryza sativa subsp. japonica GN=MYB4 PE=2 SV=2	82.2	_	_	_	_	_	_	GO:0006351|transcription, DNA-templated;GO:0006357|regulation of transcription by RNA polymerase II;GO:0009409|response to cold;GO:0030154|cell differentiation;GO:0045893|positive regulation of transcription, DNA-templated	GO:0005634|nucleus	GO:0000981|DNA-binding transcription factor activity, RNA polymerase II-specific;GO:0001135|RNA polymerase II transcription regulator recruiting activity;GO:0043565|sequence-specific DNA binding;GO:0044212|transcription regulatory region DNA binding	ko:K09422	MYBP		m.2079|Glyma.12G199200:1-942(+)	complete	PF00249.28|Myb_DNA-binding|Myb-like DNA-binding domain|Glyma.12G199200.1|m.2079:14-61;PF00249.28|Myb_DNA-binding|Myb-like DNA-binding domain|Glyma.12G199200.1|m.2079:67-111;PF13921.3|Myb_DNA-bind_6|Myb-like DNA-binding domain|Glyma.12G199200.1|m.2079:17-75;PF13921.3|Myb_DNA-bind_6|Myb-like DNA-binding domain|Glyma.12G199200.1|m.2079:71-119
Glyma.17G005802	1.569501667	0.197488667	2.990464792	0.000405269	0.001213168	up	Glyma.17G005802	-	GO:0000228,GO:0000723,GO:0000726,GO:0000781,GO:0000784,GO:0003674,GO:0003676,GO:0003677,GO:0003690,GO:0005488,GO:0005575,GO:0005622,GO:0005623,GO:0005634,GO:0005694,GO:0006139,GO:0006259,GO:0006281,GO:0006302,GO:0006303,GO:0006725,GO:0006807,GO:0006950,GO:0006974,GO:0006996,GO:0008150,GO:0008152,GO:0009266,GO:0009408,GO:0009628,GO:0009987,GO:0015074,GO:0016043,GO:0031974,GO:0031981,GO:0032200,GO:…	K10885-ko03450 Non-homologous end-joining	-	498	KRH01952.1	KRH01952.1 hypothetical protein GLYMA_17G005800 [Glycine max]	100	sp|Q75IP6|KU80_ORYSJ	sp|Q75IP6|KU80_ORYSJ ATP-dependent DNA helicase 2 subunit KU80 OS=Oryza sativa subsp. japonica GN=KU80 PE=1 SV=1	61.6	_	_	_	_	_	_	GO:0000723|telomere maintenance;GO:0006303|double-strand break repair via nonhomologous end joining;GO:0006310|DNA recombination;GO:0009408|response to heat	GO:0000784|nuclear chromosome, telomeric region;GO:0043564|Ku70:Ku80 complex	GO:0003684|damaged DNA binding;GO:0003690|double-stranded DNA binding;GO:0005524|ATP binding;GO:0042162|telomeric DNA binding	ko:K10885	XRCC5, KU80, G22P2	path:ko03450	m.171|Glyma.17G005802:1-498(+)	complete	PF02735.13|Ku|Ku70/Ku80 beta-barrel domain|Glyma.17G005802.1|m.171:2-56
Glyma.16G178100	13.65841633	1.721709333	2.987876709	1.03E-36	1.76E-35	up	Glyma.16G178100	-	-	-	KOG1603-Copper chaperone[P]	372	XP_003549022.1	XP_003549022.1 heavy metal-associated isoprenylated plant protein 39 [Glycine max]	100	sp|O03982|HIP39_ARATH	sp|O03982|HIP39_ARATH Heavy metal-associated isoprenylated plant protein 39 OS=Arabidopsis thaliana GN=HIPP39 PE=2 SV=1	47.5	_	_	_	_	_	_	GO:0030001|metal ion transport;GO:0046916|cellular transition metal ion homeostasis	GO:0005737|cytoplasm	GO:0046914|transition metal ion binding	_	_	_	m.9576|Glyma.16G178100:1-372(+)	complete	PF00403.23|HMA|Heavy-metal-associated domain|Glyma.16G178100.1|m.9576:6-58
Glyma.06G269700	17.54538667	2.213860667	2.986455411	2.09E-101	1.15E-99	up	Glyma.06G269700	-	GO:0003674,GO:0005488,GO:0005506,GO:0005575,GO:0005622,GO:0005623,GO:0005737,GO:0005829,GO:0006725,GO:0006766,GO:0006767,GO:0006772,GO:0006790,GO:0006807,GO:0008150,GO:0008152,GO:0009058,GO:0009110,GO:0009228,GO:0009987,GO:0017144,GO:0018130,GO:0018131,GO:0019438,GO:0034641,GO:0042364,GO:0042723,GO:0042724,GO:0043167,GO:0043169,GO:0044237,GO:0044249,GO:0044271,GO:0044272,GO:0044281,GO:0044283,GO:…	K03146-ko00730 Thiamine metabolism	KOG2960-Protein involved in thiamine biosynthesis and DNA damage tolerance[R]	1038	NP_001236812.1	NP_001236812.1 thiamin biosynthetic enzyme [Glycine max]	100	sp|F6H9A9|THI41_VITVI	sp|F6H9A9|THI41_VITVI Thiamine thiazole synthase 1, chloroplastic OS=Vitis vinifera GN=THI1-1 PE=3 SV=1	89.8	_	_	_	_	_	_	GO:0006950|response to stress;GO:0009228|thiamine biosynthetic process;GO:0052837|thiazole biosynthetic process	GO:0005829|cytosol;GO:0009507|chloroplast	GO:0005506|iron ion binding	ko:K03146	THI4, THI1	path:ko00730;path:ko01100	m.5001|Glyma.06G269700:1-1038(+)	complete	PF01946.14|Thi4|Thi4 family|Glyma.06G269700.1|m.5001:65-298;PF00890.21|FAD_binding_2|FAD binding domain|Glyma.06G269700.1|m.5001:83-119;PF01266.21|DAO|FAD dependent oxidoreductase|Glyma.06G269700.1|m.5001:83-132;PF13450.3|NAD_binding_8|NAD(P)-binding Rossmann-like domain|Glyma.06G269700.1|m.5001:86-141
Glyma.07G109500	1.225869	0.154923333	2.984178464	1.37E-06	5.71E-06	up	Glyma.07G109500	-	-	-	-	1029	XP_003530170.1	XP_003530170.1 squamosa promoter-binding-like protein 7 [Glycine max]	100	sp|Q01JD1|SPL7_ORYSI	sp|Q01JD1|SPL7_ORYSI Squamosa promoter-binding-like protein 7 OS=Oryza sativa subsp. indica GN=SPL7 PE=2 SV=1	66.9	_	_	_	_	_	_	GO:0006351|transcription, DNA-templated;GO:0006355|regulation of transcription, DNA-templated	GO:0005634|nucleus	GO:0003677|DNA binding;GO:0046872|metal ion binding	_	_	_	m.7712|Glyma.07G109500:1-1029(+)	complete	PF03110.11|SBP|SBP domain|Glyma.07G109500.1|m.7712:155-228
Glyma.03G073100	1.937557667	0.244937	2.983756621	7.76E-06	2.96E-05	up	Glyma.03G073100	-	-	-	-	507	KHN15537.1	KHN15537.1 hypothetical protein glysoja_050049 [Glycine soja]	100	_	_	_	_	_	_	_	_	_	_	_	_	_	_	_	m.9878|Glyma.03G073100:1-507(+)	complete	_
Glyma.02G136200	0.728990667	0.092192	2.983186873	2.74E-05	9.75E-05	up	Glyma.02G136200	-	-	-	KOG0143-Iron/ascorbate family oxidoreductases[QR]	1059	NP_001239622.1	NP_001239622.1 uncharacterized protein LOC100809985 [Glycine max]	100	sp|Q9FFF6|DIOX5_ARATH	sp|Q9FFF6|DIOX5_ARATH Probable 2-oxoglutarate-dependent dioxygenase At5g05600 OS=Arabidopsis thaliana GN=At5g05600 PE=2 SV=1	57.4	_	_	_	_	_	_	GO:0009813|flavonoid biosynthetic process;GO:0080167|response to karrikin;GO:0097237|cellular response to toxic substance		GO:0046872|metal ion binding;GO:0051213|dioxygenase activity	_	_	_	m.6038|Glyma.02G136200:1-1059(+)	complete	PF14226.3|DIOX_N|non-haem dioxygenase in morphine synthesis N-terminal|Glyma.02G136200.1|m.6038:26-150;PF03171.17|2OG-FeII_Oxy|2OG-Fe(II) oxygenase superfamily|Glyma.02G136200.1|m.6038:199-298
Glyma.04G058400	0.241177333	0.030561	2.980330668	0.000212965	0.00066667	up	Glyma.04G058400	-	GO:0000302,GO:0002237,GO:0003674,GO:0003824,GO:0004672,GO:0004673,GO:0005575,GO:0005622,GO:0005623,GO:0005737,GO:0005773,GO:0005886,GO:0006464,GO:0006468,GO:0006793,GO:0006796,GO:0006807,GO:0006950,GO:0006979,GO:0007154,GO:0007165,GO:0007275,GO:0008150,GO:0008152,GO:0009605,GO:0009607,GO:0009617,GO:0009636,GO:0009719,GO:0009725,GO:0009735,GO:0009736,GO:0009755,GO:0009787,GO:0009788,GO:0009966,GO:…	-	KOG0519-Sensory transduction histidine kinase[T]	2973	XP_014629970.1	XP_014629970.1 histidine kinase 5 [Glycine max]	100	sp|Q3S4A7|AHK5_ARATH	sp|Q3S4A7|AHK5_ARATH Histidine kinase 5 OS=Arabidopsis thaliana GN=AHK5 PE=1 SV=1	71.5	_	_	_	_	_	_	GO:0006952|defense response;GO:0009736|cytokinin-activated signaling pathway;GO:0009738|abscisic acid-activated signaling pathway;GO:0009788|negative regulation of abscisic acid-activated signaling pathway;GO:0009873|ethylene-activated signaling pathway;GO:0010105|negative regulation of ethylene-activated signaling pathway;GO:0048364|root development;GO:0070301|cellular response to hydrogen perox…	GO:0005737|cytoplasm;GO:0005773|vacuole;GO:0005886|plasma membrane	GO:0000155|phosphorelay sensor kinase activity;GO:0004673|protein histidine kinase activity;GO:0046872|metal ion binding	_	_	_	m.3640|Glyma.04G058400:1-2973(+)	complete	PF02518.23|HATPase_c|Histidine kinase-, DNA gyrase B-, and HSP90-like ATPase|Glyma.04G058400.1|m.3640:483-679;PF00072.21|Response_reg|Response regulator receiver domain|Glyma.04G058400.1|m.3640:844-912;PF00512.22|HisKA|His Kinase A (phospho-acceptor) domain|Glyma.04G058400.1|m.3640:374-437
Glyma.03G231200	5.316633	0.679462333	2.968047401	5.71E-29	7.86E-28	up	Glyma.03G231200	-	GO:0000003,GO:0000902,GO:0000904,GO:0003006,GO:0006810,GO:0007275,GO:0008150,GO:0009555,GO:0009653,GO:0009826,GO:0009856,GO:0009860,GO:0009932,GO:0009987,GO:0010232,GO:0010233,GO:0016043,GO:0016049,GO:0022414,GO:0030154,GO:0032501,GO:0032502,GO:0032989,GO:0040007,GO:0044706,GO:0048229,GO:0048468,GO:0048588,GO:0048589,GO:0048856,GO:0048868,GO:0048869,GO:0051179,GO:0051234,GO:0051704,GO:0060560,GO:…	-	-	966	NP_001304497.2	NP_001304497.2 nicotianamine synthase-like [Glycine max]	100	sp|Q9XGI7|NAS_SOLLC	sp|Q9XGI7|NAS_SOLLC Nicotianamine synthase OS=Solanum lycopersicum GN=CHLN PE=2 SV=1	82.6	_	_	_	_	_	_	GO:0030418|nicotianamine biosynthetic process		GO:0030410|nicotianamine synthase activity	ko:K05953	E2.5.1.43		m.1984|Glyma.03G231200:1-966(+)	complete	PF03059.13|NAS|Nicotianamine synthase protein|Glyma.03G231200.1|m.1984:5-273
Glyma.13G354700	0.542529667	0.069464667	2.965350789	0.011195821	0.025475721	up	Glyma.13G354700	-	GO:0000160,GO:0003674,GO:0003824,GO:0004672,GO:0005488,GO:0005515,GO:0005575,GO:0005622,GO:0005623,GO:0005634,GO:0005737,GO:0006464,GO:0006468,GO:0006793,GO:0006796,GO:0006807,GO:0007154,GO:0007165,GO:0008150,GO:0008152,GO:0009719,GO:0009725,GO:0009735,GO:0009736,GO:0009755,GO:0009927,GO:0009987,GO:0010033,GO:0016301,GO:0016310,GO:0016740,GO:0016772,GO:0016773,GO:0019538,GO:0019899,GO:0019900,GO:…	K14490-ko04075 Plant hormone signal transduction	KOG4747-Two-component phosphorelay intermediate involved in MAP kinase cascade regulation[T]	453	XP_003543622.1	XP_003543622.1 histidine-containing phosphotransfer protein 4 [Glycine max]	100	sp|Q6F303|PHP5_ORYSJ	sp|Q6F303|PHP5_ORYSJ Pseudo histidine-containing phosphotransfer protein 5 OS=Oryza sativa subsp. japonica GN=PHP5 PE=2 SV=1	77.2	_	_	_	_	_	_	GO:0000160|phosphorelay signal transduction system;GO:0009736|cytokinin-activated signaling pathway;GO:0016310|phosphorylation	GO:0005634|nucleus;GO:0005737|cytoplasm	GO:0009927|histidine phosphotransfer kinase activity;GO:0043424|protein histidine kinase binding	ko:K14490	AHP	path:ko04075	m.8661|Glyma.13G354700:1-453(+)	complete	PF01627.20|Hpt|Hpt domain|Glyma.13G354700.1|m.8661:44-127
Glyma.04G250100	5.734158667	0.734984333	2.963796422	1.85E-26	2.35E-25	up	Glyma.04G250100	-	-	-	-	648	XP_003523448.1	XP_003523448.1 uncharacterized protein LOC100810043 [Glycine max]	100	_	_	_	_	_	_	_	_	_	_	_	_	_	_	_	m.6691|Glyma.04G250100:1-648(+)	complete	PF00582.23|Usp|Universal stress protein family|Glyma.04G250100.1|m.6691:57-168
Glyma.17G132000	4.897541667	0.631477	2.955255673	7.76E-26	9.66E-25	up	Glyma.17G132000	-	-	-	-	1383	XP_006601448.1	XP_006601448.1 uncharacterized protein LOC102668195 [Glycine max]	100	_	_	_	_	_	_	_	_	_	_	_	_	_	_	_	m.2472|Glyma.17G132000:1-1383(+)	complete	_
Glyma.01G198100	0.173279	0.022431	2.949530978	0.014753549	0.032609473	up	Glyma.01G198100	-	GO:0003674,GO:0003700,GO:0006355,GO:0008150,GO:0009889,GO:0010468,GO:0010556,GO:0019219,GO:0019222,GO:0031323,GO:0031326,GO:0050789,GO:0050794,GO:0051171,GO:0051252,GO:0060255,GO:0065007,GO:0080090,GO:0140110,GO:1903506,GO:2000112,GO:2001141	-	-	1107	XP_006573686.1	XP_006573686.1 transcription factor bHLH18 isoform X1 [Glycine max]	100	sp|Q9T072|BH025_ARATH	sp|Q9T072|BH025_ARATH Transcription factor bHLH25 OS=Arabidopsis thaliana GN=BHLH25 PE=2 SV=2	69.8	_	_	_	_	_	_	GO:0006351|transcription, DNA-templated;GO:0006355|regulation of transcription, DNA-templated	GO:0005634|nucleus	GO:0003677|DNA binding;GO:0003700|DNA-binding transcription factor activity;GO:0046983|protein dimerization activity	_	_	_	m.2939|Glyma.01G198100:1-1107(+)	complete	PF00010.23|HLH|Helix-loop-helix DNA-binding domain|Glyma.01G198100.1|m.2939:194-239
Glyma.06G111600	5.269752667	0.685789667	2.94189718	1.78E-34	2.86E-33	up	Glyma.06G111600	-	GO:0005575,GO:0005622,GO:0005623,GO:0005737,GO:0005886,GO:0005887,GO:0005938,GO:0007154,GO:0007165,GO:0008150,GO:0009719,GO:0009725,GO:0009733,GO:0009734,GO:0009755,GO:0009987,GO:0010033,GO:0016020,GO:0016021,GO:0023052,GO:0031224,GO:0031226,GO:0032870,GO:0042221,GO:0044424,GO:0044425,GO:0044444,GO:0044459,GO:0044464,GO:0050789,GO:0050794,GO:0050896,GO:0051716,GO:0065007,GO:0070887,GO:0071310,GO:…	-	-	1179	XP_003527931.1	XP_003527931.1 WAT1-related protein At4g08290 [Glycine max]	100	sp|Q9SUF1|WTR31_ARATH	sp|Q9SUF1|WTR31_ARATH WAT1-related protein At4g08290 OS=Arabidopsis thaliana GN=At4g08290 PE=2 SV=1	71.7	_	_	_	_	_	_	GO:0032973|amino acid export across plasma membrane;GO:0043090|amino acid import;GO:0080144|amino acid homeostasis	GO:0005886|plasma membrane;GO:0016021|integral component of membrane	GO:0015171|amino acid transmembrane transporter activity	_	_	_	m.2557|Glyma.06G111600:1-1179(+)	complete	PF00892.17|EamA|EamA-like transporter family|Glyma.06G111600.1|m.2557:20-161;PF00892.17|EamA|EamA-like transporter family|Glyma.06G111600.1|m.2557:194-332
Glyma.18G009400	0.514220667	0.067092333	2.93816777	9.58E-05	0.000315545	up	Glyma.18G009400	-	GO:0003333,GO:0003674,GO:0005215,GO:0005342,GO:0005575,GO:0005623,GO:0005886,GO:0006810,GO:0006811,GO:0006820,GO:0006865,GO:0008150,GO:0008509,GO:0008514,GO:0015075,GO:0015171,GO:0015318,GO:0015711,GO:0015849,GO:0016020,GO:0022857,GO:0034220,GO:0044464,GO:0046942,GO:0046943,GO:0051179,GO:0051234,GO:0055085,GO:0071702,GO:0071705,GO:0071944,GO:0098656,GO:1903825,GO:1905039	-	KOG1303-Amino acid transporters[E]	1320	XP_014625736.1	XP_014625736.1 lysine histidine transporter 2 isoform X1 [Glycine max]	100	sp|Q9LRB5|LHT2_ARATH	sp|Q9LRB5|LHT2_ARATH Lysine histidine transporter 2 OS=Arabidopsis thaliana GN=LHT2 PE=1 SV=1	85.9	_	_	_	_	_	_	GO:0006865|amino acid transport	GO:0005886|plasma membrane;GO:0016021|integral component of membrane	GO:0015293|symporter activity	_	_	_	m.4573|Glyma.18G009400:1-1320(+)	complete	PF01490.15|Aa_trans|Transmembrane amino acid transporter protein|Glyma.18G009400.1|m.4573:28-424;PF03222.10|Trp_Tyr_perm|Tryptophan/tyrosine permease family|Glyma.18G009400.1|m.4573:31-190
Glyma.07G054100	0.316154333	0.041608667	2.92567303	0.001711557	0.004592473	up	Glyma.07G054100	-	GO:0003674,GO:0003824,GO:0008150,GO:0008152,GO:0016491,GO:0016722,GO:0055114	-	KOG1263-Multicopper oxidases[Q]	1719	XP_003528785.1	XP_003528785.1 laccase-6 [Glycine max]	100	sp|Q9ZPY2|LAC6_ARATH	sp|Q9ZPY2|LAC6_ARATH Laccase-6 OS=Arabidopsis thaliana GN=LAC6 PE=2 SV=1	78.9	_	_	_	_	_	_	GO:0046274|lignin catabolic process	GO:0048046|apoplast	GO:0005507|copper ion binding;GO:0016722|oxidoreductase activity, oxidizing metal ions;GO:0052716|hydroquinone:oxygen oxidoreductase activity	ko:K05909	E1.10.3.2		m.6872|Glyma.07G054100:1-1719(+)	complete	PF07731.11|Cu-oxidase_2|Multicopper oxidase|Glyma.07G054100.1|m.6872:422-555;PF07732.12|Cu-oxidase_3|Multicopper oxidase|Glyma.07G054100.1|m.6872:41-154;PF00394.19|Cu-oxidase|Multicopper oxidase|Glyma.07G054100.1|m.6872:167-316
Glyma.12G118800	5.557961667	0.735530333	2.91769914	1.16E-45	2.44E-44	up	Glyma.12G118800	-	-	-	-	1416	KRH25657.1	KRH25657.1 hypothetical protein GLYMA_12G118800 [Glycine max]	100	sp|Q9ZWA6|IDD3_ARATH	sp|Q9ZWA6|IDD3_ARATH Zinc finger protein MAGPIE OS=Arabidopsis thaliana GN=MGP PE=1 SV=1	57.9	_	_	_	_	_	_	GO:0006351|transcription, DNA-templated;GO:0006355|regulation of transcription, DNA-templated;GO:0008356|asymmetric cell division	GO:0005634|nucleus	GO:0003700|DNA-binding transcription factor activity;GO:0044212|transcription regulatory region DNA binding;GO:0046872|metal ion binding	_	_	_	m.912|Glyma.12G118800:1-1416(+)	complete	_
Glyma.11G148500	9.277796	1.234285333	2.91010618	3.43E-35	5.62E-34	up	Glyma.11G148500	-	-	-	-	879	XP_003539213.1	XP_003539213.1 fasciclin-like arabinogalactan protein 12 [Glycine max]	100	sp|Q8LEJ6|FLA11_ARATH	sp|Q8LEJ6|FLA11_ARATH Fasciclin-like arabinogalactan protein 11 OS=Arabidopsis thaliana GN=FLA11 PE=2 SV=2	70.1	_	_	_	_	_	_	GO:0009834|plant-type secondary cell wall biogenesis	GO:0005886|plasma membrane;GO:0031225|anchored component of membrane	_	_	_	_	m.8043|Glyma.11G148500:1-879(+)	complete	PF02469.19|Fasciclin|Fasciclin domain|Glyma.11G148500.1|m.8043:83-217
Glyma.05G161900	36.044	4.859486667	2.890883296	1.18E-136	9.86E-135	up	Glyma.05G161900	-	-	-	-	846	NP_001239620.1	NP_001239620.1 putative fasciclin-like arabinogalactan protein 12 precursor [Glycine max]	100	sp|Q8LEE9|FLA12_ARATH	sp|Q8LEE9|FLA12_ARATH Fasciclin-like arabinogalactan protein 12 OS=Arabidopsis thaliana GN=FLA12 PE=2 SV=2	67.7	_	_	_	_	_	_	GO:0009834|plant-type secondary cell wall biogenesis	GO:0005886|plasma membrane;GO:0031225|anchored component of membrane	_	_	_	_	m.9415|Glyma.05G161900:1-846(+)	complete	PF02469.19|Fasciclin|Fasciclin domain|Glyma.05G161900.1|m.9415:77-211
Glyma.09G009700	4.415474667	0.595497	2.890402392	1.26E-26	1.61E-25	up	Glyma.09G009700	-	-	-	-	1011	XP_006586767.1	XP_006586767.1 uncharacterized protein LOC100811764 [Glycine max]	100	_	_	_	_	_	_	_	_	_	_	_	_	_	_	_	m.6239|Glyma.09G009700:1-1011(+)	complete	PF04720.9|PDDEXK_6|PDDEXK-like family of unknown function|Glyma.09G009700.1|m.6239:65-272
Glyma.13G230300	0.288507667	0.039687667	2.861847006	0.018433969	0.039818272	up	Glyma.13G230300	-	-	-	-	510	XP_003541705.1	XP_003541705.1 olee1-like protein [Glycine max]	100	sp|O49813|OLEE1_BETPN	sp|O49813|OLEE1_BETPN Olee1-like protein OS=Betula pendula PE=2 SV=1	71.3	_	_	_	_	_	_		GO:0005615|extracellular space	_	_	_	_	m.6413|Glyma.13G230300:1-510(+)	complete	PF01190.14|Pollen_Ole_e_I|Pollen proteins Ole e I like|Glyma.13G230300.2|m.6413:30-116
Glyma.09G005100	0.421162333	0.058200333	2.855277094	0.014184768	0.031481693	up	Glyma.09G005100	-	GO:0005575,GO:0005622,GO:0005623,GO:0005737,GO:0005777,GO:0005778,GO:0005779,GO:0016020,GO:0016021,GO:0031090,GO:0031224,GO:0031231,GO:0031300,GO:0031301,GO:0031903,GO:0042579,GO:0043226,GO:0043227,GO:0043229,GO:0043231,GO:0044422,GO:0044424,GO:0044425,GO:0044438,GO:0044439,GO:0044444,GO:0044446,GO:0044464,GO:0098588,GO:0098805	K13347-ko04146 Peroxisome	KOG1944-Peroxisomal membrane protein MPV17 and related proteins[R]	417	KRH36479.1	KRH36479.1 hypothetical protein GLYMA_09G005100, partial [Glycine max]	100	sp|Q9ZS51|PMP22_ARATH	sp|Q9ZS51|PMP22_ARATH Peroxisomal membrane protein PMP22 OS=Arabidopsis thaliana GN=PMP22 PE=1 SV=1	82.4	_	_	_	_	_	_		GO:0005779|integral component of peroxisomal membrane	_	ko:K13347	PXMP2, PMP22	path:ko04146	m.6184|Glyma.09G005100:1-417(+)	complete	_
Glyma.15G162800	1.870872667	0.258657667	2.854595512	2.31E-11	1.45E-10	up	Glyma.15G162800	-	GO:0003674,GO:0003700,GO:0006355,GO:0008150,GO:0009889,GO:0010468,GO:0010556,GO:0019219,GO:0019222,GO:0031323,GO:0031326,GO:0050789,GO:0050794,GO:0051171,GO:0051252,GO:0060255,GO:0065007,GO:0080090,GO:0140110,GO:1903506,GO:2000112,GO:2001141	-	-	678	KRH12257.1	KRH12257.1 hypothetical protein GLYMA_15G162800 [Glycine max]	100	sp|Q9SUM5|BH146_ARATH	sp|Q9SUM5|BH146_ARATH Transcription factor bHLH146 OS=Arabidopsis thaliana GN=BHLH146 PE=2 SV=1	46.2	_	_	_	_	_	_	GO:0006351|transcription, DNA-templated;GO:0006355|regulation of transcription, DNA-templated	GO:0005634|nucleus	GO:0003677|DNA binding;GO:0003700|DNA-binding transcription factor activity;GO:0046983|protein dimerization activity	_	_	_	m.5000|Glyma.15G162800:1-678(+)	complete	_
Glyma.08G311900	3.220539	0.445603	2.853471312	1.89E-20	1.92E-19	up	Glyma.08G311900	-	-	K13065-ko00940 Phenylpropanoid biosynthesis;ko00945 Stilbenoid, diarylheptanoid and gingerol biosynthesis;ko00941 Flavonoid biosynthesis	-	1371	XP_003532114.1	XP_003532114.1 spermidine hydroxycinnamoyl transferase [Glycine max]	100	sp|O64470|SHT_ARATH	sp|O64470|SHT_ARATH Spermidine hydroxycinnamoyl transferase OS=Arabidopsis thaliana GN=SHT PE=1 SV=1	54	_	_	_	_	_	_	GO:0009555|pollen development;GO:0010584|pollen exine formation;GO:0080088|spermidine hydroxycinnamate conjugate biosynthetic process		GO:0016410|N-acyltransferase activity;GO:0080072|spermidine:sinapoyl CoA N-acyltransferase activity;GO:0080073|spermidine:coumaroyl CoA N-acyltransferase activity;GO:0080074|spermidine:caffeoyl CoA N-acyltransferase activity;GO:0080075|spermidine:feruloyl CoA N-acyltransferase activity	ko:K13065	E2.3.1.133, HCT	path:ko00940;path:ko00941;path:ko00945;path:ko01100;path:ko01110	m.5181|Glyma.08G311900:1-1371(+)	complete	PF02458.12|Transferase|Transferase family|Glyma.08G311900.1|m.5181:1-449
Glyma.13G282100	0.352915667	0.04885	2.852893008	0.008048217	0.018937371	up	Glyma.13G282100	-	GO:0000981,GO:0000988,GO:0000989,GO:0001067,GO:0001076,GO:0001134,GO:0001135,GO:0003674,GO:0003676,GO:0003677,GO:0003700,GO:0005488,GO:0005575,GO:0005622,GO:0005623,GO:0005634,GO:0006355,GO:0006357,GO:0008150,GO:0009889,GO:0009987,GO:0010468,GO:0010556,GO:0019219,GO:0019222,GO:0030154,GO:0031323,GO:0031326,GO:0032502,GO:0043226,GO:0043227,GO:0043229,GO:0043231,GO:0043565,GO:0044212,GO:0044424,GO:…	-	KOG0048-Transcription factor, Myb superfamily[K]	1143	XP_003541861.1	XP_003541861.1 transcription factor MYB41 [Glycine max]	100	sp|Q9LDR8|MY102_ARATH	sp|Q9LDR8|MY102_ARATH Transcription factor MYB102 OS=Arabidopsis thaliana GN=MYB102 PE=2 SV=1	59.4	_	_	_	_	_	_	GO:0006351|transcription, DNA-templated;GO:0006355|regulation of transcription, DNA-templated;GO:0006357|regulation of transcription by RNA polymerase II;GO:0006952|defense response;GO:0006970|response to osmotic stress;GO:0009611|response to wounding;GO:0009651|response to salt stress;GO:0009737|response to abscisic acid;GO:0030154|cell differentiation	GO:0005634|nucleus	GO:0000981|DNA-binding transcription factor activity, RNA polymerase II-specific;GO:0001135|RNA polymerase II transcription regulator recruiting activity;GO:0003700|DNA-binding transcription factor activity;GO:0043565|sequence-specific DNA binding;GO:0044212|transcription regulatory region DNA binding	ko:K09422	MYBP		m.7355|Glyma.13G282100:1-1143(+)	complete	PF00249.28|Myb_DNA-binding|Myb-like DNA-binding domain|Glyma.13G282100.1|m.7355:13-60;PF00249.28|Myb_DNA-binding|Myb-like DNA-binding domain|Glyma.13G282100.1|m.7355:66-110;PF13921.3|Myb_DNA-bind_6|Myb-like DNA-binding domain|Glyma.13G282100.1|m.7355:16-74;PF13921.3|Myb_DNA-bind_6|Myb-like DNA-binding domain|Glyma.13G282100.1|m.7355:70-114
Glyma.18G053400	2.200563	0.30571	2.847637026	9.21E-10	5.15E-09	up	Glyma.18G053400	-	GO:0000003,GO:0003006,GO:0003674,GO:0003676,GO:0003677,GO:0003700,GO:0005488,GO:0005575,GO:0005622,GO:0005623,GO:0005634,GO:0006355,GO:0007275,GO:0008150,GO:0009790,GO:0009791,GO:0009793,GO:0009889,GO:0010154,GO:0010468,GO:0010556,GO:0019219,GO:0019222,GO:0022414,GO:0031323,GO:0031326,GO:0032501,GO:0032502,GO:0042995,GO:0043076,GO:0043078,GO:0043226,GO:0043227,GO:0043229,GO:0043231,GO:0043565,GO:…	-	KOG0014-MADS box transcription factor[K]	690	XP_003552918.1	XP_003552918.1 agamous-like MADS-box protein AGL80 [Glycine max]	100	sp|Q9FJK3|AGL80_ARATH	sp|Q9FJK3|AGL80_ARATH Agamous-like MADS-box protein AGL80 OS=Arabidopsis thaliana GN=AGL80 PE=1 SV=1	67.9	_	_	_	_	_	_	GO:0006351|transcription, DNA-templated;GO:0045944|positive regulation of transcription by RNA polymerase II	GO:0005634|nucleus;GO:0043078|polar nucleus	GO:0000987|proximal promoter sequence-specific DNA binding;GO:0003700|DNA-binding transcription factor activity;GO:0043565|sequence-specific DNA binding;GO:0046983|protein dimerization activity	_	_	_	m.5275|Glyma.18G053400:1-690(+)	complete	PF00319.15|SRF-TF|SRF-type transcription factor (DNA-binding and dimerisation domain)|Glyma.18G053400.1|m.5275:10-52
Glyma.09G214200	0.677305667	0.094471	2.841863631	0.009660866	0.022313212	up	Glyma.09G214200	-	-	-	-	558	XP_006587638.1	XP_006587638.1 uncharacterized protein LOC102659694 [Glycine max]	100	_	_	_	_	_	_	_	_	_	_	_	_	_	_	_	m.9460|Glyma.09G214200:1-558(+)	complete	_
Glyma.08G161800	1.224855	0.171047333	2.840143454	0.009659416	0.022311968	up	Glyma.08G161800	-	-	-	-	435	KRH43641.1	KRH43641.1 hypothetical protein GLYMA_08G161800 [Glycine max]	100	_	_	_	_	_	_	_	_	_	_	_	_	_	_	_	_	_	_
Glyma.05G023900	10.313918	1.441268667	2.839181282	1.62E-18	1.52E-17	up	Glyma.05G023900	-	-	K16904-ko00240 Pyrimidine metabolism	-	417	KRH56871.1	KRH56871.1 hypothetical protein GLYMA_05G023900 [Glycine max]	100	sp|Q9QY93|DCTP1_MOUSE	sp|Q9QY93|DCTP1_MOUSE dCTP pyrophosphatase 1 OS=Mus musculus GN=Dctpp1 PE=1 SV=1	72.5	_	_	_	_	_	_	GO:0006253|dCTP catabolic process;GO:0009143|nucleoside triphosphate catabolic process;GO:0015949|nucleobase-containing small molecule interconversion;GO:0042262|DNA protection;GO:0051289|protein homotetramerization	GO:0005829|cytosol	GO:0000287|magnesium ion binding;GO:0016462|pyrophosphatase activity;GO:0032556|pyrimidine deoxyribonucleotide binding;GO:0042802|identical protein binding;GO:0047429|nucleoside-triphosphate diphosphatase activity;GO:0047840|dCTP diphosphatase activity	ko:K16904	DCTPP1	path:ko00240;path:ko01100	m.7298|Glyma.05G023900:1-417(+)	complete	PF12643.4|MazG-like|MazG-like family|Glyma.05G023900.1|m.7298:66-135;PF03819.14|MazG|MazG nucleotide pyrophosphohydrolase domain|Glyma.05G023900.1|m.7298:55-133
Glyma.17G192800	0.686307333	0.096229333	2.834306131	1.44E-05	5.32E-05	up	Glyma.17G192800	-	GO:0000976,GO:0000977,GO:0000981,GO:0001012,GO:0001067,GO:0001085,GO:0001228,GO:0003674,GO:0003676,GO:0003677,GO:0003682,GO:0003690,GO:0003700,GO:0005488,GO:0005515,GO:0005575,GO:0005622,GO:0005623,GO:0005634,GO:0005667,GO:0006139,GO:0006351,GO:0006355,GO:0006357,GO:0006366,GO:0006725,GO:0006807,GO:0007623,GO:0008134,GO:0008150,GO:0008152,GO:0009058,GO:0009059,GO:0009314,GO:0009416,GO:0009628,GO:…	-	KOG1601-GATA-4/5/6 transcription factors[K]	1101	XP_003550120.1	XP_003550120.1 GATA transcription factor 12 [Glycine max]	100	sp|P69781|GAT12_ARATH	sp|P69781|GAT12_ARATH GATA transcription factor 12 OS=Arabidopsis thaliana GN=GATA12 PE=2 SV=1	59.2	_	_	_	_	_	_	GO:0007623|circadian rhythm;GO:0009416|response to light stimulus;GO:0030154|cell differentiation	GO:0005634|nucleus;GO:0005667|transcription factor complex	GO:0000977|RNA polymerase II regulatory region sequence-specific DNA binding;GO:0001085|RNA polymerase II transcription factor binding;GO:0001228|DNA-binding transcription activator activity, RNA polymerase II-specific;GO:0003682|chromatin binding;GO:0003700|DNA-binding transcription factor activity;GO:0008270|zinc ion binding	_	_	_	m.3296|Glyma.17G192800:1-1101(+)	complete	PF00320.24|GATA|GATA zinc finger|Glyma.17G192800.1|m.3296:244-278
Glyma.19G228400	12.45072	1.757523	2.824613698	4.97E-57	1.34E-55	up	Glyma.19G228400	-	GO:0000003,GO:0000902,GO:0000904,GO:0003006,GO:0006810,GO:0007275,GO:0008150,GO:0009555,GO:0009653,GO:0009826,GO:0009856,GO:0009860,GO:0009932,GO:0009987,GO:0010232,GO:0010233,GO:0016043,GO:0016049,GO:0022414,GO:0030154,GO:0032501,GO:0032502,GO:0032989,GO:0040007,GO:0044706,GO:0048229,GO:0048468,GO:0048588,GO:0048589,GO:0048856,GO:0048868,GO:0048869,GO:0051179,GO:0051234,GO:0051704,GO:0060560,GO:…	-	-	948	XP_003554618.1	XP_003554618.1 nicotianamine synthase [Glycine max]	100	sp|Q9XGI7|NAS_SOLLC	sp|Q9XGI7|NAS_SOLLC Nicotianamine synthase OS=Solanum lycopersicum GN=CHLN PE=2 SV=1	81.4	_	_	_	_	_	_	GO:0030418|nicotianamine biosynthetic process		GO:0030410|nicotianamine synthase activity	ko:K05953	E2.5.1.43		m.1782|Glyma.19G228400:1-948(+)	complete	PF03059.13|NAS|Nicotianamine synthase protein|Glyma.19G228400.1|m.1782:5-272
Glyma.05G095450	2.345478	0.331399667	2.823237912	1.98E-07	9.02E-07	up	Glyma.05G095450	-	GO:0000228,GO:0000278,GO:0005575,GO:0005622,GO:0005623,GO:0005634,GO:0005657,GO:0005662,GO:0005694,GO:0006139,GO:0006259,GO:0006260,GO:0006261,GO:0006269,GO:0006281,GO:0006310,GO:0006725,GO:0006807,GO:0006950,GO:0006974,GO:0007049,GO:0008150,GO:0008152,GO:0009058,GO:0009059,GO:0009987,GO:0016070,GO:0018130,GO:0019438,GO:0022402,GO:0030894,GO:0031974,GO:0031981,GO:0032774,GO:0032991,GO:0032993,GO:…	-	-
Glyma.12G215700	0.536866333	0.076683667	2.80757171	7.99E-06	3.04E-05	up	Glyma.12G215700	-	-	-	-	1311	XP_006592887.1	XP_006592887.1 uncharacterized protein LOC100816798 [Glycine max]	100	_	_	_	_	_	_	_	_	_	_	_	_	_	_	_	m.2297|Glyma.12G215700:1-1311(+)	complete	_
Glyma.02G016500	1.485389333	0.212193333	2.807389888	6.76E-12	4.39E-11	up	Glyma.02G016500	-	GO:0003674,GO:0003824,GO:0004857,GO:0005575,GO:0005623,GO:0006950,GO:0006952,GO:0008150,GO:0009605,GO:0009607,GO:0009617,GO:0016787,GO:0016788,GO:0030234,GO:0030599,GO:0042742,GO:0043086,GO:0043207,GO:0044092,GO:0044464,GO:0046910,GO:0050790,GO:0050829,GO:0050896,GO:0051704,GO:0051707,GO:0052689,GO:0065007,GO:0065009,GO:0071944,GO:0098542,GO:0098772	K01051-ko00040 Pentose and glucuronate interconversions;ko02020 Two-component system	-	1689	XP_003519757.1	XP_003519757.1 pectinesterase [Glycine max]	100	sp|O81301|PME40_ARATH	sp|O81301|PME40_ARATH Probable pectinesterase/pectinesterase inhibitor 40 OS=Arabidopsis thaliana GN=PME40 PE=2 SV=1	72.5	_	_	_	_	_	_	GO:0042545|cell wall modification;GO:0045490|pectin catabolic process	GO:0005576|extracellular region;GO:0005618|cell wall;GO:0071944|cell periphery	GO:0030599|pectinesterase activity;GO:0045330|aspartyl esterase activity;GO:0046910|pectinesterase inhibitor activity	ko:K01051	E3.1.1.11	path:ko00040;path:ko01100	m.4051|Glyma.02G016500:1-1689(+)	complete	PF01095.16|Pectinesterase|Pectinesterase|Glyma.02G016500.1|m.4051:250-547;PF04043.12|PMEI|Plant invertase/pectin methylesterase inhibitor|Glyma.02G016500.1|m.4051:53-200
Glyma.15G077700	5.026779333	0.72525	2.793084063	7.96E-27	1.02E-25	up	Glyma.15G077700	-	GO:0000226,GO:0001578,GO:0005575,GO:0005622,GO:0005623,GO:0005737,GO:0005856,GO:0005929,GO:0005930,GO:0006996,GO:0007010,GO:0007017,GO:0008150,GO:0009987,GO:0016043,GO:0022607,GO:0030030,GO:0030031,GO:0031514,GO:0032838,GO:0035082,GO:0036126,GO:0042995,GO:0043226,GO:0043228,GO:0043229,GO:0043232,GO:0044085,GO:0044422,GO:0044424,GO:0044430,GO:0044441,GO:0044444,GO:0044446,GO:0044463,GO:0044464,GO:…	-	KOG0714-Molecular chaperone (DnaJ superfamily)[O]	1020	XP_003547158.1	XP_003547158.1 dnaJ protein homolog 1 [Glycine max]	100	sp|Q9UDY4|DNJB4_HUMAN	sp|Q9UDY4|DNJB4_HUMAN DnaJ homolog subfamily B member 4 OS=Homo sapiens GN=DNAJB4 PE=1 SV=1	61.3	_	_	_	_	_	_	GO:0006457|protein folding;GO:0006986|response to unfolded protein;GO:0009408|response to heat	GO:0005829|cytosol;GO:0005886|plasma membrane;GO:0070062|extracellular exosome	GO:0001671|ATPase activator activity;GO:0051082|unfolded protein binding;GO:0051087|chaperone binding	ko:K09510	DNAJB4		m.3666|Glyma.15G077700:1-1020(+)	complete	PF01556.15|DnaJ_C|DnaJ C terminal domain|Glyma.15G077700.1|m.3666:164-322;PF00226.28|DnaJ|DnaJ domain|Glyma.15G077700.1|m.3666:4-67
Glyma.09G276100	4.126641333	0.598851333	2.784698253	4.01E-30	5.68E-29	up	Glyma.09G276100	-	GO:0003674,GO:0005215,GO:0006810,GO:0006855,GO:0008150,GO:0015238,GO:0015893,GO:0022857,GO:0042221,GO:0042493,GO:0050896,GO:0051179,GO:0051234,GO:0055085	-	KOG1347-Uncharacterized membrane protein, predicted efflux pump[R]	1629	KHN29515.1	KHN29515.1 MATE efflux family protein 9 [Glycine soja]	100	sp|Q9ZVH5|DTX53_ARATH	sp|Q9ZVH5|DTX53_ARATH Protein DETOXIFICATION 53 OS=Arabidopsis thaliana GN=DTX53 PE=2 SV=1	78.6	_	_	_	_	_	_	GO:0006855|drug transmembrane transport	GO:0016021|integral component of membrane	GO:0015297|antiporter activity	ko:K03327	TC.MATE, SLC47A, norM, mdtK, dinF		m.10558|Glyma.09G276100:1-1629(+)	complete	PF01554.15|MatE|MatE|Glyma.09G276100.1|m.10558:89-249;PF01554.15|MatE|MatE|Glyma.09G276100.1|m.10558:311-473
Glyma.12G095400	19.55782633	2.868849333	2.76920193	4.59E-05	0.000158496	up	Glyma.12G095400	-	GO:0000003,GO:0000054,GO:0000166,GO:0001882,GO:0001883,GO:0003006,GO:0003674,GO:0003824,GO:0003924,GO:0005488,GO:0005525,GO:0005575,GO:0005622,GO:0005623,GO:0005634,GO:0005654,GO:0005730,GO:0005737,GO:0005783,GO:0005829,GO:0006139,GO:0006364,GO:0006396,GO:0006403,GO:0006405,GO:0006611,GO:0006725,GO:0006807,GO:0006810,GO:0006886,GO:0006913,GO:0007275,GO:0008104,GO:0008150,GO:0008152,GO:0009790,GO:…	K14539-ko03008 Ribosome biogenesis in eukaryotes	KOG1424-Predicted GTP-binding protein MMR1[R]	1797	XP_003539853.1	XP_003539853.1 GTPase LSG1-2 [Glycine max]	100	sp|Q9SJF1|LSG12_ARATH	sp|Q9SJF1|LSG12_ARATH GTPase LSG1-2 OS=Arabidopsis thaliana GN=LSG1-2 PE=1 SV=1	73.1	_	_	_	_	_	_	GO:0006364|rRNA processing;GO:0042254|ribosome biogenesis;GO:0048366|leaf development;GO:0048825|cotyledon development;GO:0090070|positive regulation of ribosome biogenesis;GO:2000012|regulation of auxin polar transport	GO:0005634|nucleus;GO:0005730|nucleolus;GO:0005829|cytosol	GO:0003924|GTPase activity;GO:0005525|GTP binding;GO:0043022|ribosome binding	ko:K14539	LSG1	path:ko03008	m.601|Glyma.12G095400:1-1797(+)	complete	PF01926.20|MMR_HSR1|50S ribosome-binding GTPase|Glyma.12G095400.1|m.601:317-374;PF02421.15|FeoB_N|Ferrous iron transport protein B|Glyma.12G095400.1|m.601:317-387
Glyma.15G262800	5.838614667	0.859111333	2.764709091	1.76E-44	3.60E-43	up	Glyma.15G262800	-	GO:0000041,GO:0003674,GO:0005215,GO:0005385,GO:0005575,GO:0005623,GO:0005886,GO:0006810,GO:0006811,GO:0006812,GO:0006829,GO:0008150,GO:0008324,GO:0015075,GO:0015318,GO:0016020,GO:0022857,GO:0022890,GO:0030001,GO:0034220,GO:0044464,GO:0046873,GO:0046915,GO:0051179,GO:0051234,GO:0055085,GO:0070838,GO:0071577,GO:0071944,GO:0072509,GO:0072511,GO:0098655,GO:0098660,GO:0098662	-	KOG1558-Fe2+/Zn2+ regulated transporter[P]	1080	XP_003546826.1	XP_003546826.1 zinc transporter 1 [Glycine max]	100	sp|O81123|ZIP1_ARATH	sp|O81123|ZIP1_ARATH Zinc transporter 1 OS=Arabidopsis thaliana GN=ZIP1 PE=2 SV=1	73.4	_	_	_	_	_	_		GO:0005886|plasma membrane;GO:0016021|integral component of membrane	GO:0005385|zinc ion transmembrane transporter activity	ko:K14709	SLC39A1_2_3, ZIP1_2_3		m.6404|Glyma.15G262800:1-1080(+)	complete	PF02535.19|Zip|ZIP Zinc transporter|Glyma.15G262800.1|m.6404:47-356
Glyma.05G226000	0.277907333	0.041158333	2.755347436	0.001633005	0.004401438	up	Glyma.05G226000	-	GO:0005575,GO:0005618,GO:0005622,GO:0005623,GO:0005737,GO:0030312,GO:0044424,GO:0044464,GO:0071944	K01051-ko00040 Pentose and glucuronate interconversions;ko02020 Two-component system	-	1128	XP_003524409.1	XP_003524409.1 probable pectinesterase 53 [Glycine max]	100	sp|Q8VYZ3|PME53_ARATH	sp|Q8VYZ3|PME53_ARATH Probable pectinesterase 53 OS=Arabidopsis thaliana GN=PME53 PE=2 SV=1	84.5	_	_	_	_	_	_	GO:0042545|cell wall modification;GO:0045490|pectin catabolic process	GO:0005576|extracellular region;GO:0005618|cell wall;GO:0005737|cytoplasm	GO:0030599|pectinesterase activity;GO:0045330|aspartyl esterase activity	ko:K01051	E3.1.1.11	path:ko00040;path:ko01100	m.67|Glyma.05G226000:1-1128(+)	complete	PF01095.16|Pectinesterase|Pectinesterase|Glyma.05G226000.1|m.67:84-367
Glyma.15G008900	0.922115	0.136571667	2.755288474	1.25E-05	4.65E-05	up	Glyma.15G008900	-	-	K01184-ko00040 Pentose and glucuronate interconversions	-	1278	XP_003546050.3	XP_003546050.3 probable polygalacturonase At1g80170 [Glycine max]	100	sp|Q94AJ5|PGLR5_ARATH	sp|Q94AJ5|PGLR5_ARATH Probable polygalacturonase At1g80170 OS=Arabidopsis thaliana GN=At1g80170 PE=1 SV=1	61.5	_	_	_	_	_	_	GO:0005975|carbohydrate metabolic process;GO:0071555|cell wall organization	GO:0005576|extracellular region;GO:0009505|plant-type cell wall	GO:0004650|polygalacturonase activity	_	_	_	m.2372|Glyma.15G008900:1-1278(+)	complete	PF00295.14|Glyco_hydro_28|Glycosyl hydrolases family 28|Glyma.15G008900.1|m.2372:79-410;PF13229.3|Beta_helix|Right handed beta helix region|Glyma.15G008900.1|m.2372:178-323
Glyma.18G183500	3.481815	0.516181333	2.753889675	1.89E-25	2.32E-24	up	Glyma.18G183500	-	GO:0003674,GO:0003824,GO:0006725,GO:0008150,GO:0008152,GO:0009058,GO:0009698,GO:0009699,GO:0009808,GO:0009809,GO:0009987,GO:0016491,GO:0016722,GO:0019438,GO:0019748,GO:0044237,GO:0044249,GO:0044550,GO:0055114,GO:0071704,GO:1901360,GO:1901362,GO:1901576	-	KOG1263-Multicopper oxidases[Q]	1731	XP_003551482.1	XP_003551482.1 laccase-17 [Glycine max]	100	sp|Q9FJD5|LAC17_ARATH	sp|Q9FJD5|LAC17_ARATH Laccase-17 OS=Arabidopsis thaliana GN=LAC17 PE=2 SV=1	83.5	_	_	_	_	_	_	GO:0009698|phenylpropanoid metabolic process;GO:0009809|lignin biosynthetic process;GO:0046274|lignin catabolic process	GO:0048046|apoplast	GO:0005507|copper ion binding;GO:0016491|oxidoreductase activity;GO:0016722|oxidoreductase activity, oxidizing metal ions;GO:0052716|hydroquinone:oxygen oxidoreductase activity	ko:K05909	E1.10.3.2		m.6888|Glyma.18G183500:1-1731(+)	complete	PF07732.12|Cu-oxidase_3|Multicopper oxidase|Glyma.18G183500.1|m.6888:40-154;PF00394.19|Cu-oxidase|Multicopper oxidase|Glyma.18G183500.1|m.6888:166-317;PF07731.11|Cu-oxidase_2|Multicopper oxidase|Glyma.18G183500.1|m.6888:436-557
Glyma.13G053000	0.899679	0.133864667	2.748635134	3.08E-07	1.37E-06	up	Glyma.13G053000	-	GO:0000138,GO:0003674,GO:0003735,GO:0003824,GO:0005198,GO:0005575,GO:0005618,GO:0005622,GO:0005623,GO:0005737,GO:0005773,GO:0005774,GO:0005794,GO:0005795,GO:0005829,GO:0005840,GO:0005844,GO:0005975,GO:0005996,GO:0006139,GO:0006725,GO:0006793,GO:0006807,GO:0006950,GO:0006970,GO:0007275,GO:0008150,GO:0008152,GO:0008194,GO:0009058,GO:0009225,GO:0009555,GO:0009628,GO:0009651,GO:0009832,GO:0009987,GO:…	K13379-ko00520 Amino sugar and nucleotide sugar metabolism	-	1074	XP_003544006.1	XP_003544006.1 UDP-arabinopyranose mutase 1 [Glycine max]	100	sp|Q8H8T0|RGP1_ORYSJ	sp|Q8H8T0|RGP1_ORYSJ UDP-arabinopyranose mutase 1 OS=Oryza sativa subsp. japonica GN=UAM1 PE=1 SV=1	92.9	_	_	_	_	_	_	GO:0009832|plant-type cell wall biogenesis;GO:0030244|cellulose biosynthetic process;GO:0033356|UDP-L-arabinose metabolic process;GO:0071555|cell wall organization	GO:0005794|Golgi apparatus;GO:0005829|cytosol	GO:0016866|intramolecular transferase activity;GO:0052691|UDP-arabinopyranose mutase activity	ko:K13379	RGP, UTM	path:ko00520	m.3369|Glyma.13G053000:1-1074(+)	complete	PF03214.10|RGP|Reversibly glycosylated polypeptide|Glyma.13G053000.1|m.3369:13-346
Glyma.02G104600	21.821633	3.249132667	2.747632511	2.65E-221	4.19E-219	up	Glyma.02G104600	-	GO:0003674,GO:0003824,GO:0005575,GO:0005622,GO:0005623,GO:0008194,GO:0016740,GO:0016757,GO:0016758,GO:0035251,GO:0043226,GO:0043227,GO:0043229,GO:0043231,GO:0044424,GO:0044464,GO:0046527,GO:0080043,GO:0080044	-	KOG1192-UDP-glucuronosyl and UDP-glucosyl transferase[GC]	1428	XP_003518710.1	XP_003518710.1 UDP-glucosyl transferase 73B2 [Glycine max]	100	sp|Q8W491|U73B3_ARATH	sp|Q8W491|U73B3_ARATH UDP-glycosyltransferase 73B3 OS=Arabidopsis thaliana GN=UGT73B3 PE=2 SV=1	72.6	_	_	_	_	_	_	GO:0006952|defense response;GO:0008152|metabolic process;GO:0051707|response to other organism	GO:0043231|intracellular membrane-bounded organelle	GO:0035251|UDP-glucosyltransferase activity;GO:0047893|flavonol 3-O-glucosyltransferase activity;GO:0080043|quercetin 3-O-glucosyltransferase activity;GO:0080044|quercetin 7-O-glucosyltransferase activity;GO:0102360|daphnetin 3-O-glucosyltransferase activity;GO:0102425|myricetin 3-O-glucosyltransferase activity	_	_	_	m.5530|Glyma.02G104600:1-1428(+)	complete	PF00201.15|UDPGT|UDP-glucoronosyl and UDP-glucosyl transferase|Glyma.02G104600.1|m.5530:265-394
Glyma.15G007300	0.56337	0.083987667	2.745833348	0.000138847	0.000446628	up	Glyma.15G007300	-	GO:0000003,GO:0003006,GO:0006935,GO:0007275,GO:0008150,GO:0009553,GO:0009555,GO:0009605,GO:0009791,GO:0009856,GO:0009908,GO:0010183,GO:0022414,GO:0032501,GO:0032502,GO:0040011,GO:0042221,GO:0042330,GO:0044706,GO:0048229,GO:0048367,GO:0048437,GO:0048438,GO:0048443,GO:0048466,GO:0048608,GO:0048731,GO:0048827,GO:0048856,GO:0048868,GO:0050896,GO:0050918,GO:0051704,GO:0061458,GO:0090567,GO:0099402	-	KOG1764-5'-AMP-activated protein kinase, gamma subunit[C]	1242	XP_003545866.2	XP_003545866.2 SNF1-related protein kinase regulatory subunit gamma-like PV42a [Glycine max]	100	sp|Q9XI37|PV42A_ARATH	sp|Q9XI37|PV42A_ARATH SNF1-related protein kinase regulatory subunit gamma-like PV42a OS=Arabidopsis thaliana GN=PV42A PE=2 SV=1	75.6	_	_	_	_	_	_	GO:0003006|developmental process involved in reproduction;GO:0009553|embryo sac development;GO:0009555|pollen development;GO:0010183|pollen tube guidance;GO:0048443|stamen development	_	_	_	_	_	m.2346|Glyma.15G007300:1-1242(+)	complete	PF00571.25|CBS|CBS domain|Glyma.15G007300.1|m.2346:349-400
Glyma.04G127900	1.833773333	0.273761	2.743826483	1.92E-11	1.21E-10	up	Glyma.04G127900	-	GO:0003674,GO:0005215,GO:0005575,GO:0005622,GO:0005623,GO:0005737,GO:0005886,GO:0005887,GO:0005938,GO:0006810,GO:0007154,GO:0007165,GO:0008150,GO:0009719,GO:0009725,GO:0009733,GO:0009734,GO:0009755,GO:0009987,GO:0010033,GO:0016020,GO:0016021,GO:0022857,GO:0023052,GO:0031224,GO:0031226,GO:0032870,GO:0042221,GO:0044424,GO:0044425,GO:0044444,GO:0044459,GO:0044464,GO:0050789,GO:0050794,GO:0050896,GO:…	-	-	1197	XP_003523924.1	XP_003523924.1 WAT1-related protein At5g07050 [Glycine max]	100	sp|Q9FL41|WTR38_ARATH	sp|Q9FL41|WTR38_ARATH WAT1-related protein At5g07050 OS=Arabidopsis thaliana GN=At5g07050 PE=2 SV=1	86	_	_	_	_	_	_	GO:0006810|transport	GO:0005886|plasma membrane;GO:0016021|integral component of membrane	GO:0022857|transmembrane transporter activity	_	_	_	m.4760|Glyma.04G127900:1-1197(+)	complete	PF00892.17|EamA|EamA-like transporter family|Glyma.04G127900.1|m.4760:18-159;PF00892.17|EamA|EamA-like transporter family|Glyma.04G127900.1|m.4760:196-335
Glyma.19G187000	3.323187	0.497122333	2.740894654	6.37E-22	6.84E-21	up	Glyma.19G187000	-	GO:0003674,GO:0003824,GO:0005575,GO:0005622,GO:0005623,GO:0006629,GO:0008150,GO:0008152,GO:0008194,GO:0008202,GO:0009058,GO:0009314,GO:0009411,GO:0009416,GO:0009605,GO:0009607,GO:0009628,GO:0009636,GO:0009812,GO:0009813,GO:0010224,GO:0010817,GO:0016128,GO:0016131,GO:0016740,GO:0016757,GO:0016758,GO:0035251,GO:0042221,GO:0042440,GO:0042445,GO:0043207,GO:0043226,GO:0043227,GO:0043229,GO:0043231,GO:…	-	KOG1192-UDP-glucuronosyl and UDP-glucosyl transferase[GC]	1527	XP_003554403.1	XP_003554403.1 UDP-glycosyltransferase 73C2 [Glycine max]	100	sp|Q9ZQ98|U73C2_ARATH	sp|Q9ZQ98|U73C2_ARATH UDP-glycosyltransferase 73C2 OS=Arabidopsis thaliana GN=UGT73C2 PE=3 SV=1	75.4	_	_	_	_	_	_	GO:0008152|metabolic process	GO:0043231|intracellular membrane-bounded organelle	GO:0080043|quercetin 3-O-glucosyltransferase activity;GO:0080044|quercetin 7-O-glucosyltransferase activity	ko:K13496	UGT73C	path:ko01110	m.1112|Glyma.19G187000:1-1527(+)	complete	PF00201.15|UDPGT|UDP-glucoronosyl and UDP-glucosyl transferase|Glyma.19G187000.1|m.1112:273-404
Glyma.12G077700	2.537648333	0.379721667	2.740477929	6.80E-08	3.24E-07	up	Glyma.12G077700	-	-	-	-	255	KHN05662.1	KHN05662.1 hypothetical protein glysoja_024628 [Glycine soja]	100	_	_	_	_	_	_	_	_	_	_	_	_	_	_	_	_	_	_
Glyma.10G287766	0.183455333	0.027535333	2.736072868	0.000911956	0.002575128	up	Glyma.10G287766	-	-	-	KOG4711-Predicted membrane protein[R]
Glyma.07G125100	0.466491667	0.070299	2.730275237	0.000312603	0.000952469	up	Glyma.07G125100	-	GO:0005575,GO:0005618,GO:0005622,GO:0005623,GO:0005737,GO:0030312,GO:0044424,GO:0044464,GO:0071944	K01051-ko00040 Pentose and glucuronate interconversions;ko02020 Two-component system	-	1326	KRH48994.1	KRH48994.1 hypothetical protein GLYMA_07G125100 [Glycine max]	100	sp|Q8VYZ3|PME53_ARATH	sp|Q8VYZ3|PME53_ARATH Probable pectinesterase 53 OS=Arabidopsis thaliana GN=PME53 PE=2 SV=1	85.9	_	_	_	_	_	_	GO:0042545|cell wall modification;GO:0045490|pectin catabolic process	GO:0005576|extracellular region;GO:0005618|cell wall;GO:0005737|cytoplasm	GO:0030599|pectinesterase activity;GO:0045330|aspartyl esterase activity	ko:K01051	E3.1.1.11	path:ko00040;path:ko01100	m.7939|Glyma.07G125100:1-1326(+)	complete	PF01095.16|Pectinesterase|Pectinesterase|Glyma.07G125100.1|m.7939:150-435
Glyma.01G055700	2.825240667	0.426529667	2.727655773	0.003257738	0.008293382	up	Glyma.01G055700	-	-	-	-	252	KRH74995.1	KRH74995.1 hypothetical protein GLYMA_01G055700 [Glycine max]	100	sp|Q9XI23|BOR4_ARATH	sp|Q9XI23|BOR4_ARATH Boron transporter 4 OS=Arabidopsis thaliana GN=BOR4 PE=2 SV=1	81.8	_	_	_	_	_	_	GO:0046713|borate transport;GO:0051453|regulation of intracellular pH;GO:0080029|cellular response to boron-containing substance levels	GO:0005886|plasma membrane;GO:0005887|integral component of plasma membrane	GO:0005452|inorganic anion exchanger activity;GO:0015301|anion:anion antiporter activity;GO:0080139|borate efflux transmembrane transporter activity	_	_	_	_	_	_
Glyma.16G114900	0.312567	0.047189333	2.727632775	0.001481727	0.004025362	up	Glyma.16G114900	-	-	-	KOG2722-Predicted membrane protein[S]	894	XP_006599263.1	XP_006599263.1 protein PIN-LIKES 3 isoform X2 [Glycine max]	100	sp|Q9C9K5|PILS3_ARATH	sp|Q9C9K5|PILS3_ARATH Protein PIN-LIKES 3 OS=Arabidopsis thaliana GN=PILS3 PE=2 SV=1	58.9	_	_	_	_	_	_	GO:0009733|response to auxin;GO:0009734|auxin-activated signaling pathway;GO:0055085|transmembrane transport	GO:0005789|endoplasmic reticulum membrane;GO:0016021|integral component of membrane	_	_	_	_	m.8614|Glyma.16G114900:1-894(+)	complete	PF03547.15|Mem_trans|Membrane transport protein|Glyma.16G114900.1|m.8614:10-296
Glyma.13G143100	0.496908667	0.075329	2.721703422	0.003211688	0.00818547	up	Glyma.13G143100	-	-	K14488-ko04075 Plant hormone signal transduction	-	324	XP_014621305.1	XP_014621305.1 auxin-responsive protein SAUR32 [Glycine max]	100	sp|Q9ZUZ3|SAU32_ARATH	sp|Q9ZUZ3|SAU32_ARATH Auxin-responsive protein SAUR32 OS=Arabidopsis thaliana GN=SAUR32 PE=2 SV=1	63.6	_	_	_	_	_	_	GO:0007275|multicellular organism development;GO:0009734|auxin-activated signaling pathway;GO:0040008|regulation of growth;GO:1900140|regulation of seedling development	GO:0005634|nucleus;GO:0005737|cytoplasm	_	ko:K14488	SAUR	path:ko04075	m.4884|Glyma.13G143100:1-324(+)	complete	PF02519.11|Auxin_inducible|Auxin responsive protein|Glyma.13G143100.1|m.4884:35-102
Glyma.17G084900	2.164992333	0.328762333	2.719244994	2.66E-08	1.31E-07	up	Glyma.17G084900	-	-	-	-	597	XP_014625128.1	XP_014625128.1 uncharacterized protein LOC100815502 [Glycine max]	100	_	_	_	_	_	_	_	_	_	_	_	_	_	_	_	m.1596|Glyma.17G084900:1-597(+)	complete	PF00564.21|PB1|PB1 domain|Glyma.17G084900.1|m.1596:26-103
Glyma.10G279200	0.483598	0.073521333	2.717573442	0.000687285	0.0019806	up	Glyma.10G279200	-	-	-	-	915	XP_003536710.1	XP_003536710.1 uncharacterized protein LOC100784536 [Glycine max]	100	_	_	_	_	_	_	_	_	_	_	_	_	_	_	_	m.4557|Glyma.10G279200:1-915(+)	complete	PF04819.9|DUF716|Family of unknown function (DUF716)|Glyma.10G279200.1|m.4557:119-256
Glyma.12G055500	8.716229333	1.328267667	2.714158254	3.37E-46	7.19E-45	up	Glyma.12G055500	-	GO:0000166,GO:0003674,GO:0005488,GO:0005575,GO:0005622,GO:0005623,GO:0005737,GO:0009507,GO:0009536,GO:0036094,GO:0043226,GO:0043227,GO:0043229,GO:0043231,GO:0044424,GO:0044444,GO:0044464,GO:0097159,GO:1901265,GO:1901363	-	KOG0444-Cytoskeletal regulator Flightless-I (contains leucine-rich and gelsolin repeats)[Z]	1173	XP_003540709.3	XP_003540709.3 DNA damage-repair/toleration protein DRT100 [Glycine max]	100	sp|Q00874|DR100_ARATH	sp|Q00874|DR100_ARATH DNA damage-repair/toleration protein DRT100 OS=Arabidopsis thaliana GN=DRT100 PE=2 SV=2	68.8	_	_	_	_	_	_	GO:0006281|DNA repair	GO:0009507|chloroplast	GO:0000166|nucleotide binding	_	_	_	m.10355|Glyma.12G055500:1-1173(+)	complete	PF13855.3|LRR_8|Leucine rich repeat|Glyma.12G055500.1|m.10355:302-360;PF00560.30|LRR_1|Leucine Rich Repeat|Glyma.12G055500.1|m.10355:304-322;PF08263.9|LRRNT_2|Leucine rich repeat N-terminal domain|Glyma.12G055500.1|m.10355:52-91
Glyma.05G095666	2.67928	0.410238	2.70731232	3.20E-11	1.98E-10	up	Glyma.05G095666	-	-	-	-	657	KHN27616.1	KHN27616.1 hypothetical protein glysoja_046581, partial [Glycine soja]	100	_	_	_	_	_	_	_	_	_	_	_	_	_	_	_	m.8335|Glyma.05G095666:1-657(+)	complete	_
Glyma.03G029900	1.037743	0.159199	2.704546022	6.49E-07	2.80E-06	up	Glyma.03G029900	-	GO:0000162,GO:0002376,GO:0003674,GO:0003824,GO:0004497,GO:0005575,GO:0005622,GO:0005623,GO:0005737,GO:0005739,GO:0005783,GO:0005886,GO:0006082,GO:0006520,GO:0006568,GO:0006576,GO:0006586,GO:0006725,GO:0006790,GO:0006807,GO:0006950,GO:0006952,GO:0006955,GO:0007275,GO:0008150,GO:0008152,GO:0008652,GO:0009058,GO:0009072,GO:0009073,GO:0009308,GO:0009309,GO:0009314,GO:0009416,GO:0009605,GO:0009607,GO:…	-	KOG0156-Cytochrome P450 CYP2 subfamily[Q]	1500	NP_001240228.1	NP_001240228.1 cytochrome P450 83B1-like precursor [Glycine max]	100	sp|Q9LIP4|C71BX_ARATH	sp|Q9LIP4|C71BX_ARATH Cytochrome P450 71B36 OS=Arabidopsis thaliana GN=CYP71B36 PE=3 SV=1	62.9	_	_	_	_	_	_	GO:0044550|secondary metabolite biosynthetic process	GO:0016020|membrane;GO:0016021|integral component of membrane	GO:0005506|iron ion binding;GO:0016709|oxidoreductase activity, acting on paired donors, with incorporation or reduction of molecular oxygen, NAD(P)H as one donor, and incorporation of one atom of oxygen;GO:0020037|heme binding	_	_	_	m.9395|Glyma.03G029900:1-1500(+)	complete	PF00067.19|p450|Cytochrome P450|Glyma.03G029900.1|m.9395:33-489
Glyma.07G110700	0.323322667	0.049732667	2.700708956	0.008866411	0.020659116	up	Glyma.07G110700	-	GO:0000003,GO:0000278,GO:0000280,GO:0003006,GO:0003674,GO:0003676,GO:0003677,GO:0003700,GO:0005488,GO:0005575,GO:0005622,GO:0005623,GO:0005634,GO:0006355,GO:0006996,GO:0007049,GO:0007275,GO:0007276,GO:0008150,GO:0009555,GO:0009889,GO:0009891,GO:0009893,GO:0009987,GO:0010468,GO:0010556,GO:0010557,GO:0010604,GO:0010628,GO:0016043,GO:0019219,GO:0019222,GO:0019953,GO:0022402,GO:0022412,GO:0022414,GO:…	-	KOG0048-Transcription factor, Myb superfamily[K]	945	XP_025984868.1	XP_025984868.1 transcription factor DUO1 [Glycine max]	100	sp|A0A178VEK7|DUO1_ARATH	sp|A0A178VEK7|DUO1_ARATH Transcription factor DUO1 OS=Arabidopsis thaliana GN=DUO1 PE=1 SV=1	63.9	_	_	_	_	_	_	GO:0006351|transcription, DNA-templated;GO:0044839|cell cycle G2/M phase transition;GO:0045893|positive regulation of transcription, DNA-templated;GO:0048235|pollen sperm cell differentiation;GO:0055047|generative cell mitosis	GO:0005634|nucleus;GO:0048555|generative cell nucleus	GO:0003700|DNA-binding transcription factor activity;GO:0043565|sequence-specific DNA binding	ko:K09422	MYBP		m.7725|Glyma.07G110700:1-945(+)	complete	PF00249.28|Myb_DNA-binding|Myb-like DNA-binding domain|Glyma.07G110700.1|m.7725:17-62;PF00249.28|Myb_DNA-binding|Myb-like DNA-binding domain|Glyma.07G110700.1|m.7725:73-112;PF13921.3|Myb_DNA-bind_6|Myb-like DNA-binding domain|Glyma.07G110700.1|m.7725:20-78
Glyma.13G133000	12.49174067	1.921855333	2.700402877	3.15E-40	5.88E-39	up	Glyma.13G133000	-	GO:0003674,GO:0003700,GO:0005575,GO:0005622,GO:0005623,GO:0005634,GO:0006355,GO:0008150,GO:0009889,GO:0009987,GO:0010033,GO:0010035,GO:0010038,GO:0010045,GO:0010200,GO:0010243,GO:0010468,GO:0010556,GO:0019219,GO:0019222,GO:0031323,GO:0031326,GO:0042221,GO:0042493,GO:0043226,GO:0043227,GO:0043229,GO:0043231,GO:0044424,GO:0044464,GO:0050789,GO:0050793,GO:0050794,GO:0050896,GO:0051171,GO:0051239,GO:…	-	-	531	XP_003541393.1	XP_003541393.1 zinc finger protein ZAT11 [Glycine max]	100	sp|Q681X4|ZAT5_ARATH	sp|Q681X4|ZAT5_ARATH Zinc finger protein ZAT5 OS=Arabidopsis thaliana GN=ZAT5 PE=2 SV=1	47.9	_	_	_	_	_	_	GO:0006351|transcription, DNA-templated;GO:0006355|regulation of transcription, DNA-templated	GO:0005634|nucleus	GO:0003700|DNA-binding transcription factor activity;GO:0043565|sequence-specific DNA binding;GO:0046872|metal ion binding	_	_	_	m.4717|Glyma.13G133000:1-531(+)	complete	PF13912.3|zf-C2H2_6|C2H2-type zinc finger|Glyma.13G133000.1|m.4717:40-65;PF13912.3|zf-C2H2_6|C2H2-type zinc finger|Glyma.13G133000.1|m.4717:94-118
Glyma.11G116500	0.665257	0.102597	2.696923239	0.00275464	0.00710932	up	Glyma.11G116500	-	-	-	-	867	XP_003537867.1	XP_003537867.1 uncharacterized protein LOC100789159 [Glycine max]	100	_	_	_	_	_	_	_	_	_	_	_	_	_	_	_	m.6994|Glyma.11G116500:1-867(+)	complete	PF03087.11|DUF241|Arabidopsis protein of unknown function|Glyma.11G116500.1|m.6994:49-285
Glyma.17G061700	0.420500333	0.064861667	2.696668944	8.61E-06	3.26E-05	up	Glyma.17G061700	-	GO:0003674,GO:0003700,GO:0006355,GO:0008150,GO:0009889,GO:0010468,GO:0010556,GO:0019219,GO:0019222,GO:0031323,GO:0031326,GO:0050789,GO:0050794,GO:0051171,GO:0051252,GO:0060255,GO:0065007,GO:0080090,GO:0140110,GO:1903506,GO:2000112,GO:2001141	-	-	651	XP_003549358.1	XP_003549358.1 transcription factor bHLH146 [Glycine max]	99	sp|Q9SUM5|BH146_ARATH	sp|Q9SUM5|BH146_ARATH Transcription factor bHLH146 OS=Arabidopsis thaliana GN=BHLH146 PE=2 SV=1	44.8	_	_	_	_	_	_	GO:0006351|transcription, DNA-templated;GO:0006355|regulation of transcription, DNA-templated	GO:0005634|nucleus	GO:0003677|DNA binding;GO:0003700|DNA-binding transcription factor activity;GO:0046983|protein dimerization activity	_	_	_	m.1194|Glyma.17G061700:1-651(+)	complete	_
Glyma.18G106300	9.589709333	1.480278333	2.695618619	1.83E-46	3.93E-45	up	Glyma.18G106300	-	GO:0003674,GO:0003824,GO:0005575,GO:0005622,GO:0005623,GO:0005737,GO:0005829,GO:0005911,GO:0006139,GO:0006725,GO:0006793,GO:0006807,GO:0006810,GO:0008150,GO:0008152,GO:0009058,GO:0009225,GO:0009226,GO:0009506,GO:0009812,GO:0009813,GO:0009914,GO:0009966,GO:0009987,GO:0010253,GO:0010280,GO:0010315,GO:0010646,GO:0010817,GO:0010928,GO:0016829,GO:0016835,GO:0016836,GO:0018130,GO:0019438,GO:0023051,GO:…	K12450-ko00520 Amino sugar and nucleotide sugar metabolism	KOG0747-Putative NAD+-dependent epimerases[G]	1983	XP_003551914.1	XP_003551914.1 trifunctional UDP-glucose 4,6-dehydratase/UDP-4-keto-6-deoxy-D-glucose 3,5-epimerase/UDP-4-keto-L-rhamnose-reductase RHM1 [Glycine max]	100	sp|Q9SYM5|RHM1_ARATH	sp|Q9SYM5|RHM1_ARATH Trifunctional UDP-glucose 4,6-dehydratase/UDP-4-keto-6-deoxy-D-glucose 3,5-epimerase/UDP-4-keto-L-rhamnose-reductase RHM1 OS=Arabidopsis thaliana GN=RHM1 PE=1 SV=1	85.3	_	_	_	_	_	_	GO:0010253|UDP-rhamnose biosynthetic process;GO:0010315|auxin efflux;GO:0030154|cell differentiation;GO:0042127|regulation of cell population proliferation;GO:0051555|flavonol biosynthetic process;GO:0071555|cell wall organization	GO:0005829|cytosol;GO:0009506|plasmodesma	GO:0008460|dTDP-glucose 4,6-dehydratase activity;GO:0010280|UDP-L-rhamnose synthase activity;GO:0016491|oxidoreductase activity;GO:0016853|isomerase activity;GO:0050377|UDP-glucose 4,6-dehydratase activity	ko:K12450	RHM	path:ko00520	m.6034|Glyma.18G106300:1-1983(+)	complete	PF16363.2|GDP_Man_Dehyd|GDP-mannose 4,6 dehydratase|Glyma.18G106300.1|m.6034:11-317;PF01370.18|Epimerase|NAD dependent epimerase/dehydratase family|Glyma.18G106300.1|m.6034:10-253;PF01073.16|3Beta_HSD|3-beta hydroxysteroid dehydrogenase/isomerase family|Glyma.18G106300.1|m.6034:11-236;PF02719.12|Polysacc_synt_2|Polysaccharide biosynthesis protein|Glyma.18G106300.1|m.6034:10-281;PF07993.9|NAD_bind…
Glyma.08G254900	1.447741333	0.224155333	2.691233129	2.69E-07	1.21E-06	up	Glyma.08G254900	-	-	-	-	354	XP_003530464.2	XP_003530464.2 protein GLUTAMINE DUMPER 5 [Glycine max]	100	sp|Q9SW07|GDU2_ARATH	sp|Q9SW07|GDU2_ARATH Protein GLUTAMINE DUMPER 2 OS=Arabidopsis thaliana GN=GDU2 PE=2 SV=1	48.4	_	_	_	_	_	_	GO:0006865|amino acid transport;GO:0080143|regulation of amino acid export	GO:0016021|integral component of membrane	_	_	_	_	m.4274|Glyma.08G254900:1-354(+)	complete	_
Glyma.09G099900	0.184817333	0.028677	2.688134056	0.002281375	0.005985334	up	Glyma.09G099900	-	GO:0003674,GO:0003824,GO:0004672,GO:0004674,GO:0005575,GO:0005623,GO:0005886,GO:0006464,GO:0006468,GO:0006793,GO:0006796,GO:0006807,GO:0008150,GO:0008152,GO:0009987,GO:0016020,GO:0016301,GO:0016310,GO:0016740,GO:0016772,GO:0016773,GO:0019538,GO:0036211,GO:0043170,GO:0043412,GO:0044237,GO:0044238,GO:0044260,GO:0044267,GO:0044464,GO:0071704,GO:0071944,GO:0140096,GO:1901564	-	KOG1187-Serine/threonine protein kinase[T]	3081	XP_006587157.2	XP_006587157.2 probable LRR receptor-like serine/threonine-protein kinase At1g56130 isoform X1 [Glycine max]	100	sp|C0LGH2|Y1561_ARATH	sp|C0LGH2|Y1561_ARATH Probable LRR receptor-like serine/threonine-protein kinase At1g56130 OS=Arabidopsis thaliana GN=At1g56130 PE=2 SV=2	75.6	_	_	_	_	_	_		GO:0005886|plasma membrane;GO:0016021|integral component of membrane	GO:0004674|protein serine/threonine kinase activity;GO:0005524|ATP binding	_	_	_	m.7689|Glyma.09G099900:1-3081(+)	complete	PF07714.14|Pkinase_Tyr|Protein tyrosine kinase|Glyma.09G099900.1|m.7689:686-952;PF00069.22|Pkinase|Protein kinase domain|Glyma.09G099900.1|m.7689:686-885;PF11721.5|Malectin|Di-glucose binding within endoplasmic reticulum|Glyma.09G099900.1|m.7689:419-604;PF13516.3|LRR_6|Leucine Rich repeat|Glyma.09G099900.1|m.7689:115-130;PF13516.3|LRR_6|Leucine Rich repeat|Glyma.09G099900.1|m.7689:308-321
Glyma.16G137600	0.410313667	0.063919333	2.682402942	6.62E-06	2.54E-05	up	Glyma.16G137600	-	-	-	KOG4658-Apoptotic ATPase[T]	3240	XP_003548883.2	XP_003548883.2 TMV resistance protein N [Glycine max]	100	sp|Q40392|TMVRN_NICGU	sp|Q40392|TMVRN_NICGU TMV resistance protein N OS=Nicotiana glutinosa GN=N PE=1 SV=1	53	_	_	_	_	_	_	GO:0007165|signal transduction;GO:0009626|plant-type hypersensitive response	GO:0005737|cytoplasm	GO:0005524|ATP binding;GO:0043531|ADP binding	_	_	_	m.8931|Glyma.16G137600:1-3240(+)	complete	PF01582.17|TIR|TIR domain|Glyma.16G137600.1|m.8931:8-176;PF00931.19|NB-ARC|NB-ARC domain|Glyma.16G137600.1|m.8931:195-451;PF13676.3|TIR_2|TIR domain|Glyma.16G137600.1|m.8931:10-110
Glyma.20G018900	0.618726667	0.097012	2.673067095	0.000146248	0.000468944	up	Glyma.20G018900	-	-	-	KOG0156-Cytochrome P450 CYP2 subfamily[Q]	1521	XP_003556213.1	XP_003556213.1 cytochrome P450 89A2 [Glycine max]	100	sp|Q9SRQ1|C89A9_ARATH	sp|Q9SRQ1|C89A9_ARATH Cytochrome P450 89A9 OS=Arabidopsis thaliana GN=CYP89A9 PE=2 SV=1	71.4	_	_	_	_	_	_	GO:0044550|secondary metabolite biosynthetic process	GO:0005789|endoplasmic reticulum membrane;GO:0016020|membrane;GO:0016021|integral component of membrane	GO:0005506|iron ion binding;GO:0016709|oxidoreductase activity, acting on paired donors, with incorporation or reduction of molecular oxygen, NAD(P)H as one donor, and incorporation of one atom of oxygen;GO:0020037|heme binding	_	_	_	m.2684|Glyma.20G018900:1-1521(+)	complete	PF00067.19|p450|Cytochrome P450|Glyma.20G018900.1|m.2684:32-493
Glyma.11G116400	0.546481333	0.086246667	2.663631613	0.002279194	0.00597998	up	Glyma.11G116400	-	-	-	-	867	XP_003537867.1	XP_003537867.1 uncharacterized protein LOC100789159 [Glycine max]	100	_	_	_	_	_	_	_	_	_	_	_	_	_	_	_	m.6993|Glyma.11G116400:1-867(+)	complete	PF03087.11|DUF241|Arabidopsis protein of unknown function|Glyma.11G116400.1|m.6993:49-285
Glyma.04G011400	2.945809333	0.465416333	2.662070309	4.86E-11	2.97E-10	up	Glyma.04G011400	-	-	-	-	891	XP_003522915.1	XP_003522915.1 uncharacterized protein LOC100793390 [Glycine max]	100	_	_	_	_	_	_	_	_	_	_	_	_	_	_	_	m.2817|Glyma.04G011400:1-891(+)	complete	PF03087.11|DUF241|Arabidopsis protein of unknown function|Glyma.04G011400.1|m.2817:55-293
Glyma.05G043500	0.835085333	0.132007333	2.66130555	2.85E-05	0.000101274	up	Glyma.05G043500	-	-	-	KOG0266-WD40 repeat-containing protein[R]	1026	XP_014631412.1	XP_014631412.1 protein JINGUBANG [Glycine max]	100	sp|O48716|JGB_ARATH	sp|O48716|JGB_ARATH Protein JINGUBANG OS=Arabidopsis thaliana GN=JGB PE=1 SV=1	49.7	_	_	_	_	_	_	GO:0009846|pollen germination	GO:0005634|nucleus;GO:0005737|cytoplasm	_	_	_	_	m.7633|Glyma.05G043500:1-1026(+)	complete	PF00400.29|WD40|WD domain, G-beta repeat|Glyma.05G043500.1|m.7633:159-194;PF00400.29|WD40|WD domain, G-beta repeat|Glyma.05G043500.1|m.7633:252-283;PF00400.29|WD40|WD domain, G-beta repeat|Glyma.05G043500.1|m.7633:297-339
Glyma.08G062800	4.206970667	0.665202	2.660917348	5.01E-38	8.84E-37	up	Glyma.08G062800	-	GO:0003674,GO:0003824,GO:0004672,GO:0005102,GO:0005488,GO:0005515,GO:0005575,GO:0005623,GO:0005886,GO:0005911,GO:0006464,GO:0006468,GO:0006793,GO:0006796,GO:0006807,GO:0006950,GO:0006952,GO:0008150,GO:0008152,GO:0009506,GO:0009605,GO:0009607,GO:0009617,GO:0009987,GO:0010941,GO:0016020,GO:0016301,GO:0016310,GO:0016740,GO:0016772,GO:0016773,GO:0019538,GO:0030054,GO:0031347,GO:0031348,GO:0033612,GO:…	-	KOG1187-Serine/threonine protein kinase[T]	1161	XP_006584945.1	XP_006584945.1 probably inactive leucine-rich repeat receptor-like protein kinase At5g48380 [Glycine max]	100	sp|Q9ASS4|Y5838_ARATH	sp|Q9ASS4|Y5838_ARATH Probably inactive leucine-rich repeat receptor-like protein kinase At5g48380 OS=Arabidopsis thaliana GN=At5g48380 PE=1 SV=1	52.9	_	_	_	_	_	_	GO:0031348|negative regulation of defense response;GO:0042742|defense response to bacterium;GO:0060548|negative regulation of cell death	GO:0005886|plasma membrane;GO:0009506|plasmodesma;GO:0016021|integral component of membrane	GO:0004672|protein kinase activity;GO:0005524|ATP binding;GO:0016301|kinase activity;GO:0033612|receptor serine/threonine kinase binding	ko:K04733	IRAK4		m.979|Glyma.08G062800:1-1161(+)	complete	PF07714.14|Pkinase_Tyr|Protein tyrosine kinase|Glyma.08G062800.3|m.979:119-305;PF00069.22|Pkinase|Protein kinase domain|Glyma.08G062800.3|m.979:117-265
Glyma.16G012000	10.50879467	1.678125	2.646675117	1.36E-20	1.39E-19	up	Glyma.16G012000	-	-	K13993-ko04141 Protein processing in endoplasmic reticulum	KOG0710-Molecular chaperone (small heat-shock protein Hsp26/Hsp42)[O]	486	XP_003547857.1	XP_003547857.1 17.4 kDa class III heat shock protein [Glycine max]	100	sp|Q9SYG1|HS174_ARATH	sp|Q9SYG1|HS174_ARATH 17.4 kDa class III heat shock protein OS=Arabidopsis thaliana GN=HSP17.4B PE=2 SV=1	79.1	_	_	_	_	_	_	GO:0009408|response to heat;GO:0009644|response to high light intensity;GO:0042542|response to hydrogen peroxide	GO:0005737|cytoplasm	_	ko:K13993	HSP20	path:ko04141	m.6937|Glyma.16G012000:1-486(+)	complete	PF00011.18|HSP20|Hsp20/alpha crystallin family|Glyma.16G012000.1|m.6937:53-158
Glyma.13G049200	0.804297667	0.128487	2.646107136	2.65E-05	9.45E-05	up	Glyma.13G049200	-	GO:0003674,GO:0003824,GO:0005575,GO:0005622,GO:0005623,GO:0005737,GO:0005794,GO:0008150,GO:0008374,GO:0009987,GO:0012505,GO:0016407,GO:0016413,GO:0016740,GO:0016746,GO:0016747,GO:0043226,GO:0043227,GO:0043229,GO:0043231,GO:0044424,GO:0044444,GO:0044464,GO:0071554	-	-	1302	XP_003543902.1	XP_003543902.1 protein trichome birefringence-like 19 [Glycine max]	100	sp|Q9LFT0|TBL19_ARATH	sp|Q9LFT0|TBL19_ARATH Protein trichome birefringence-like 19 OS=Arabidopsis thaliana GN=TBL19 PE=3 SV=1	74.4	_	_	_	_	_	_	GO:0071554|cell wall organization or biogenesis	GO:0005794|Golgi apparatus;GO:0016021|integral component of membrane	GO:0016413|O-acetyltransferase activity	_	_	_	m.3321|Glyma.13G049200:1-1302(+)	complete	PF13839.3|PC-Esterase|GDSL/SGNH-like Acyl-Esterase family found in Pmr5 and Cas1p|Glyma.13G049200.1|m.3321:126-414;PF14416.3|PMR5N|PMR5 N terminal Domain|Glyma.13G049200.1|m.3321:72-125
Glyma.15G106000	0.671755	0.107476667	2.643911672	4.58E-06	1.80E-05	up	Glyma.15G106000	-	GO:0003674,GO:0003824,GO:0004553,GO:0008150,GO:0008152,GO:0008422,GO:0015926,GO:0016787,GO:0016798,GO:0071704,GO:1901135,GO:1901657	K05350-ko00500 Starch and sucrose metabolism;ko00460 Cyanoamino acid metabolism;ko00946 Degradation of flavonoids;ko00999 Biosynthesis of various plant secondary metabolites	KOG0626-Beta-glucosidase, lactase phlorizinhydrolase, and related proteins[G]	1578	XP_003547247.2	XP_003547247.2 beta-glucosidase 46 [Glycine max]	100	sp|Q9SVS1|BGL47_ARATH	sp|Q9SVS1|BGL47_ARATH Beta-glucosidase 47 OS=Arabidopsis thaliana GN=BGLU47 PE=3 SV=2	77.3	_	_	_	_	_	_	GO:0005975|carbohydrate metabolic process;GO:1901657|glycosyl compound metabolic process		GO:0008422|beta-glucosidase activity;GO:0102483|scopolin beta-glucosidase activity	ko:K05350	bglB	path:ko00460;path:ko00500;path:ko00940;path:ko01100;path:ko01110	m.4129|Glyma.15G106000:1-1578(+)	complete	PF00232.15|Glyco_hydro_1|Glycosyl hydrolase family 1|Glyma.15G106000.1|m.4129:39-511
Glyma.02G111900	5.37252	0.860909	2.641666294	3.59E-42	7.04E-41	up	Glyma.02G111900	-	-	-	-	1533	XP_003520096.1	XP_003520096.1 uncharacterized protein LOC100798811 [Glycine max]	100	_	_	_	_	_	_	_	_	_	_	_	_	_	_	_	m.5658|Glyma.02G111900:1-1533(+)	complete	PF07059.9|DUF1336|Protein of unknown function (DUF1336)|Glyma.02G111900.2|m.5658:249-490
Glyma.20G212700	10.72972633	1.720594667	2.640634104	4.61E-50	1.08E-48	up	Glyma.20G212700	-	-	-	-	672	XP_003556400.1	XP_003556400.1 uncharacterized protein LOC100816283 [Glycine max]	100	_	_	_	_	_	_	_	_	_	_	_	_	_	_	_	m.5660|Glyma.20G212700:1-672(+)	complete	PF07279.8|DUF1442|Protein of unknown function (DUF1442)|Glyma.20G212700.1|m.5660:3-212
Glyma.13G003300	1.223129667	0.196251667	2.639800544	0.00033029	0.001002265	up	Glyma.13G003300	-	-	-	-	219	KHN06283.1	KHN06283.1 hypothetical protein glysoja_048248 [Glycine soja]	100	_	_	_	_	_	_	_	_	_	_	_	_	_	_	_	_	_	_
Glyma.10G045300	19.20563433	3.082335667	2.63943373	1.03E-74	3.85E-73	up	Glyma.10G045300	-	GO:0003674,GO:0003700,GO:0005575,GO:0005622,GO:0005623,GO:0005634,GO:0006355,GO:0008150,GO:0009889,GO:0009987,GO:0010033,GO:0010035,GO:0010038,GO:0010045,GO:0010200,GO:0010243,GO:0010468,GO:0010556,GO:0019219,GO:0019222,GO:0031323,GO:0031326,GO:0042221,GO:0042493,GO:0043226,GO:0043227,GO:0043229,GO:0043231,GO:0044424,GO:0044464,GO:0050789,GO:0050793,GO:0050794,GO:0050896,GO:0051171,GO:0051239,GO:…	-	-	546	XP_003536961.1	XP_003536961.1 zinc finger protein ZAT11 [Glycine max]	100	sp|Q681X4|ZAT5_ARATH	sp|Q681X4|ZAT5_ARATH Zinc finger protein ZAT5 OS=Arabidopsis thaliana GN=ZAT5 PE=2 SV=1	48.5	_	_	_	_	_	_	GO:0006351|transcription, DNA-templated;GO:0006355|regulation of transcription, DNA-templated	GO:0005634|nucleus	GO:0003700|DNA-binding transcription factor activity;GO:0043565|sequence-specific DNA binding;GO:0046872|metal ion binding	_	_	_	m.922|Glyma.10G045300:1-546(+)	complete	PF13912.3|zf-C2H2_6|C2H2-type zinc finger|Glyma.10G045300.1|m.922:43-68;PF13912.3|zf-C2H2_6|C2H2-type zinc finger|Glyma.10G045300.1|m.922:99-123
Glyma.08G320000	5.101304	0.820840333	2.63569255	3.21E-15	2.54E-14	up	Glyma.08G320000	-	-	-	-	480	XP_003532141.3	XP_003532141.3 stigma-specific STIG1-like protein 1 [Glycine max]	100	sp|Q9SZ28|STGL1_ARATH	sp|Q9SZ28|STGL1_ARATH Stigma-specific STIG1-like protein 1 OS=Arabidopsis thaliana GN=At4g26880 PE=3 SV=1	67.7	_	_	_	_	_	_	_	_	_	_	_	_	m.5294|Glyma.08G320000:1-480(+)	complete	PF04885.10|Stig1|Stigma-specific protein, Stig1|Glyma.08G320000.1|m.5294:17-159
Glyma.01G166900	1.134479333	0.183182667	2.630675425	2.30E-05	8.28E-05	up	Glyma.01G166900	-	-	-	-	270	KHN36040.1	KHN36040.1 hypothetical protein glysoja_003163 [Glycine soja]	100	_	_	_	_	_	_	_	_	_	_	_	_	_	_	_	_	_	_
Glyma.08G346100	22.849331	3.694741333	2.628606655	6.63E-95	3.36E-93	up	Glyma.08G346100	-	-	-	-	1071	KRH46613.1	KRH46613.1 hypothetical protein GLYMA_08G346100 [Glycine max]	100	_	_	_	_	_	_	_	_	_	_	_	_	_	_	_	m.5691|Glyma.08G346100:1-1071(+)	complete	PF04720.9|PDDEXK_6|PDDEXK-like family of unknown function|Glyma.08G346100.2|m.5691:117-318
Glyma.11G117200	1.917384333	0.311538667	2.62165641	0.000152678	0.000488235	up	Glyma.11G117200	-	-	-	-	303	XP_003537885.2	XP_003537885.2 protein RADIALIS-like 4 [Glycine max]	100	sp|F4JVB8|RADL1_ARATH	sp|F4JVB8|RADL1_ARATH Protein RADIALIS-like 1 OS=Arabidopsis thaliana GN=RL1 PE=2 SV=1	77.2	_	_	_	_	_	_	GO:0006351|transcription, DNA-templated	GO:0005634|nucleus	GO:0003677|DNA binding;GO:0003700|DNA-binding transcription factor activity	_	_	_	m.7006|Glyma.11G117200:1-303(+)	complete	PF00249.28|Myb_DNA-binding|Myb-like DNA-binding domain|Glyma.11G117200.1|m.7006:15-58
Glyma.17G220900	0.558754667	0.090911	2.619688203	0.005361657	0.013093192	up	Glyma.17G220900	-	GO:0005575,GO:0008150,GO:0016020,GO:0016021,GO:0031224,GO:0032879,GO:0032890,GO:0034762,GO:0034765,GO:0043269,GO:0044070,GO:0044425,GO:0050789,GO:0051049,GO:0051952,GO:0051955,GO:0065007,GO:0080143,GO:1903789,GO:1903959	-	-	531	NP_001238212.1	NP_001238212.1 uncharacterized protein LOC100306141 [Glycine max]	100	sp|Q9SW07|GDU2_ARATH	sp|Q9SW07|GDU2_ARATH Protein GLUTAMINE DUMPER 2 OS=Arabidopsis thaliana GN=GDU2 PE=2 SV=1	50	_	_	_	_	_	_	GO:0006865|amino acid transport;GO:0080143|regulation of amino acid export	GO:0016021|integral component of membrane	_	_	_	_	m.3696|Glyma.17G220900:1-531(+)	complete	_
Glyma.07G266600	0.739336	0.120356333	2.618918103	0.013184124	0.02949506	up	Glyma.07G266600	-	-	-	-	402	KHN42280.1	KHN42280.1 hypothetical protein glysoja_042028 [Glycine soja]	100	_	_	_	_	_	_	_	_	_	_	_	_	_	_	_	m.10155|Glyma.07G266600:1-402(+)	complete	_
Glyma.09G040300	0.51068	0.083308667	2.615881066	0.001204793	0.003328577	up	Glyma.09G040300	-	-	-	-	1185	XP_006586908.1	XP_006586908.1 uncharacterized protein LOC100779494 [Glycine max]	100	_	_	_	_	_	_	_	_	_	_	_	_	_	_	_	m.6746|Glyma.09G040300:1-1185(+)	complete	PF05623.9|DUF789|Protein of unknown function (DUF789)|Glyma.09G040300.1|m.6746:73-386
Glyma.06G324300	54.68792967	8.985373667	2.605572041	0	0	up	Glyma.06G324300	-	-	-	-	2100	XP_006582441.1	XP_006582441.1 cellulose synthase-like protein G1 [Glycine max]	100	sp|Q570S7|CSLG1_ARATH	sp|Q570S7|CSLG1_ARATH Cellulose synthase-like protein G1 OS=Arabidopsis thaliana GN=CSLG1 PE=2 SV=1	55.1	_	_	_	_	_	_	GO:0009833|plant-type primary cell wall biogenesis;GO:0030244|cellulose biosynthetic process;GO:0071555|cell wall organization	GO:0000139|Golgi membrane;GO:0005794|Golgi apparatus;GO:0005886|plasma membrane;GO:0016021|integral component of membrane	GO:0016759|cellulose synthase activity;GO:0016760|cellulose synthase (UDP-forming) activity	_	_	_	m.5750|Glyma.06G324300:1-2100(+)	complete	PF03552.11|Cellulose_synt|Cellulose synthase|Glyma.06G324300.1|m.5750:92-365;PF03552.11|Cellulose_synt|Cellulose synthase|Glyma.06G324300.1|m.5750:372-697
Glyma.15G182300	0.903935667	0.148624	2.604552996	7.58E-05	0.000253575	up	Glyma.15G182300	-	-	K14488-ko04075 Plant hormone signal transduction	-	552	XP_006586657.1	XP_006586657.1 putative ARG7 auxin responsive family protein isoform X1 [Glycine max]	91.9	sp|P33081|AX15A_SOYBN	sp|P33081|AX15A_SOYBN Auxin-induced protein 15A OS=Glycine max PE=2 SV=1	71.6	_	_	_	_	_	_	GO:0009734|auxin-activated signaling pathway	_	_	ko:K14488	SAUR	path:ko04075	m.5335|Glyma.15G182300:1-552(+)	complete	PF02519.11|Auxin_inducible|Auxin responsive protein|Glyma.15G182300.2|m.5335:75-142
Glyma.06G166800	7.229338333	1.189819333	2.603121084	1.62E-43	3.27E-42	up	Glyma.06G166800	-	GO:0000003,GO:0003006,GO:0003674,GO:0005215,GO:0005575,GO:0005623,GO:0005886,GO:0005887,GO:0006810,GO:0007275,GO:0008150,GO:0008515,GO:0008643,GO:0009790,GO:0009791,GO:0009793,GO:0009987,GO:0010154,GO:0010431,GO:0015144,GO:0015154,GO:0015157,GO:0015766,GO:0015770,GO:0015772,GO:0016020,GO:0016021,GO:0016043,GO:0021700,GO:0022414,GO:0022607,GO:0022857,GO:0031224,GO:0031226,GO:0032501,GO:0032502,GO:…	-	KOG1623-Multitransmembrane protein[R]	930	NP_001344858.1	NP_001344858.1 sugar efflux transporter SWEET15 [Glycine max]	100	sp|B8BKP4|SWT14_ORYSI	sp|B8BKP4|SWT14_ORYSI Bidirectional sugar transporter SWEET14 OS=Oryza sativa subsp. indica GN=SWEET14 PE=2 SV=1	83.3	_	_	_	_	_	_		GO:0005887|integral component of plasma membrane	GO:0008515|sucrose transmembrane transporter activity;GO:0051119|sugar transmembrane transporter activity	ko:K15382	SLC50A, SWEET		m.3616|Glyma.06G166800:1-930(+)	complete	PF03083.13|MtN3_slv|Sugar efflux transporter for intercellular exchange|Glyma.06G166800.1|m.3616:9-95;PF03083.13|MtN3_slv|Sugar efflux transporter for intercellular exchange|Glyma.06G166800.1|m.3616:131-215
Glyma.15G086000	1.647527	0.271349667	2.602077067	1.01E-08	5.17E-08	up	Glyma.15G086000	-	-	-	-	852	XP_003546043.1	XP_003546043.1 fasciclin-like arabinogalactan protein 12 [Glycine max]	100	sp|Q8LEE9|FLA12_ARATH	sp|Q8LEE9|FLA12_ARATH Fasciclin-like arabinogalactan protein 12 OS=Arabidopsis thaliana GN=FLA12 PE=2 SV=2	65.5	_	_	_	_	_	_	GO:0009834|plant-type secondary cell wall biogenesis	GO:0005886|plasma membrane;GO:0031225|anchored component of membrane	_	_	_	_	m.3789|Glyma.15G086000:1-852(+)	complete	PF02469.19|Fasciclin|Fasciclin domain|Glyma.15G086000.1|m.3789:77-212
Glyma.17G162800	0.512740333	0.084517	2.600914924	9.98E-05	0.000328037	up	Glyma.17G162800	-	GO:0003674,GO:0003676,GO:0003677,GO:0003700,GO:0005488,GO:0005575,GO:0005622,GO:0005623,GO:0005634,GO:0006355,GO:0008150,GO:0009889,GO:0010468,GO:0010556,GO:0019219,GO:0019222,GO:0031323,GO:0031326,GO:0043226,GO:0043227,GO:0043229,GO:0043231,GO:0043565,GO:0044424,GO:0044464,GO:0050789,GO:0050794,GO:0051171,GO:0051252,GO:0060255,GO:0065007,GO:0080090,GO:0097159,GO:0140110,GO:1901363,GO:1903506,GO:…	-	-	1449	XP_003550980.1	XP_003550980.1 scarecrow-like protein 32 [Glycine max]	100	sp|Q9SN22|SCL32_ARATH	sp|Q9SN22|SCL32_ARATH Scarecrow-like protein 32 OS=Arabidopsis thaliana GN=SCL32 PE=1 SV=1	70.4	_	_	_	_	_	_	GO:0006351|transcription, DNA-templated;GO:0006355|regulation of transcription, DNA-templated	GO:0005634|nucleus	GO:0003700|DNA-binding transcription factor activity;GO:0043565|sequence-specific DNA binding	_	_	_	m.2918|Glyma.17G162800:1-1449(+)	complete	PF03514.11|GRAS|GRAS domain family|Glyma.17G162800.1|m.2918:58-479
Glyma.18G210900	7.763617333	1.285436333	2.594470853	1.07E-21	1.14E-20	up	Glyma.18G210900	-	GO:0000003,GO:0000902,GO:0000904,GO:0001101,GO:0003006,GO:0003674,GO:0005215,GO:0005319,GO:0005488,GO:0005515,GO:0005516,GO:0005575,GO:0005576,GO:0005618,GO:0005622,GO:0005623,GO:0005737,GO:0005768,GO:0005794,GO:0005802,GO:0005886,GO:0005911,GO:0006649,GO:0006810,GO:0006811,GO:0006820,GO:0006869,GO:0006950,GO:0007275,GO:0008150,GO:0009414,GO:0009415,GO:0009505,GO:0009506,GO:0009507,GO:0009534,GO:…	-	-	354	NP_001241103.1	NP_001241103.1 uncharacterized protein LOC100798112 precursor [Glycine max]	100	sp|O23758|NLTP_CICAR	sp|O23758|NLTP_CICAR Non-specific lipid-transfer protein OS=Cicer arietinum PE=3 SV=1	65.8	_	_	_	_	_	_	GO:0006869|lipid transport		GO:0008289|lipid binding	_	_	_	m.7247|Glyma.18G210900:1-354(+)	complete	PF00234.19|Tryp_alpha_amyl|Protease inhibitor/seed storage/LTP family|Glyma.18G210900.1|m.7247:26-112;PF14368.3|LTP_2|Probable lipid transfer|Glyma.18G210900.1|m.7247:13-104
Glyma.06G020300	64.087087	10.65801667	2.588094701	0	0	up	Glyma.06G020300	-	GO:0003674,GO:0003824,GO:0004586,GO:0005575,GO:0005622,GO:0005623,GO:0005737,GO:0006082,GO:0006520,GO:0006576,GO:0006591,GO:0006595,GO:0006596,GO:0006807,GO:0008150,GO:0008152,GO:0009058,GO:0009308,GO:0009309,GO:0009445,GO:0009446,GO:0009987,GO:0016829,GO:0016830,GO:0016831,GO:0019752,GO:0033387,GO:0034641,GO:0042401,GO:0043436,GO:0044106,GO:0044237,GO:0044238,GO:0044249,GO:0044271,GO:0044281,GO:…	K01581-ko00330 Arginine and proline metabolism;ko00480 Glutathione metabolism	KOG0622-Ornithine decarboxylase[E]	1305	NP_001236340.1	NP_001236340.1 ornithine decarboxylase [Glycine max]	100	sp|P50134|DCOR_DATST	sp|P50134|DCOR_DATST Ornithine decarboxylase OS=Datura stramonium PE=2 SV=1	75.4	_	_	_	_	_	_	GO:0033387|putrescine biosynthetic process from ornithine		GO:0004586|ornithine decarboxylase activity	ko:K01581	E4.1.1.17, ODC1, speC, speF	path:ko00330;path:ko00480;path:ko01100;path:ko01110	m.880|Glyma.06G020300:1-1305(+)	complete	PF02784.13|Orn_Arg_deC_N|Pyridoxal-dependent decarboxylase, pyridoxal binding domain|Glyma.06G020300.1|m.880:72-300;PF00278.19|Orn_DAP_Arg_deC|Pyridoxal-dependent decarboxylase, C-terminal sheet domain|Glyma.06G020300.1|m.880:305-419
Glyma.05G100900	1.615519	0.269806667	2.581999817	3.43E-06	1.36E-05	up	Glyma.05G100900	-	GO:0001067,GO:0003674,GO:0003676,GO:0003677,GO:0003700,GO:0005488,GO:0005515,GO:0005575,GO:0005622,GO:0005623,GO:0005634,GO:0006082,GO:0006355,GO:0006790,GO:0006807,GO:0008150,GO:0008152,GO:0009787,GO:0009788,GO:0009889,GO:0009966,GO:0009968,GO:0009987,GO:0010468,GO:0010556,GO:0010646,GO:0010648,GO:0016143,GO:0019219,GO:0019222,GO:0019748,GO:0019757,GO:0019760,GO:0023051,GO:0023057,GO:0031323,GO:…	-	-	600	XP_003525841.1	XP_003525841.1 zinc finger protein 7 [Glycine max]	100	sp|Q39266|ZFP7_ARATH	sp|Q39266|ZFP7_ARATH Zinc finger protein 7 OS=Arabidopsis thaliana GN=ZFP7 PE=1 SV=1	56	_	_	_	_	_	_	GO:0006355|regulation of transcription, DNA-templated;GO:0009738|abscisic acid-activated signaling pathway;GO:0009788|negative regulation of abscisic acid-activated signaling pathway;GO:0019760|glucosinolate metabolic process	GO:0005634|nucleus	GO:0003700|DNA-binding transcription factor activity;GO:0043565|sequence-specific DNA binding;GO:0044212|transcription regulatory region DNA binding;GO:0046872|metal ion binding;GO:0046982|protein heterodimerization activity	_	_	_	m.8376|Glyma.05G100900:1-600(+)	complete	_
Glyma.10G258100	3.783790667	0.633376333	2.57869741	7.33E-14	5.38E-13	up	Glyma.10G258100	-	-	-	-	516	XP_003535688.1	XP_003535688.1 LOB domain-containing protein 38 [Glycine max]	100	sp|Q9SN23|LBD38_ARATH	sp|Q9SN23|LBD38_ARATH LOB domain-containing protein 38 OS=Arabidopsis thaliana GN=LBD38 PE=1 SV=1	72.7	_	_	_	_	_	_	_	_	_	_	_	_	m.4218|Glyma.10G258100:1-516(+)	complete	PF03195.11|DUF260|Protein of unknown function DUF260|Glyma.10G258100.1|m.4218:2-99
Glyma.08G181000	29.99145567	5.039365333	2.573237592	0	0	up	Glyma.08G181000	-	GO:0003674,GO:0003824,GO:0005575,GO:0005622,GO:0005623,GO:0008194,GO:0016740,GO:0016757,GO:0016758,GO:0035251,GO:0043226,GO:0043227,GO:0043229,GO:0043231,GO:0044424,GO:0044464,GO:0046527,GO:0080043,GO:0080044	-	KOG1192-UDP-glucuronosyl and UDP-glucosyl transferase[GC]	1419	NP_001240857.1	NP_001240857.1 soyasaponin III rhamnosyltransferase [Glycine max]	100	sp|D4Q9Z5|SGT3_SOYBN	sp|D4Q9Z5|SGT3_SOYBN Soyasaponin III rhamnosyltransferase OS=Glycine max GN=GmSGT3 PE=1 SV=1	100	_	_	_	_	_	_	GO:0008152|metabolic process	GO:0043231|intracellular membrane-bounded organelle	GO:0080043|quercetin 3-O-glucosyltransferase activity;GO:0080044|quercetin 7-O-glucosyltransferase activity;GO:0102241|soyasaponin III rhamnosyltransferase activity	ko:K18823	UGT91H4		m.3026|Glyma.08G181000:1-1419(+)	complete	PF00201.15|UDPGT|UDP-glucoronosyl and UDP-glucosyl transferase|Glyma.08G181000.1|m.3026:247-430
Glyma.10G205966	0.551351667	0.092709333	2.57218631	8.44E-06	3.20E-05	up	Glyma.10G205966	-	-	-	-	1038	KHN00884.1	KHN00884.1 hypothetical protein glysoja_000552 [Glycine soja]	80.8	_	_	_	_	_	_	_	_	_	_	_	_	_	_	_	m.3324|Glyma.10G205966:1-1038(+)	complete	PF13837.3|Myb_DNA-bind_4|Myb/SANT-like DNA-binding domain|Glyma.10G205966.1|m.3324:52-137
Glyma.10G245800	1.738405667	0.292599333	2.570766395	9.92E-08	4.65E-07	up	Glyma.10G245800	-	-	-	-	882	XP_003535643.1	XP_003535643.1 fasciclin-like arabinogalactan protein 12 [Glycine max]	100	sp|Q8LEJ6|FLA11_ARATH	sp|Q8LEJ6|FLA11_ARATH Fasciclin-like arabinogalactan protein 11 OS=Arabidopsis thaliana GN=FLA11 PE=2 SV=2	70	_	_	_	_	_	_	GO:0009834|plant-type secondary cell wall biogenesis	GO:0005886|plasma membrane;GO:0031225|anchored component of membrane	_	_	_	_	m.4021|Glyma.10G245800:1-882(+)	complete	PF02469.19|Fasciclin|Fasciclin domain|Glyma.10G245800.1|m.4021:83-217
Glyma.19G033800	1.608955	0.271736667	2.565842823	2.39E-10	1.40E-09	up	Glyma.19G033800	-	GO:0000138,GO:0003674,GO:0003735,GO:0003824,GO:0005198,GO:0005575,GO:0005618,GO:0005622,GO:0005623,GO:0005737,GO:0005773,GO:0005774,GO:0005794,GO:0005795,GO:0005829,GO:0005840,GO:0005844,GO:0005975,GO:0005996,GO:0006139,GO:0006725,GO:0006793,GO:0006807,GO:0006950,GO:0006970,GO:0007275,GO:0008150,GO:0008152,GO:0008194,GO:0009058,GO:0009225,GO:0009555,GO:0009628,GO:0009651,GO:0009832,GO:0009987,GO:…	K13379-ko00520 Amino sugar and nucleotide sugar metabolism	-	1074	NP_001241418.1	NP_001241418.1 uncharacterized protein LOC100803287 [Glycine max]	100	sp|Q8RU27|RGP2_SOLTU	sp|Q8RU27|RGP2_SOLTU Probable UDP-arabinopyranose mutase 2 OS=Solanum tuberosum GN=UPTG2 PE=1 SV=1	93.2	_	_	_	_	_	_	GO:0030244|cellulose biosynthetic process;GO:0071555|cell wall organization	GO:0005576|extracellular region;GO:0005618|cell wall;GO:0005794|Golgi apparatus;GO:0009506|plasmodesma	GO:0016757|transferase activity, transferring glycosyl groups;GO:0016866|intramolecular transferase activity	ko:K13379	RGP, UTM	path:ko00520	m.9345|Glyma.19G033800:1-1074(+)	complete	PF03214.10|RGP|Reversibly glycosylated polypeptide|Glyma.19G033800.1|m.9345:13-346
Glyma.18G013800	8.158656667	1.379935667	2.563730621	5.85E-22	6.30E-21	up	Glyma.18G013800	-	GO:0003674,GO:0003824,GO:0004842,GO:0006464,GO:0006508,GO:0006511,GO:0006807,GO:0006950,GO:0006970,GO:0008150,GO:0008152,GO:0009056,GO:0009057,GO:0009628,GO:0009651,GO:0009787,GO:0009789,GO:0009966,GO:0009967,GO:0009987,GO:0010498,GO:0010646,GO:0010647,GO:0016567,GO:0016740,GO:0019538,GO:0019787,GO:0019941,GO:0023051,GO:0023056,GO:0030163,GO:0032446,GO:0036211,GO:0043161,GO:0043170,GO:0043412,GO:…	-	KOG4628-Predicted E3 ubiquitin ligase[O]	405	XP_003551995.1	XP_003551995.1 probable E3 ubiquitin-protein ligase XERICO [Glycine max]	100	sp|Q9SI09|XERIC_ARATH	sp|Q9SI09|XERIC_ARATH Probable E3 ubiquitin-protein ligase XERICO OS=Arabidopsis thaliana GN=XERICO PE=1 SV=1	51	_	_	_	_	_	_	GO:0006970|response to osmotic stress;GO:0009651|response to salt stress;GO:0009687|abscisic acid metabolic process;GO:0009688|abscisic acid biosynthetic process;GO:0009739|response to gibberellin;GO:0010200|response to chitin;GO:0043161|proteasome-mediated ubiquitin-dependent protein catabolic process	GO:0016021|integral component of membrane	GO:0046872|metal ion binding;GO:0061630|ubiquitin protein ligase activity	ko:K16285	XERICO		m.4656|Glyma.18G013800:1-405(+)	complete	PF13639.3|zf-RING_2|Ring finger domain|Glyma.18G013800.1|m.4656:88-131;PF17123.2|zf-RING_11|RING-like zinc finger|Glyma.18G013800.1|m.4656:88-116;PF00097.22|zf-C3HC4|Zinc finger, C3HC4 type (RING finger)|Glyma.18G013800.1|m.4656:89-130
Glyma.05G121400	1.30726	0.222243333	2.556334058	0.002248343	0.0059056	up	Glyma.05G121400	-	GO:0000041,GO:0000302,GO:0000322,GO:0000323,GO:0000324,GO:0000329,GO:0003674,GO:0005215,GO:0005381,GO:0005384,GO:0005575,GO:0005622,GO:0005623,GO:0005737,GO:0005773,GO:0005774,GO:0005794,GO:0006810,GO:0006811,GO:0006812,GO:0006826,GO:0006828,GO:0006873,GO:0006874,GO:0006875,GO:0006879,GO:0006880,GO:0006950,GO:0006979,GO:0008150,GO:0008324,GO:0009719,GO:0009723,GO:0009725,GO:0009987,GO:0010033,GO:…	-	KOG4473-Uncharacterized membrane protein[S]	591	KRH58338.1	KRH58338.1 hypothetical protein GLYMA_05G121400 [Glycine max]	100	sp|Q9M2C0|VITH4_ARATH	sp|Q9M2C0|VITH4_ARATH Vacuolar iron transporter homolog 4 OS=Arabidopsis thaliana GN=At3g43660 PE=2 SV=1	76.2	_	_	_	_	_	_	GO:0006880|intracellular sequestering of iron ion;GO:0030026|cellular manganese ion homeostasis;GO:0071281|cellular response to iron ion;GO:0071421|manganese ion transmembrane transport	GO:0005774|vacuolar membrane;GO:0016020|membrane;GO:0016021|integral component of membrane	GO:0005381|iron ion transmembrane transporter activity;GO:0005384|manganese ion transmembrane transporter activity	_	_	_	m.8660|Glyma.05G121400:1-591(+)	complete	PF01988.16|VIT1|VIT family|Glyma.05G121400.1|m.8660:45-96;PF01988.16|VIT1|VIT family|Glyma.05G121400.1|m.8660:105-188
Glyma.08G086200	8.472015	1.448567333	2.548078397	1.62E-21	1.72E-20	up	Glyma.08G086200	-	-	-	-	381	KHN28950.1	KHN28950.1 hypothetical protein glysoja_025744 [Glycine soja]	100	_	_	_	_	_	_	_	_	_	_	_	_	_	_	_	m.1354|Glyma.08G086200:1-381(+)	complete	_
Glyma.10G241100	0.343834333	0.058898	2.545423061	0.005594052	0.013599611	up	Glyma.10G241100	-	GO:0000003,GO:0000902,GO:0001101,GO:0003006,GO:0003674,GO:0003824,GO:0005575,GO:0005622,GO:0005623,GO:0005737,GO:0006082,GO:0006629,GO:0006720,GO:0006721,GO:0007154,GO:0007165,GO:0007275,GO:0008150,GO:0008152,GO:0008299,GO:0008610,GO:0009058,GO:0009314,GO:0009416,GO:0009628,GO:0009639,GO:0009648,GO:0009653,GO:0009685,GO:0009686,GO:0009719,GO:0009725,GO:0009739,GO:0009740,GO:0009755,GO:0009791,GO:…	K05282-ko00904 Diterpenoid biosynthesis	KOG0143-Iron/ascorbate family oxidoreductases[QR]	609	KHN02778.1	KHN02778.1 Gibberellin 20 oxidase 2 [Glycine soja]	100	sp|Q39110|GAOX1_ARATH	sp|Q39110|GAOX1_ARATH Gibberellin 20 oxidase 1 OS=Arabidopsis thaliana GN=GA20OX1 PE=2 SV=2	87.5	_	_	_	_	_	_	GO:0009686|gibberellin biosynthetic process;GO:0009739|response to gibberellin;GO:0009740|gibberellic acid mediated signaling pathway;GO:0009826|unidimensional cell growth;GO:0009908|flower development;GO:0048366|leaf development;GO:0048575|short-day photoperiodism, flowering	GO:0005737|cytoplasm	GO:0045544|gibberellin 20-oxidase activity;GO:0046872|metal ion binding	ko:K05282	E1.14.11.12	path:ko00904;path:ko01100;path:ko01110	m.3953|Glyma.10G241100:1-609(+)	complete	PF03171.17|2OG-FeII_Oxy|2OG-Fe(II) oxygenase superfamily|Glyma.10G241100.2|m.3953:50-147
Glyma.10G019900	6.807163667	1.167676	2.543413778	1.93E-22	2.13E-21	up	Glyma.10G019900	-	GO:0003674,GO:0003824,GO:0004364,GO:0005488,GO:0005515,GO:0005575,GO:0005622,GO:0005623,GO:0005737,GO:0006518,GO:0006575,GO:0006749,GO:0006790,GO:0006807,GO:0006950,GO:0008150,GO:0008152,GO:0009056,GO:0009404,GO:0009407,GO:0009635,GO:0009636,GO:0009987,GO:0016740,GO:0016765,GO:0019748,GO:0032991,GO:0034641,GO:0042221,GO:0042802,GO:0042803,GO:0043603,GO:0044237,GO:0044248,GO:0044424,GO:0044464,GO:…	K00799-ko00480 Glutathione metabolism;ko00980 Metabolism of xenobiotics by cytochrome P450;ko00982 Drug metabolism - cytochrome P450;ko00983 Drug metabolism - other enzymes;ko04212 Longevity regulating pathway - worm;ko05200 Pathways in cancer;ko05204 Chemical carcinogenesis - DNA adducts;ko05207 Chemical carcinogenesis - receptor activation;ko05208 Chemical carcinogenesis - reactive oxygen speci…	KOG0867-Glutathione S-transferase[O]	657	NP_001291446.1	NP_001291446.1 glutathione S-transferase GST 21 [Glycine max]	100	sp|Q9LZI9|GSTFD_ARATH	sp|Q9LZI9|GSTFD_ARATH Glutathione S-transferase F13 OS=Arabidopsis thaliana GN=GSTF13 PE=3 SV=1	75.1	_	_	_	_	_	_	GO:0006749|glutathione metabolic process;GO:0009407|toxin catabolic process	GO:0005737|cytoplasm;GO:0005829|cytosol	GO:0004364|glutathione transferase activity	ko:K00799	GST, gst	path:ko00480	m.475|Glyma.10G019900:1-657(+)	complete	PF02798.17|GST_N|Glutathione S-transferase, N-terminal domain|Glyma.10G019900.1|m.475:1-76;PF00043.22|GST_C|Glutathione S-transferase, C-terminal domain|Glyma.10G019900.1|m.475:114-203;PF13417.3|GST_N_3|Glutathione S-transferase, N-terminal domain|Glyma.10G019900.1|m.475:5-80;PF13409.3|GST_N_2|Glutathione S-transferase, N-terminal domain|Glyma.10G019900.1|m.475:13-76;PF14497.3|GST_C_3|Glutathione…
Glyma.15G271000	0.553342	0.094996667	2.542222635	0.000464229	0.001376743	up	Glyma.15G271000	-	GO:0003674,GO:0003824,GO:0004553,GO:0008150,GO:0008152,GO:0008422,GO:0015926,GO:0016787,GO:0016798,GO:0071704,GO:1901135,GO:1901657	-	KOG0626-Beta-glucosidase, lactase phlorizinhydrolase, and related proteins[G]	1533	XP_003546869.1	XP_003546869.1 vicianin hydrolase [Glycine max]	100	sp|A2SY66|VICHY_VICSN	sp|A2SY66|VICHY_VICSN Vicianin hydrolase (Fragment) OS=Vicia sativa subsp. nigra PE=1 SV=1	81.5	_	_	_	_	_	_	GO:0016052|carbohydrate catabolic process		GO:0004553|hydrolase activity, hydrolyzing O-glycosyl compounds;GO:0050392|vicianin beta-glucosidase activity	ko:K01188	E3.2.1.21	path:ko00460;path:ko00500;path:ko00940;path:ko01100;path:ko01110	m.6558|Glyma.15G271000:1-1533(+)	complete	PF00232.15|Glyco_hydro_1|Glycosyl hydrolase family 1|Glyma.15G271000.1|m.6558:41-507
Glyma.15G243300	17.272216	2.976612	2.536710106	5.41E-94	2.72E-92	up	Glyma.15G243300	-	-	K07424-ko00140 Steroid hormone biosynthesis;ko00591 Linoleic acid metabolism;ko00830 Retinol metabolism;ko05204 Chemical carcinogenesis - DNA adducts;ko05207 Chemical carcinogenesis - receptor activation	KOG0157-Cytochrome P450 CYP4/CYP19/CYP26 subfamilies[QI]	1560	NP_001341875.1	NP_001341875.1 11-oxo-beta-amyrin 30-oxidase [Glycine max]	99.8	sp|H1A988|C7254_GLYUR	sp|H1A988|C7254_GLYUR 11-oxo-beta-amyrin 30-oxidase OS=Glycyrrhiza uralensis GN=CYP72A154 PE=1 SV=1	75	_	_	_	_	_	_	GO:1902382|11-oxo-beta-amyrin catabolic process;GO:1902386|glycyrrhetinate biosynthetic process	GO:0016021|integral component of membrane	GO:0005506|iron ion binding;GO:0016709|oxidoreductase activity, acting on paired donors, with incorporation or reduction of molecular oxygen, NAD(P)H as one donor, and incorporation of one atom of oxygen;GO:0020037|heme binding;GO:0102375|11-oxo-beta-amyrin 30-oxidase activity	_	_	_	m.6147|Glyma.15G243300:1-1560(+)	complete	PF00067.19|p450|Cytochrome P450|Glyma.15G243300.5|m.6147:87-486
Glyma.19G052500	0.60894	0.105761	2.525492361	0.011788421	0.026667528	up	Glyma.19G052500	-	-	-	-	450	KRG93960.1	KRG93960.1 hypothetical protein GLYMA_19G052500 [Glycine max]	100	_	_	_	_	_	_	_	_	_	_	_	_	_	_	_	m.9551|Glyma.19G052500:1-450(+)	complete	_
Glyma.16G175900	1.600893	0.279217667	2.519414753	4.29E-10	2.46E-09	up	Glyma.16G175900	-	GO:0003674,GO:0003824,GO:0005575,GO:0005622,GO:0005623,GO:0008194,GO:0016740,GO:0016757,GO:0016758,GO:0035251,GO:0043226,GO:0043227,GO:0043229,GO:0043231,GO:0044424,GO:0044464,GO:0046527,GO:0050004,GO:0080043,GO:0080044	-	KOG1192-UDP-glucuronosyl and UDP-glucosyl transferase[GC]	1422	NP_001304487.1	NP_001304487.1 UDP-glycosyltransferase 7 [Glycine max]	100	sp|A6BM07|I7GT1_SOYBN	sp|A6BM07|I7GT1_SOYBN Isoflavone 7-O-glucosyltransferase 1 OS=Glycine max GN=GmIF7GT1 PE=1 SV=1	97	_	_	_	_	_	_	GO:0008152|metabolic process	GO:0043231|intracellular membrane-bounded organelle	GO:0050004|isoflavone 7-O-glucosyltransferase activity;GO:0080043|quercetin 3-O-glucosyltransferase activity;GO:0080044|quercetin 7-O-glucosyltransferase activity	_	_	_	m.9541|Glyma.16G175900:1-1422(+)	complete	PF00201.15|UDPGT|UDP-glucoronosyl and UDP-glucosyl transferase|Glyma.16G175900.1|m.9541:261-437
Glyma.17G124600	2.738685333	0.479545333	2.513744404	5.05E-16	4.17E-15	up	Glyma.17G124600	-	-	-	-	996	KHN10445.1	KHN10445.1 hypothetical protein glysoja_030881 [Glycine soja]	100	_	_	_	_	_	_	_	_	_	_	_	_	_	_	_	m.2345|Glyma.17G124600:1-996(+)	complete	PF05910.9|DUF868|Plant protein of unknown function (DUF868)|Glyma.17G124600.3|m.2345:33-329
Glyma.04G073400	1.102329333	0.193491	2.510216942	0.000681164	0.001964692	up	Glyma.04G073400	-	-	-	-	267	KHN10287.1	KHN10287.1 hypothetical protein glysoja_017891 [Glycine soja]	100	_	_	_	_	_	_	_	_	_	_	_	_	_	_	_	_	_	_
Glyma.13G132500	3.971879667	0.698841333	2.50678507	1.81E-19	1.77E-18	up	Glyma.13G132500	-	GO:0003333,GO:0003674,GO:0005215,GO:0005342,GO:0005575,GO:0005622,GO:0005623,GO:0005737,GO:0005886,GO:0005887,GO:0005938,GO:0006810,GO:0006811,GO:0006820,GO:0006865,GO:0007154,GO:0007165,GO:0008150,GO:0008509,GO:0008514,GO:0009719,GO:0009725,GO:0009733,GO:0009734,GO:0009755,GO:0009987,GO:0010033,GO:0015075,GO:0015171,GO:0015318,GO:0015711,GO:0015849,GO:0016020,GO:0016021,GO:0022857,GO:0023052,GO:…	-	-	1140	XP_003542469.1	XP_003542469.1 WAT1-related protein At2g37460 isoform X2 [Glycine max]	100	sp|Q9ZUS1|WTR13_ARATH	sp|Q9ZUS1|WTR13_ARATH WAT1-related protein At2g37460 OS=Arabidopsis thaliana GN=At2g37460 PE=2 SV=1	76	_	_	_	_	_	_	GO:0032973|amino acid export across plasma membrane;GO:0043090|amino acid import;GO:0080144|amino acid homeostasis	GO:0005886|plasma membrane;GO:0016021|integral component of membrane	GO:0015171|amino acid transmembrane transporter activity	_	_	_	m.4709|Glyma.13G132500:1-1140(+)	complete	PF00892.17|EamA|EamA-like transporter family|Glyma.13G132500.1|m.4709:18-133;PF00892.17|EamA|EamA-like transporter family|Glyma.13G132500.1|m.4709:182-321
Glyma.09G127300	1.077931667	0.189976333	2.504374116	9.14E-07	3.88E-06	up	Glyma.09G127300	-	GO:0003674,GO:0003824,GO:0005575,GO:0005622,GO:0005623,GO:0008194,GO:0016740,GO:0016757,GO:0016758,GO:0035251,GO:0043226,GO:0043227,GO:0043229,GO:0043231,GO:0044424,GO:0044464,GO:0046527,GO:0050004,GO:0080043,GO:0080044	-	KOG1192-UDP-glucuronosyl and UDP-glucosyl transferase[GC]	1362	XP_025979537.1	XP_025979537.1 UDP-glycosyltransferase 1 [Glycine max]	100	sp|A0A067YB04|UGT1_PUEML	sp|A0A067YB04|UGT1_PUEML UDP-glycosyltransferase 1 OS=Pueraria montana var. lobata GN=UGT1 PE=1 SV=1	92.1	_	_	_	_	_	_	GO:0008152|metabolic process		GO:0050004|isoflavone 7-O-glucosyltransferase activity	_	_	_	m.8024|Glyma.09G127300:1-1362(+)	complete	PF00201.15|UDPGT|UDP-glucoronosyl and UDP-glucosyl transferase|Glyma.09G127300.1|m.8024:244-417
Glyma.08G075900	2.244177	0.396963667	2.499107596	8.96E-06	3.39E-05	up	Glyma.08G075900	-	GO:0000041,GO:0000302,GO:0000322,GO:0000323,GO:0000324,GO:0000329,GO:0003674,GO:0005215,GO:0005381,GO:0005384,GO:0005575,GO:0005622,GO:0005623,GO:0005737,GO:0005773,GO:0005774,GO:0005794,GO:0006810,GO:0006811,GO:0006812,GO:0006826,GO:0006828,GO:0006873,GO:0006874,GO:0006875,GO:0006879,GO:0006880,GO:0006950,GO:0006979,GO:0008150,GO:0008324,GO:0009719,GO:0009723,GO:0009725,GO:0009987,GO:0010033,GO:…	-	KOG4473-Uncharacterized membrane protein[S]	633	NP_001236723.2	NP_001236723.2 vacuolar iron transporter-like protein [Glycine max]	100	sp|Q9LSF6|VTH21_ARATH	sp|Q9LSF6|VTH21_ARATH Vacuolar iron transporter homolog 2.1 OS=Arabidopsis thaliana GN=At3g25190 PE=1 SV=1	63.2	_	_	_	_	_	_	GO:0006880|intracellular sequestering of iron ion;GO:0010039|response to iron ion;GO:0030026|cellular manganese ion homeostasis;GO:0071281|cellular response to iron ion;GO:0071369|cellular response to ethylene stimulus;GO:0071421|manganese ion transmembrane transport;GO:0071732|cellular response to nitric oxide	GO:0005774|vacuolar membrane;GO:0016020|membrane;GO:0016021|integral component of membrane	GO:0005381|iron ion transmembrane transporter activity;GO:0005384|manganese ion transmembrane transporter activity	_	_	_	m.1200|Glyma.08G075900:1-633(+)	complete	PF01988.16|VIT1|VIT family|Glyma.08G075900.1|m.1200:50-123;PF01988.16|VIT1|VIT family|Glyma.08G075900.1|m.1200:116-188
Glyma.05G015900	1.341743333	0.237338667	2.499089655	1.07E-05	4.00E-05	up	Glyma.05G015900	-	GO:0000302,GO:0003674,GO:0003676,GO:0003677,GO:0003700,GO:0005488,GO:0005575,GO:0005622,GO:0005623,GO:0005634,GO:0006355,GO:0006950,GO:0006979,GO:0007275,GO:0008150,GO:0009719,GO:0009723,GO:0009725,GO:0009791,GO:0009889,GO:0009987,GO:0010033,GO:0010035,GO:0010038,GO:0010468,GO:0010556,GO:0019219,GO:0019222,GO:0022622,GO:0031323,GO:0031326,GO:0032501,GO:0032502,GO:0035864,GO:0035865,GO:0042221,GO:…	-	-	735	KRH03847.1	KRH03847.1 hypothetical protein GLYMA_17G124100 [Glycine max]	93.6	sp|Q6J9S1|RA211_ARATH	sp|Q6J9S1|RA211_ARATH Ethylene-responsive transcription factor RAP2-11 OS=Arabidopsis thaliana GN=RAP2-11 PE=2 SV=1	78.9	_	_	_	_	_	_	GO:0000302|response to reactive oxygen species;GO:0006351|transcription, DNA-templated;GO:0009723|response to ethylene;GO:0009873|ethylene-activated signaling pathway;GO:0035865|cellular response to potassium ion;GO:0048528|post-embryonic root development	GO:0005634|nucleus	GO:0003700|DNA-binding transcription factor activity;GO:0043565|sequence-specific DNA binding	ko:K09286	EREBP		m.7133|Glyma.05G015900:1-735(+)	complete	PF00847.17|AP2|AP2 domain|Glyma.05G015900.2|m.7133:90-138
Glyma.07G009700	10.86175367	1.924195667	2.496929634	4.14E-35	6.76E-34	up	Glyma.07G009700	-	-	-	-	765	XP_006583013.1	XP_006583013.1 NDR1/HIN1-like protein 6 [Glycine max]	100	_	_	_	_	_	_	_	_	_	_	_	_	_	_	_	m.5985|Glyma.07G009700:1-765(+)	complete	PF03168.10|LEA_2|Late embryogenesis abundant protein|Glyma.07G009700.1|m.5985:113-215
Glyma.20G154100	1.452585	0.257837	2.494091375	4.54E-13	3.17E-12	up	Glyma.20G154100	-	-	-	-	2124	XP_006606085.1	XP_006606085.1 proteoglycan 4 [Glycine max]	100	_	_	_	_	_	_	_	_	_	_	_	_	_	_	_	m.4591|Glyma.20G154100:1-2124(+)	complete	PF14309.3|DUF4378|Domain of unknown function (DUF4378)|Glyma.20G154100.1|m.4591:525-689;PF14383.3|VARLMGL|DUF761-associated sequence motif|Glyma.20G154100.1|m.4591:113-143
Glyma.14G216600	0.626964	0.111387333	2.492797424	0.000155753	0.000497243	up	Glyma.14G216600	-	-	-	-	570	KHN39447.1	KHN39447.1 hypothetical protein glysoja_016834 [Glycine soja]	100	_	_	_	_	_	_	_	_	_	_	_	_	_	_	_	m.1984|Glyma.14G216600:1-570(+)	complete	_
Glyma.14G178300	0.219932333	0.039103667	2.49168392	0.01262758	0.028360488	up	Glyma.14G178300	-	GO:0000075,GO:0000076,GO:0000077,GO:0000228,GO:0000278,GO:0000785,GO:0000790,GO:0003674,GO:0003676,GO:0003677,GO:0005488,GO:0005575,GO:0005622,GO:0005623,GO:0005634,GO:0005654,GO:0005657,GO:0005694,GO:0006139,GO:0006259,GO:0006260,GO:0006261,GO:0006275,GO:0006725,GO:0006807,GO:0006950,GO:0006974,GO:0007049,GO:0007093,GO:0007346,GO:0008150,GO:0008152,GO:0008156,GO:0008284,GO:0009058,GO:0009059,GO:…	-	-	714	XP_014622755.1	XP_014622755.1 uncharacterized protein LOC100815444 isoform X3 [Glycine max]	100	_	_	_	_	_	_	_	_	_	_	_	_	_	_	_	m.1378|Glyma.14G178300:1-714(+)	complete	PF00098.20|zf-CCHC|Zinc knuckle|Glyma.14G178300.1|m.1378:49-62
Glyma.19G006800	2.390129667	0.425134333	2.491098209	1.02E-05	3.83E-05	up	Glyma.19G006800	-	-	-	-	561	XP_014626966.1	XP_014626966.1 uncharacterized protein LOC102667858 isoform X1 [Glycine max]	100	_	_	_	_	_	_	_	_	_	_	_	_	_	_	_	m.8920|Glyma.19G006800:1-561(+)	complete	_
Glyma.05G230200	5.450977333	0.971337667	2.488470108	2.26E-22	2.47E-21	up	Glyma.05G230200	-	-	-	KOG2546-Abl interactor ABI-1, contains SH3 domain[TZ]	753	XP_003525272.1	XP_003525272.1 probable protein ABIL5 [Glycine max]	100	_	_	_	_	_	_	_	_	_	_	_	_	_	_	_	m.150|Glyma.05G230200:1-753(+)	complete	_
Glyma.17G176500	0.993294	0.177132	2.487395929	0.000120683	0.000391607	up	Glyma.17G176500	-	-	-	-	402	KRH04649.1	KRH04649.1 hypothetical protein GLYMA_17G176500 [Glycine max]	100	_	_	_	_	_	_	_	_	_	_	_	_	_	_	_	m.3099|Glyma.17G176500:1-402(+)	complete	_
Glyma.04G069800	0.404384	0.072428	2.481106473	1.29E-06	5.40E-06	up	Glyma.04G069800	-	-	-	KOG0065-Pleiotropic drug resistance proteins (PDR1-15), ABC superfamily[Q]	4350	XP_014630001.1	XP_014630001.1 pleiotropic drug resistance protein 1 [Glycine max]	100	sp|Q76CU2|PDR1_TOBAC	sp|Q76CU2|PDR1_TOBAC Pleiotropic drug resistance protein 1 OS=Nicotiana tabacum GN=PDR1 PE=2 SV=1	80.3	_	_	_	_	_	_	GO:0006810|transport	GO:0016021|integral component of membrane	GO:0005524|ATP binding;GO:0016887|ATPase activity	_	_	_	m.3853|Glyma.04G069800:1-4350(+)	complete	PF01061.21|ABC2_membrane|ABC-2 type transporter|Glyma.04G069800.1|m.3853:503-715;PF01061.21|ABC2_membrane|ABC-2 type transporter|Glyma.04G069800.1|m.3853:1177-1391;PF00005.24|ABC_tran|ABC transporter|Glyma.04G069800.1|m.3853:167-349;PF00005.24|ABC_tran|ABC transporter|Glyma.04G069800.1|m.3853:880-1032;PF08370.8|PDR_assoc|Plant PDR ABC transporter associated|Glyma.04G069800.1|m.3853:720-783;PF1451…
Glyma.17G140100	3.462744667	0.624277	2.471657792	1.62E-09	8.88E-09	up	Glyma.17G140100	-	-	-	-	537	XP_003549908.1	XP_003549908.1 36.4 kDa proline-rich protein [Glycine max]	100	sp|Q00451|PRF1_SOLLC	sp|Q00451|PRF1_SOLLC 36.4 kDa proline-rich protein OS=Solanum lycopersicum GN=TPRP-F1 PE=2 SV=1	79	_	_	_	_	_	_	_	_	_	_	_	_	m.2608|Glyma.17G140100:1-537(+)	complete	PF14547.3|Hydrophob_seed|Hydrophobic seed protein|Glyma.17G140100.1|m.2608:92-175;PF14368.3|LTP_2|Probable lipid transfer|Glyma.17G140100.1|m.2608:117-174
Glyma.08G176300	14.00583567	2.53202	2.46766736	5.39E-103	3.04E-101	up	Glyma.08G176300	-	GO:0000003,GO:0001101,GO:0003006,GO:0003674,GO:0003824,GO:0005575,GO:0005622,GO:0005623,GO:0005737,GO:0006066,GO:0006082,GO:0006629,GO:0006714,GO:0006720,GO:0006721,GO:0006950,GO:0006970,GO:0006972,GO:0007275,GO:0008150,GO:0008152,GO:0008299,GO:0008610,GO:0009058,GO:0009414,GO:0009415,GO:0009507,GO:0009532,GO:0009534,GO:0009535,GO:0009536,GO:0009570,GO:0009579,GO:0009628,GO:0009651,GO:0009687,GO:…	K09840-ko00906 Carotenoid biosynthesis	KOG1285-Beta, beta-carotene 15,15'-dioxygenase and related enzymes[Q]	1836	XP_014623805.1	XP_014623805.1 9-cis-epoxycarotenoid dioxygenase NCED1, chloroplastic [Glycine max]	93.2	sp|Q9M6E8|NCED1_PHAVU	sp|Q9M6E8|NCED1_PHAVU 9-cis-epoxycarotenoid dioxygenase NCED1, chloroplastic OS=Phaseolus vulgaris GN=NCED1 PE=2 SV=1	90	_	_	_	_	_	_	GO:0009688|abscisic acid biosynthetic process	GO:0009535|chloroplast thylakoid membrane	GO:0045549|9-cis-epoxycarotenoid dioxygenase activity;GO:0046872|metal ion binding	ko:K09840	NCED	path:ko00906;path:ko01100;path:ko01110	m.2951|Glyma.08G176300:1-1836(+)	complete	PF03055.12|RPE65|Retinal pigment epithelial membrane protein|Glyma.08G176300.3|m.2951:141-602
Glyma.18G142201	1.038781333	0.187846	2.467269694	0.013539502	0.03020263	up	Glyma.18G142201	-	-	-	-
Glyma.11G148200	1.978560333	0.359553667	2.460172032	2.53E-06	1.02E-05	up	Glyma.11G148200	-	-	-	-	786	XP_014619540.1	XP_014619540.1 fasciclin-like arabinogalactan protein 12 [Glycine max]	100	sp|Q8LEE9|FLA12_ARATH	sp|Q8LEE9|FLA12_ARATH Fasciclin-like arabinogalactan protein 12 OS=Arabidopsis thaliana GN=FLA12 PE=2 SV=2	68.9	_	_	_	_	_	_	GO:0009834|plant-type secondary cell wall biogenesis	GO:0005886|plasma membrane;GO:0031225|anchored component of membrane	_	_	_	_	m.8040|Glyma.11G148200:1-786(+)	complete	PF02469.19|Fasciclin|Fasciclin domain|Glyma.11G148200.1|m.8040:60-194
Glyma.14G096700	1.862793333	0.338830333	2.458832683	4.04E-07	1.78E-06	up	Glyma.14G096700	-	-	-	KOG1752-Glutaredoxin and related proteins[O]	426	XP_014622093.1	XP_014622093.1 glutaredoxin-C6 [Glycine max]	100	sp|Q8L9S3|GRXC6_ARATH	sp|Q8L9S3|GRXC6_ARATH Glutaredoxin-C6 OS=Arabidopsis thaliana GN=GRXC6 PE=2 SV=2	69.2	_	_	_	_	_	_	GO:0045454|cell redox homeostasis	GO:0005737|cytoplasm	GO:0009055|electron transfer activity;GO:0015035|protein disulfide oxidoreductase activity	ko:K03676	grxC, GLRX, GLRX2		m.344|Glyma.14G096700:1-426(+)	complete	PF00462.21|Glutaredoxin|Glutaredoxin|Glyma.14G096700.1|m.344:55-114
Glyma.01G086800	0.295882	0.053907	2.456477404	0.020687936	0.044067903	up	Glyma.01G086800	-	GO:0000003,GO:0003002,GO:0003006,GO:0003674,GO:0003700,GO:0005575,GO:0005622,GO:0005623,GO:0005634,GO:0006355,GO:0007275,GO:0007389,GO:0008150,GO:0008152,GO:0009058,GO:0009653,GO:0009790,GO:0009791,GO:0009793,GO:0009812,GO:0009813,GO:0009888,GO:0009889,GO:0009965,GO:0010016,GO:0010051,GO:0010087,GO:0010154,GO:0010305,GO:0010468,GO:0010556,GO:0010588,GO:0019219,GO:0019222,GO:0022414,GO:0022622,GO:…	-	-	999	XP_006573265.1	XP_006573265.1 zinc finger protein WIP6 [Glycine max]	100	sp|Q9FX68|ZWIP6_ARATH	sp|Q9FX68|ZWIP6_ARATH Zinc finger protein WIP6 OS=Arabidopsis thaliana GN=WIP6 PE=2 SV=1	92.8	_	_	_	_	_	_	GO:0006351|transcription, DNA-templated;GO:0010087|phloem or xylem histogenesis;GO:0010305|leaf vascular tissue pattern formation;GO:0010588|cotyledon vascular tissue pattern formation;GO:0048364|root development;GO:0048367|shoot system development	GO:0005634|nucleus	GO:0003676|nucleic acid binding;GO:0003700|DNA-binding transcription factor activity;GO:0046872|metal ion binding	_	_	_	m.1316|Glyma.01G086800:1-999(+)	complete	_
Glyma.16G199000	7.877727333	1.440138	2.451572419	2.64E-30	3.76E-29	up	Glyma.16G199000	-	GO:0001101,GO:0003674,GO:0003676,GO:0003677,GO:0003700,GO:0005488,GO:0006082,GO:0006355,GO:0006790,GO:0006807,GO:0006950,GO:0008150,GO:0008152,GO:0009266,GO:0009409,GO:0009414,GO:0009415,GO:0009628,GO:0009631,GO:0009889,GO:0009891,GO:0009893,GO:0009987,GO:0010035,GO:0010468,GO:0010556,GO:0010557,GO:0010604,GO:0010628,GO:0016143,GO:0019219,GO:0019222,GO:0019748,GO:0019757,GO:0019760,GO:0031323,GO:…	-	-	696	NP_001267504.1	NP_001267504.1 AP2-lke DNA-binding domain-containing protein [Glycine max]	100	sp|Q9FJ93|DRE1D_ARATH	sp|Q9FJ93|DRE1D_ARATH Dehydration-responsive element-binding protein 1D OS=Arabidopsis thaliana GN=DREB1D PE=2 SV=1	64.6	_	_	_	_	_	_	GO:0006351|transcription, DNA-templated;GO:0009738|abscisic acid-activated signaling pathway;GO:0019760|glucosinolate metabolic process	GO:0005634|nucleus	GO:0003700|DNA-binding transcription factor activity;GO:0043565|sequence-specific DNA binding	_	_	_	m.9906|Glyma.16G199000:1-696(+)	complete	PF00847.17|AP2|AP2 domain|Glyma.16G199000.1|m.9906:63-113
Glyma.14G102800	0.304020333	0.055752	2.447072351	2.03E-07	9.20E-07	up	Glyma.14G102800	-	-	-	-	3564	RCW19044.1	RCW19044.1 hypothetical protein GLYMA_14G102800 [Glycine max]	98.4	sp|Q6ZCX3|FH6_ORYSJ	sp|Q6ZCX3|FH6_ORYSJ Formin-like protein 6 OS=Oryza sativa subsp. japonica GN=FH6 PE=2 SV=2	73.4	_	_	_	_	_	_			GO:0004721|phosphoprotein phosphatase activity	_	_	_	m.427|Glyma.14G102800:1-3564(+)	complete	PF10409.6|PTEN_C2|C2 domain of PTEN tumour-suppressor protein|Glyma.14G102800.2|m.427:160-296
Glyma.09G005300	0.557806	0.102594333	2.442812405	0.000902458	0.002550003	up	Glyma.09G005300	-	-	-	-	1302	XP_003534711.2	XP_003534711.2 probable F-box protein At4g22030 [Glycine max]	100	sp|O65451|FB333_ARATH	sp|O65451|FB333_ARATH Probable F-box protein At4g22030 OS=Arabidopsis thaliana GN=At4g22030 PE=4 SV=1	59.9	_	_	_	_	_	_	_	_	_	_	_	_	m.6186|Glyma.09G005300:1-1302(+)	complete	PF14476.3|Chloroplast_duf|Petal formation-expressed|Glyma.09G005300.2|m.6186:93-410
Glyma.14G101800	8.751622	1.622049333	2.431732728	9.15E-28	1.21E-26	up	Glyma.14G101800	-	-	-	-	573	KRH15641.1	KRH15641.1 hypothetical protein GLYMA_14G101800 [Glycine max]	100	sp|Q9SK27|ENL1_ARATH	sp|Q9SK27|ENL1_ARATH Early nodulin-like protein 1 OS=Arabidopsis thaliana GN=At2g25060 PE=1 SV=2	64.6	_	_	_	_	_	_		GO:0005886|plasma membrane;GO:0009506|plasmodesma;GO:0031225|anchored component of membrane;GO:0046658|anchored component of plasma membrane	GO:0009055|electron transfer activity	_	_	_	m.419|Glyma.14G101800:1-573(+)	complete	PF02298.14|Cu_bind_like|Plastocyanin-like domain|Glyma.14G101800.1|m.419:39-124
Glyma.11G245400	1.553317	0.288176333	2.430328521	1.49E-06	6.20E-06	up	Glyma.11G245400	-	GO:0005575,GO:0005622,GO:0005623,GO:0005737,GO:0008150,GO:0009314,GO:0009416,GO:0009507,GO:0009521,GO:0009523,GO:0009532,GO:0009533,GO:0009534,GO:0009535,GO:0009536,GO:0009570,GO:0009579,GO:0009628,GO:0009642,GO:0009644,GO:0009892,GO:0009987,GO:0010109,GO:0010205,GO:0016020,GO:0019222,GO:0019725,GO:0031323,GO:0031324,GO:0031976,GO:0031984,GO:0032991,GO:0034357,GO:0042548,GO:0042592,GO:0042651,GO:…	K02723-ko00195 Photosynthesis	-	594	XP_003538579.1	XP_003538579.1 photosystem II core complex proteins psbY, chloroplastic [Glycine max]	100	sp|P80470|PSBY_SPIOL	sp|P80470|PSBY_SPIOL Photosystem II core complex proteins psbY, chloroplastic OS=Spinacia oleracea GN=PSBY PE=1 SV=2	70	_	_	_	_	_	_	GO:0015979|photosynthesis	GO:0009523|photosystem II;GO:0009535|chloroplast thylakoid membrane;GO:0016021|integral component of membrane	GO:0030145|manganese ion binding	ko:K02723	psbY	path:ko00195;path:ko01100	m.9127|Glyma.11G245400:1-594(+)	complete	PF06298.8|PsbY|Photosystem II protein Y (PsbY)|Glyma.11G245400.1|m.9127:90-122;PF06298.8|PsbY|Photosystem II protein Y (PsbY)|Glyma.11G245400.1|m.9127:162-194
Glyma.09G282900	0.445443333	0.082658	2.430015551	0.004746228	0.011716922	up	Glyma.09G282900	-	GO:0000003,GO:0003006,GO:0003674,GO:0003824,GO:0004497,GO:0006066,GO:0006082,GO:0006629,GO:0006694,GO:0006714,GO:0006720,GO:0006721,GO:0007275,GO:0008150,GO:0008152,GO:0008202,GO:0008610,GO:0009058,GO:0009314,GO:0009416,GO:0009628,GO:0009639,GO:0009687,GO:0009791,GO:0009987,GO:0010114,GO:0010154,GO:0010162,GO:0010268,GO:0010295,GO:0010431,GO:0010817,GO:0016125,GO:0016128,GO:0016129,GO:0016131,GO:…	K09843-ko00906 Carotenoid biosynthesis	-	1440	XP_003534678.1	XP_003534678.1 abscisic acid 8'-hydroxylase 2 [Glycine max]	100	sp|O81077|ABAH2_ARATH	sp|O81077|ABAH2_ARATH Abscisic acid 8'-hydroxylase 2 OS=Arabidopsis thaliana GN=CYP707A2 PE=2 SV=1	82	_	_	_	_	_	_	GO:0009639|response to red or far red light;GO:0009687|abscisic acid metabolic process;GO:0010114|response to red light;GO:0010268|brassinosteroid homeostasis;GO:0016125|sterol metabolic process;GO:0016132|brassinosteroid biosynthetic process;GO:0046345|abscisic acid catabolic process;GO:0048838|release of seed from dormancy	GO:0016021|integral component of membrane	GO:0005506|iron ion binding;GO:0010295|(+)-abscisic acid 8'-hydroxylase activity;GO:0020037|heme binding	ko:K09843	E1.14.13.93	path:ko00906	m.105|Glyma.09G282900:1-1440(+)	complete	PF00067.19|p450|Cytochrome P450|Glyma.09G282900.1|m.105:40-450
Glyma.17G224900	45.23352933	8.396523	2.42952863	4.71E-122	3.27E-120	up	Glyma.17G224900	-	GO:0005575,GO:0005622,GO:0005623,GO:0005737,GO:0044424,GO:0044464	K13993-ko04141 Protein processing in endoplasmic reticulum	KOG0710-Molecular chaperone (small heat-shock protein Hsp26/Hsp42)[O]	480	NP_001341751.1	NP_001341751.1 17.9 kDa class II heat shock protein [Glycine max]	100	sp|P05477|HSP21_SOYBN	sp|P05477|HSP21_SOYBN 17.9 kDa class II heat shock protein OS=Glycine max GN=HSP17.9-D PE=3 SV=1	100	_	_	_	_	_	_		GO:0005737|cytoplasm	_	ko:K13993	HSP20	path:ko04141	m.3758|Glyma.17G224900:1-480(+)	complete	PF00011.18|HSP20|Hsp20/alpha crystallin family|Glyma.17G224900.1|m.3758:53-157
Glyma.06G274825	0.570028667	0.106277333	2.42320054	0.003618798	0.009132655	up	Glyma.06G274825	-	-	-	-
Glyma.13G073050	1.519179	0.283467	2.42203917	0.019445256	0.041703742	up	Glyma.13G073050	-	-	-	-
Glyma.16G124400	0.385953667	0.072231333	2.417730957	0.013106042	0.029337156	up	Glyma.16G124400	-	GO:0005575,GO:0005623,GO:0005886,GO:0016020,GO:0044464,GO:0071944	K04392-ko04010 MAPK signaling pathway;ko04013 MAPK signaling pathway - fly;ko04014 Ras signaling pathway;ko04015 Rap1 signaling pathway;ko04310 Wnt signaling pathway;ko04370 VEGF signaling pathway;ko04071 Sphingolipid signaling pathway;ko04024 cAMP signaling pathway;ko04151 PI3K-Akt signaling pathway;ko04145 Phagosome;ko04510 Focal adhesion;ko04520 Adherens junction;ko04530 Tight junction;ko04810…	KOG0393-Ras-related small GTPase, Rho type[R]	594	XP_014624047.1	XP_014624047.1 rac-like GTP-binding protein RHO1 [Glycine max]	100	sp|Q35638|RHO1_PEA	sp|Q35638|RHO1_PEA Rac-like GTP-binding protein RHO1 OS=Pisum sativum GN=RHO1 PE=2 SV=1	98.5	_	_	_	_	_	_	GO:0007264|small GTPase mediated signal transduction	GO:0005737|cytoplasm;GO:0016020|membrane	GO:0003924|GTPase activity;GO:0005525|GTP binding	ko:K04392	RAC1	path:ko04145	m.8759|Glyma.16G124400:1-594(+)	complete	PF00071.19|Ras|Ras family|Glyma.16G124400.2|m.8759:8-178;PF08477.10|Roc|Ras of Complex, Roc, domain of DAPkinase|Glyma.16G124400.2|m.8759:8-121
Glyma.11G171900	0.914876	0.171284667	2.41718021	4.35E-07	1.91E-06	up	Glyma.11G171900	-	-	-	-	1425	XP_006591221.1	XP_006591221.1 protein CHUP1, chloroplastic isoform X1 [Glycine max]	100	sp|Q9LI74|CHUP1_ARATH	sp|Q9LI74|CHUP1_ARATH Protein CHUP1, chloroplastic OS=Arabidopsis thaliana GN=CHUP1 PE=1 SV=1	72.6	_	_	_	_	_	_	GO:0009902|chloroplast relocation	GO:0009507|chloroplast;GO:0009707|chloroplast outer membrane	_	_	_	_	m.8328|Glyma.11G171900:1-1425(+)	complete	_
Glyma.17G244900	4.332865667	0.812464	2.414945715	2.42E-22	2.65E-21	up	Glyma.17G244900	-	-	-	KOG1282-Serine carboxypeptidases (lysosomal cathepsin A)[OE]	1500	KRH05725.1	KRH05725.1 hypothetical protein GLYMA_17G244900 [Glycine max]	100	sp|P52711|CBP23_HORVU	sp|P52711|CBP23_HORVU Serine carboxypeptidase II-3 OS=Hordeum vulgare GN=CXP;2-3 PE=2 SV=1	67.3	_	_	_	_	_	_			GO:0004185|serine-type carboxypeptidase activity	ko:K16297	SCPL-II		m.4117|Glyma.17G244900:1-1500(+)	complete	PF00450.19|Peptidase_S10|Serine carboxypeptidase|Glyma.17G244900.1|m.4117:90-490
Glyma.15G118000	1.124006333	0.211383	2.410718904	1.51E-09	8.31E-09	up	Glyma.15G118000	-	GO:0003002,GO:0003674,GO:0005488,GO:0005515,GO:0005575,GO:0005622,GO:0005623,GO:0005856,GO:0005874,GO:0006996,GO:0007010,GO:0007275,GO:0007389,GO:0008017,GO:0008092,GO:0008150,GO:0009832,GO:0009987,GO:0010051,GO:0015630,GO:0015631,GO:0016043,GO:0032501,GO:0032502,GO:0042546,GO:0043226,GO:0043228,GO:0043229,GO:0043232,GO:0044085,GO:0044422,GO:0044424,GO:0044430,GO:0044446,GO:0044464,GO:0048856,GO:…	-	-	1716	XP_006597612.1	XP_006597612.1 microtubule-associated protein 70-5 [Glycine max]	100	sp|Q8GYX3|MP705_ARATH	sp|Q8GYX3|MP705_ARATH Microtubule-associated protein 70-5 OS=Arabidopsis thaliana GN=MAP70.5 PE=1 SV=1	70	_	_	_	_	_	_	GO:0007010|cytoskeleton organization;GO:0009832|plant-type cell wall biogenesis;GO:0010051|xylem and phloem pattern formation;GO:0071555|cell wall organization	GO:0005737|cytoplasm;GO:0005874|microtubule	GO:0008017|microtubule binding	_	_	_	m.4283|Glyma.15G118000:1-1716(+)	complete	PF07058.8|MAP70|Microtubule-associated protein 70|Glyma.15G118000.1|m.4283:15-569
Glyma.16G178400	26.37105933	4.964528667	2.409226866	2.23E-61	6.52E-60	up	Glyma.16G178400	-	-	-	KOG1603-Copper chaperone[P]	429	XP_014624018.1	XP_014624018.1 heavy metal-associated isoprenylated plant protein 12 [Glycine max]	100	sp|O03982|HIP39_ARATH	sp|O03982|HIP39_ARATH Heavy metal-associated isoprenylated plant protein 39 OS=Arabidopsis thaliana GN=HIPP39 PE=2 SV=1	81.6	_	_	_	_	_	_	GO:0030001|metal ion transport;GO:0046916|cellular transition metal ion homeostasis	GO:0005737|cytoplasm	GO:0046914|transition metal ion binding	_	_	_	m.9584|Glyma.16G178400:1-429(+)	complete	_
Glyma.20G013600	6.280806667	1.191304	2.398408251	9.65E-31	1.39E-29	up	Glyma.20G013600	-	-	-	KOG0717-Molecular chaperone (DnaJ superfamily)[O]	525	NP_001237203.2	NP_001237203.2 chaperone DnaJ-domain superfamily protein [Glycine max]	100	sp|Q9QYI7|DNJB8_MOUSE	sp|Q9QYI7|DNJB8_MOUSE DnaJ homolog subfamily B member 8 OS=Mus musculus GN=Dnajb8 PE=2 SV=1	80.6	_	_	_	_	_	_	GO:0061077|chaperone-mediated protein folding;GO:0090084|negative regulation of inclusion body assembly	GO:0005634|nucleus;GO:0005829|cytosol	GO:0044183|protein folding chaperone;GO:0051082|unfolded protein binding;GO:0051087|chaperone binding	_	_	_	m.2611|Glyma.20G013600:1-525(+)	complete	PF00226.28|DnaJ|DnaJ domain|Glyma.20G013600.1|m.2611:12-77
Glyma.09G160500	0.695684	0.132457667	2.392900791	0.000994867	0.00278927	up	Glyma.09G160500	-	GO:0000003,GO:0000322,GO:0000325,GO:0000326,GO:0003006,GO:0003674,GO:0005215,GO:0005372,GO:0005575,GO:0005622,GO:0005623,GO:0005737,GO:0005773,GO:0005774,GO:0005886,GO:0005887,GO:0006810,GO:0006811,GO:0006833,GO:0006914,GO:0007275,GO:0008150,GO:0008152,GO:0009056,GO:0009705,GO:0009791,GO:0009987,GO:0010154,GO:0010431,GO:0015250,GO:0015267,GO:0015318,GO:0016020,GO:0016021,GO:0021700,GO:0022414,GO:…	-	KOG0223-Aquaporin (major intrinsic protein family)[G]	768	XP_003534069.1	XP_003534069.1 probable aquaporin TIP-type alpha [Glycine max]	100	sp|P23958|TIPA_PHAVU	sp|P23958|TIPA_PHAVU Probable aquaporin TIP-type alpha OS=Phaseolus vulgaris PE=1 SV=1	95.3	_	_	_	_	_	_	GO:0010431|seed maturation	GO:0005774|vacuolar membrane;GO:0016021|integral component of membrane	GO:0005215|transporter activity	ko:K09873	TIP		m.8491|Glyma.09G160500:1-768(+)	complete	PF00230.17|MIP|Major intrinsic protein|Glyma.09G160500.1|m.8491:14-234
Glyma.20G185167	0.90567	0.173613333	2.38310772	3.97E-06	1.57E-05	up	Glyma.20G185167	-	GO:0000126,GO:0001025,GO:0001156,GO:0003674,GO:0003676,GO:0003677,GO:0005488,GO:0005515,GO:0005575,GO:0005622,GO:0005623,GO:0005634,GO:0005667,GO:0006139,GO:0006351,GO:0006352,GO:0006383,GO:0006384,GO:0006725,GO:0006807,GO:0008134,GO:0008150,GO:0008152,GO:0009058,GO:0009059,GO:0009987,GO:0010467,GO:0016043,GO:0016070,GO:0018130,GO:0019438,GO:0022607,GO:0032774,GO:0032991,GO:0034622,GO:0034641,GO:…	-	KOG2009-Transcription initiation factor TFIIIB, Bdp1 subunit[K]	618	KRG92007.1	KRG92007.1 hypothetical protein GLYMA_20G185200 [Glycine max]	100	sp|O94481|TFC5_SCHPO	sp|O94481|TFC5_SCHPO Transcription factor TFIIIB component B'' OS=Schizosaccharomyces pombe (strain 972 / ATCC 24843) GN=bdp1 PE=3 SV=2	67.9	_	_	_	_	_	_	GO:0006383|transcription by RNA polymerase III;GO:0070898|RNA polymerase III preinitiation complex assembly	GO:0000126|transcription factor TFIIIB complex;GO:0005634|nucleus	GO:0001156|TFIIIC-class transcription factor complex binding;GO:0003677|DNA binding	_	_	_	m.5213|Glyma.20G185167:1-618(+)	complete	PF15963.2|Myb_DNA-bind_7|Myb DNA-binding like|Glyma.20G185167.1|m.5213:54-120;PF00249.28|Myb_DNA-binding|Myb-like DNA-binding domain|Glyma.20G185167.1|m.5213:59-102
Glyma.19G091300	0.115521333	0.022277333	2.374510846	0.019374744	0.041575603	up	Glyma.19G091300	-	-	-	-	3423	XP_006604146.1	XP_006604146.1 uncharacterized protein LOC102662543 isoform X1 [Glycine max]	100	_	_	_	_	_	_	_	_	_	_	_	_	_	_	_	m.9992|Glyma.19G091300:1-3423(+)	complete	_
Glyma.13G203900	1.173624667	0.22984	2.352269295	1.27E-05	4.71E-05	up	Glyma.13G203900	-	-	-	KOG1502-Flavonol reductase/cinnamoyl-CoA reductase[V]	978	XP_003542856.1	XP_003542856.1 vestitone reductase [Glycine max]	100	sp|Q40316|VESTR_MEDSA	sp|Q40316|VESTR_MEDSA Vestitone reductase OS=Medicago sativa PE=1 SV=1	80.4	_	_	_	_	_	_	GO:0006952|defense response;GO:0009813|flavonoid biosynthetic process		GO:0016491|oxidoreductase activity;GO:0050662|coenzyme binding	_	_	_	m.5912|Glyma.13G203900:1-978(+)	complete	PF01370.18|Epimerase|NAD dependent epimerase/dehydratase family|Glyma.13G203900.1|m.5912:8-246;PF01073.16|3Beta_HSD|3-beta hydroxysteroid dehydrogenase/isomerase family|Glyma.13G203900.1|m.5912:10-239;PF16363.2|GDP_Man_Dehyd|GDP-mannose 4,6 dehydratase|Glyma.13G203900.1|m.5912:10-260;PF07993.9|NAD_binding_4|Male sterility protein|Glyma.13G203900.1|m.5912:10-203;PF13460.3|NAD_binding_10|NAD(P)H-bi…
Glyma.11G057300	10.422972	2.045532667	2.349218223	8.13E-20	8.06E-19	up	Glyma.11G057300	-	-	-	-	264	KRH28486.1	KRH28486.1 hypothetical protein GLYMA_11G057300 [Glycine max]	100	_	_	_	_	_	_	_	_	_	_	_	_	_	_	_	_	_	_
Glyma.03G190100	10.954662	2.156235333	2.344958423	1.97E-22	2.17E-21	up	Glyma.03G190100	-	-	-	-	456	XP_003520678.1	XP_003520678.1 uncharacterized protein LOC100785774 [Glycine max]	100	_	_	_	_	_	_	_	_	_	_	_	_	_	_	_	m.1267|Glyma.03G190100:1-456(+)	complete	_
Glyma.11G156513	15.026294	2.969163	2.339361034	7.02E-53	1.75E-51	up	Glyma.11G156513	-	-	-	-	873	XP_003538053.1	XP_003538053.1 fasciclin-like arabinogalactan protein 12 [Glycine max]	100	sp|Q8LEJ6|FLA11_ARATH	sp|Q8LEJ6|FLA11_ARATH Fasciclin-like arabinogalactan protein 11 OS=Arabidopsis thaliana GN=FLA11 PE=2 SV=2	69.4	_	_	_	_	_	_	GO:0009834|plant-type secondary cell wall biogenesis	GO:0005886|plasma membrane;GO:0031225|anchored component of membrane	_	_	_	_	m.7550|Glyma.11G156513:1-873(+)	complete	PF02469.19|Fasciclin|Fasciclin domain|Glyma.11G156513.1|m.7550:81-215
Glyma.11G069500	0.660504667	0.130644667	2.337920524	7.42E-05	0.000248523	up	Glyma.11G069500	-	-	-	KOG1263-Multicopper oxidases[Q]	1695	XP_003538856.1	XP_003538856.1 laccase-11 [Glycine max]	100	sp|Q8VZA1|LAC11_ARATH	sp|Q8VZA1|LAC11_ARATH Laccase-11 OS=Arabidopsis thaliana GN=LAC11 PE=2 SV=1	86.1	_	_	_	_	_	_	GO:0046274|lignin catabolic process	GO:0048046|apoplast	GO:0005507|copper ion binding;GO:0016722|oxidoreductase activity, oxidizing metal ions;GO:0052716|hydroquinone:oxygen oxidoreductase activity	ko:K05909	E1.10.3.2		m.6171|Glyma.11G069500:1-1695(+)	complete	PF00394.19|Cu-oxidase|Multicopper oxidase|Glyma.11G069500.1|m.6171:168-314;PF07732.12|Cu-oxidase_3|Multicopper oxidase|Glyma.11G069500.1|m.6171:39-152;PF07731.11|Cu-oxidase_2|Multicopper oxidase|Glyma.11G069500.1|m.6171:415-546
Glyma.10G261100	8.450544	1.673742	2.335967057	2.41E-35	3.96E-34	up	Glyma.10G261100	-	GO:0000976,GO:0000981,GO:0001046,GO:0001047,GO:0001067,GO:0001228,GO:0003674,GO:0003676,GO:0003677,GO:0003690,GO:0003700,GO:0005488,GO:0005575,GO:0005622,GO:0005623,GO:0005634,GO:0006139,GO:0006351,GO:0006355,GO:0006357,GO:0006366,GO:0006725,GO:0006807,GO:0008150,GO:0008152,GO:0009058,GO:0009059,GO:0009889,GO:0009891,GO:0009893,GO:0009987,GO:0010467,GO:0010468,GO:0010556,GO:0010557,GO:0010604,GO:…	-	-	846	XP_014618881.1	XP_014618881.1 transcription factor bHLH113 isoform X1 [Glycine max]	100	sp|Q9LT67|BH113_ARATH	sp|Q9LT67|BH113_ARATH Transcription factor bHLH113 OS=Arabidopsis thaliana GN=BHLH113 PE=2 SV=1	57.7	_	_	_	_	_	_	GO:0006355|regulation of transcription, DNA-templated;GO:0006366|transcription by RNA polymerase II	GO:0005634|nucleus	GO:0001046|core promoter sequence-specific DNA binding;GO:0001228|DNA-binding transcription activator activity, RNA polymerase II-specific;GO:0003700|DNA-binding transcription factor activity;GO:0046983|protein dimerization activity	_	_	_	m.4265|Glyma.10G261100:1-846(+)	complete	_
Glyma.18G301200	4.185822	0.829957667	2.334401307	4.14E-15	3.25E-14	up	Glyma.18G301200	-	-	-	KOG1623-Multitransmembrane protein[R]	816	XP_003551863.1	XP_003551863.1 bidirectional sugar transporter N3 [Glycine max]	100	sp|P93332|NOD3_MEDTR	sp|P93332|NOD3_MEDTR Bidirectional sugar transporter N3 OS=Medicago truncatula GN=N3 PE=2 SV=1	89.2	_	_	_	_	_	_		GO:0005887|integral component of plasma membrane	GO:0051119|sugar transmembrane transporter activity	ko:K15382	SLC50A, SWEET		m.8756|Glyma.18G301200:1-816(+)	complete	PF03083.13|MtN3_slv|Sugar efflux transporter for intercellular exchange|Glyma.18G301200.1|m.8756:11-95;PF03083.13|MtN3_slv|Sugar efflux transporter for intercellular exchange|Glyma.18G301200.1|m.8756:131-214;PF04193.11|PQ-loop|PQ loop repeat|Glyma.18G301200.1|m.8756:14-67
Glyma.19G008700	0.459261	0.091068333	2.33429289	0.007257882	0.0172431	up	Glyma.19G008700	-	-	-	KOG1198-Zinc-binding oxidoreductase[CR]	969	XP_003553854.1	XP_003553854.1 2-methylene-furan-3-one reductase [Glycine max]	100	sp|Q941I0|ENOXC_FRAAN	sp|Q941I0|ENOXC_FRAAN 2-methylene-furan-3-one reductase OS=Fragaria ananassa GN=EO PE=1 SV=2	84.9	_	_	_	_	_	_			GO:0008270|zinc ion binding;GO:0102978|furaneol oxidoreductase activity	ko:K18980	EO, FaQR		m.8968|Glyma.19G008700:1-969(+)	complete	PF13602.3|ADH_zinc_N_2|Zinc-binding dehydrogenase|Glyma.19G008700.1|m.8968:205-318;PF00107.23|ADH_zinc_N|Zinc-binding dehydrogenase|Glyma.19G008700.1|m.8968:172-259;PF08240.9|ADH_N|Alcohol dehydrogenase GroES-like domain|Glyma.19G008700.1|m.8968:40-100
Glyma.17G077500	0.523739667	0.103865667	2.334131032	0.002828409	0.007285546	up	Glyma.17G077500	-	GO:0000302,GO:0005575,GO:0005622,GO:0005623,GO:0005737,GO:0006417,GO:0006950,GO:0006979,GO:0008150,GO:0009266,GO:0009314,GO:0009408,GO:0009416,GO:0009507,GO:0009526,GO:0009532,GO:0009536,GO:0009570,GO:0009628,GO:0009636,GO:0009642,GO:0009644,GO:0009889,GO:0009891,GO:0009893,GO:0009941,GO:0009987,GO:0010035,GO:0010468,GO:0010556,GO:0010557,GO:0010604,GO:0010608,GO:0010628,GO:0019222,GO:0031323,GO:…	K03695-ko04213 Longevity regulating pathway - multiple species	KOG1051-Chaperone HSP104 and related ATP-dependent Clp proteases[O]	1365	XP_025982200.1	XP_025982200.1 chaperone protein ClpB1 [Glycine max]	100	sp|P42730|CLPB1_ARATH	sp|P42730|CLPB1_ARATH Chaperone protein ClpB1 OS=Arabidopsis thaliana GN=CLPB1 PE=1 SV=2	95.9	_	_	_	_	_	_	GO:0009408|response to heat;GO:0009644|response to high light intensity;GO:0019538|protein metabolic process;GO:0042542|response to hydrogen peroxide;GO:0043335|protein unfolding;GO:0045727|positive regulation of translation	GO:0005634|nucleus;GO:0005829|cytosol;GO:0009570|chloroplast stroma;GO:0009941|chloroplast envelope	GO:0005524|ATP binding	ko:K03695	clpB		m.1495|Glyma.17G077500:1-1365(+)	complete	PF02861.17|Clp_N|Clp amino terminal domain, pathogenicity island component|Glyma.17G077500.1|m.1495:17-67;PF02861.17|Clp_N|Clp amino terminal domain, pathogenicity island component|Glyma.17G077500.1|m.1495:97-147;PF00004.26|AAA|ATPase family associated with various cellular activities (AAA)|Glyma.17G077500.1|m.1495:205-321
Glyma.05G043600	8.773401667	1.744739667	2.330124533	9.04E-36	1.51E-34	up	Glyma.05G043600	-	-	-	KOG1552-Predicted alpha/beta hydrolase[R]	1116	XP_003525528.1	XP_003525528.1 alpha/beta hydrolase domain-containing protein 17B [Glycine max]	100	sp|Q6DD70|AB17C_XENLA	sp|Q6DD70|AB17C_XENLA Protein ABHD17C OS=Xenopus laevis GN=abhd17c PE=2 SV=1	61	_	_	_	_	_	_			GO:0016787|hydrolase activity	_	_	_	m.7634|Glyma.05G043600:1-1116(+)	complete	PF12146.5|Hydrolase_4|Serine aminopeptidase, S33|Glyma.05G043600.1|m.7634:67-175;PF00561.17|Abhydrolase_1|alpha/beta hydrolase fold|Glyma.05G043600.1|m.7634:71-171;PF00326.18|Peptidase_S9|Prolyl oligopeptidase family|Glyma.05G043600.1|m.7634:116-230;PF01738.15|DLH|Dienelactone hydrolase family|Glyma.05G043600.1|m.7634:116-231;PF03959.10|FSH1|Serine hydrolase (FSH1)|Glyma.05G043600.1|m.7634:161-23…
Glyma.10G160800	12.63429567	2.514989	2.328721244	8.80E-24	1.02E-22	up	Glyma.10G160800	-	-	-	-	477	XP_003535364.2	XP_003535364.2 uncharacterized protein LOC100787172 [Glycine max]	100	_	_	_	_	_	_	_	_	_	_	_	_	_	_	_	m.2566|Glyma.10G160800:1-477(+)	complete	PF13405.3|EF-hand_6|EF-hand domain|Glyma.10G160800.2|m.2566:94-118;PF00036.29|EF-hand_1|EF hand|Glyma.10G160800.2|m.2566:94-119;PF13499.3|EF-hand_7|EF-hand domain pair|Glyma.10G160800.2|m.2566:57-117;PF13202.3|EF-hand_5|EF hand|Glyma.10G160800.2|m.2566:54-71;PF13202.3|EF-hand_5|EF hand|Glyma.10G160800.2|m.2566:95-117;PF13833.3|EF-hand_8|EF-hand domain pair|Glyma.10G160800.2|m.2566:91-118
Glyma.06G129800	2.045155333	0.407484	2.327395105	8.21E-07	3.50E-06	up	Glyma.06G129800	-	-	-	-	642	XP_003526720.1	XP_003526720.1 uncharacterized protein At4g00950 [Glycine max]	100	_	_	_	_	_	_	_	_	_	_	_	_	_	_	_	m.2876|Glyma.06G129800:1-642(+)	complete	PF05097.9|DUF688|Protein of unknown function (DUF688)|Glyma.06G129800.1|m.2876:3-78
Glyma.13G161200	0.414282333	0.082591	2.326557815	0.002195339	0.005778849	up	Glyma.13G161200	-	GO:0000139,GO:0000271,GO:0003674,GO:0003824,GO:0005575,GO:0005622,GO:0005623,GO:0005737,GO:0005768,GO:0005794,GO:0005802,GO:0005975,GO:0005976,GO:0008150,GO:0008152,GO:0008194,GO:0009058,GO:0009059,GO:0009987,GO:0010393,GO:0010398,GO:0012505,GO:0016020,GO:0016051,GO:0016740,GO:0016757,GO:0016763,GO:0017144,GO:0031090,GO:0031410,GO:0031982,GO:0031984,GO:0035252,GO:0042285,GO:0043170,GO:0043226,GO:…	-	KOG1021-Acetylglucosaminyltransferase EXT1/exostosin 1[GMW]	1464	XP_006594253.1	XP_006594253.1 probable glycosyltransferase At3g42180 isoform X1 [Glycine max]	100	sp|Q94AA9|XGD1_ARATH	sp|Q94AA9|XGD1_ARATH Xylogalacturonan beta-1,3-xylosyltransferase OS=Arabidopsis thaliana GN=XGD1 PE=1 SV=2	77.2	_	_	_	_	_	_	GO:0006486|protein glycosylation;GO:0010398|xylogalacturonan metabolic process;GO:0045489|pectin biosynthetic process;GO:0071555|cell wall organization	GO:0000139|Golgi membrane;GO:0005768|endosome;GO:0005794|Golgi apparatus;GO:0005802|trans-Golgi network;GO:0016021|integral component of membrane	GO:0035252|UDP-xylosyltransferase activity;GO:0102983|xylogalacturonan beta-1,3-xylosyltransferase activity	ko:K18789	XGD1		m.5246|Glyma.13G161200:1-1464(+)	complete	PF03016.12|Exostosin|Exostosin family|Glyma.13G161200.1|m.5246:150-437
Glyma.14G036200	2.280369	0.455818333	2.322736437	4.04E-09	2.14E-08	up	Glyma.14G036200	-	GO:0003674,GO:0003700,GO:0006355,GO:0008150,GO:0008356,GO:0009889,GO:0009987,GO:0010468,GO:0010556,GO:0019219,GO:0019222,GO:0031323,GO:0031326,GO:0050789,GO:0050794,GO:0051171,GO:0051252,GO:0051301,GO:0060255,GO:0065007,GO:0080090,GO:0140110,GO:1903506,GO:2000112,GO:2001141	-	KOG0627-Heat shock transcription factor[K]	813	XP_003545167.1	XP_003545167.1 heat stress transcription factor B-4b [Glycine max]	100	sp|Q9C635|HSFB4_ARATH	sp|Q9C635|HSFB4_ARATH Heat stress transcription factor B-4 OS=Arabidopsis thaliana GN=HSFB4 PE=2 SV=1	65.4	_	_	_	_	_	_	GO:0006351|transcription, DNA-templated;GO:0008356|asymmetric cell division	GO:0005634|nucleus;GO:0005737|cytoplasm	GO:0003700|DNA-binding transcription factor activity;GO:0043565|sequence-specific DNA binding	ko:K09419	HSFF		m.9604|Glyma.14G036200:1-813(+)	complete	PF00447.14|HSF_DNA-bind|HSF-type DNA-binding|Glyma.14G036200.1|m.9604:26-115
Glyma.11G182200	0.372291	0.074519667	2.320737614	0.000114032	0.000371246	up	Glyma.11G182200	-	-	-	-	702	XP_003539161.1	XP_003539161.1 uncharacterized protein LOC100779194 [Glycine max]	100	_	_	_	_	_	_	_	_	_	_	_	_	_	_	_	m.7727|Glyma.11G182200:1-702(+)	complete	PF04520.10|Senescence_reg|Senescence regulator|Glyma.11G182200.1|m.7727:41-232
Glyma.19G005400	4.250491	0.851837	2.318980205	1.80E-19	1.75E-18	up	Glyma.19G005400	-	-	-	-	327	XP_006603772.1	XP_006603772.1 cyclin-dependent protein kinase inhibitor SMR6 [Glycine max]	100	_	_	_	_	_	_	_	_	_	_	_	_	_	_	_	_	_	_
Glyma.05G110700	3.529434667	0.707678	2.318272141	5.04E-18	4.59E-17	up	Glyma.05G110700	-	GO:0003674,GO:0003700,GO:0006355,GO:0008150,GO:0009889,GO:0010468,GO:0010556,GO:0019219,GO:0019222,GO:0031323,GO:0031326,GO:0050789,GO:0050794,GO:0051171,GO:0051252,GO:0060255,GO:0065007,GO:0080090,GO:0140110,GO:1903506,GO:2000112,GO:2001141	-	-	1011	XP_003524708.1	XP_003524708.1 transcription factor bHLH18 [Glycine max]	100	sp|Q9T072|BH025_ARATH	sp|Q9T072|BH025_ARATH Transcription factor bHLH25 OS=Arabidopsis thaliana GN=BHLH25 PE=2 SV=2	60.8	_	_	_	_	_	_	GO:0006351|transcription, DNA-templated;GO:0006355|regulation of transcription, DNA-templated	GO:0005634|nucleus	GO:0003677|DNA binding;GO:0003700|DNA-binding transcription factor activity;GO:0046983|protein dimerization activity	_	_	_	m.8511|Glyma.05G110700:1-1011(+)	complete	PF00010.23|HLH|Helix-loop-helix DNA-binding domain|Glyma.05G110700.1|m.8511:149-194
Glyma.03G189900	5.621908	1.129621667	2.315220179	9.32E-33	1.43E-31	up	Glyma.03G189900	-	-	-	KOG0156-Cytochrome P450 CYP2 subfamily[Q]	1551	XP_003520677.1	XP_003520677.1 cytochrome P450 76A2 [Glycine max]	100	sp|P37122|C76A2_SOLME	sp|P37122|C76A2_SOLME Cytochrome P450 76A2 OS=Solanum melongena GN=CYP76A2 PE=2 SV=1	75.5	_	_	_	_	_	_			GO:0004497|monooxygenase activity;GO:0005506|iron ion binding;GO:0016705|oxidoreductase activity, acting on paired donors, with incorporation or reduction of molecular oxygen;GO:0020037|heme binding	ko:K20618	CYP76A		m.1262|Glyma.03G189900:1-1551(+)	complete	PF00067.19|p450|Cytochrome P450|Glyma.03G189900.1|m.1262:41-500
Glyma.06G307000	0.993779667	0.200900667	2.306443672	0.000151389	0.000484513	up	Glyma.06G307000	-	-	-	KOG0223-Aquaporin (major intrinsic protein family)[G]	720	XP_003527500.1	XP_003527500.1 aquaporin SIP1-1 [Glycine max]	100	sp|Q5VR89|SIP11_ORYSJ	sp|Q5VR89|SIP11_ORYSJ Aquaporin SIP1-1 OS=Oryza sativa subsp. japonica GN=SIP1-1 PE=2 SV=2	65.5	_	_	_	_	_	_	GO:0034220|ion transmembrane transport	GO:0005887|integral component of plasma membrane	GO:0015250|water channel activity	ko:K09875	SIP		m.5432|Glyma.06G307000:1-720(+)	complete	PF00230.17|MIP|Major intrinsic protein|Glyma.06G307000.1|m.5432:4-226
Glyma.09G102500	0.813475333	0.164675	2.30447705	0.00561487	0.013642536	up	Glyma.09G102500	-	GO:0000302,GO:0001101,GO:0003674,GO:0005488,GO:0005509,GO:0005575,GO:0005622,GO:0005623,GO:0005634,GO:0005737,GO:0006950,GO:0006979,GO:0008150,GO:0010035,GO:0010193,GO:0042221,GO:0042493,GO:0043167,GO:0043169,GO:0043226,GO:0043227,GO:0043229,GO:0043231,GO:0044424,GO:0044464,GO:0046677,GO:0046872,GO:0050896,GO:1901700	K13448-ko04626 Plant-pathogen interaction	KOG0027-Calmodulin and related proteins (EF-Hand superfamily)[T]	288	KRH37980.1	KRH37980.1 hypothetical protein GLYMA_09G102500 [Glycine max]	100	sp|Q9SRE6|CML38_ARATH	sp|Q9SRE6|CML38_ARATH Calcium-binding protein CML38 OS=Arabidopsis thaliana GN=CML38 PE=2 SV=1	67.4	_	_	_	_	_	_	GO:0009611|response to wounding	GO:0005886|plasma membrane	GO:0005509|calcium ion binding	ko:K13448	CML	path:ko04626	_	_	_
Glyma.14G130800	3.834414333	0.776273	2.304370224	2.24E-18	2.08E-17	up	Glyma.14G130800	-	-	-	-	1221	XP_006596129.1	XP_006596129.1 uncharacterized protein LOC100789230 isoform X1 [Glycine max]	100	sp|Q8LGS1|MARD1_ARATH	sp|Q8LGS1|MARD1_ARATH Protein MARD1 OS=Arabidopsis thaliana GN=MARD1 PE=2 SV=2	51.8	_	_	_	_	_	_	GO:0009737|response to abscisic acid;GO:0010162|seed dormancy process	GO:0000932|P-body;GO:0010494|cytoplasmic stress granule	GO:0046872|metal ion binding	_	_	_	m.711|Glyma.14G130800:1-1221(+)	complete	PF04570.11|zf-FLZ|zinc-finger of the FCS-type, C2-C2|Glyma.14G130800.1|m.711:330-378
Glyma.07G200000	24.54704767	4.971635	2.303757231	3.31E-48	7.40E-47	up	Glyma.07G200000	-	GO:0005575,GO:0005622,GO:0005623,GO:0005737,GO:0044424,GO:0044464	K13993-ko04141 Protein processing in endoplasmic reticulum	KOG0710-Molecular chaperone (small heat-shock protein Hsp26/Hsp42)[O]	462	XP_003529341.1	XP_003529341.1 17.5 kDa class I heat shock protein [Glycine max]	100	sp|P04793|HSP13_SOYBN	sp|P04793|HSP13_SOYBN 17.5 kDa class I heat shock protein OS=Glycine max GN=HSP17.5-M PE=3 SV=1	96.7	_	_	_	_	_	_		GO:0005737|cytoplasm	_	ko:K13993	HSP20	path:ko04141	m.8992|Glyma.07G200000:1-462(+)	complete	PF00011.18|HSP20|Hsp20/alpha crystallin family|Glyma.07G200000.1|m.8992:49-152;PF04969.13|CS|CS domain|Glyma.07G200000.1|m.8992:47-138
Glyma.15G085800	3.337336	0.676999333	2.301470625	4.42E-09	2.34E-08	up	Glyma.15G085800	-	GO:0003674,GO:0005102,GO:0005179,GO:0005488,GO:0005515,GO:0005575,GO:0005576,GO:0006810,GO:0006811,GO:0006820,GO:0006950,GO:0006970,GO:0008150,GO:0009628,GO:0009966,GO:0010033,GO:0010037,GO:0010469,GO:0010646,GO:0015698,GO:0015706,GO:0023051,GO:0030545,GO:0042221,GO:0042493,GO:0048018,GO:0048046,GO:0048583,GO:0050789,GO:0050793,GO:0050794,GO:0050896,GO:0051179,GO:0051234,GO:0051239,GO:0065007,GO:…	-	-	267	KHN28637.1	KHN28637.1 hypothetical protein glysoja_040505 [Glycine soja]	100	_	_	_	_	_	_	_	_	_	_	_	_	_	_	_	_	_	_
Glyma.02G264200	0.355142	0.072132667	2.299671322	0.0014543	0.003958192	up	Glyma.02G264200	-	GO:0002237,GO:0002682,GO:0002683,GO:0003674,GO:0003824,GO:0004842,GO:0005102,GO:0005488,GO:0005515,GO:0005575,GO:0005622,GO:0005623,GO:0005634,GO:0005737,GO:0005829,GO:0005886,GO:0006464,GO:0006807,GO:0006950,GO:0006952,GO:0008150,GO:0008152,GO:0009605,GO:0009607,GO:0009608,GO:0009609,GO:0009610,GO:0009617,GO:0009620,GO:0009877,GO:0009987,GO:0010033,GO:0010941,GO:0016020,GO:0016567,GO:0016740,GO:…	-	KOG4224-Armadillo repeat protein VAC8 required for vacuole fusion, inheritance and cytosol-to-vacuole protein targeting[U]	2049	XP_003518436.1	XP_003518436.1 U-box domain-containing protein 1 [Glycine max]	100	sp|E4NKF8|PUB1_MEDTR	sp|E4NKF8|PUB1_MEDTR U-box domain-containing protein 1 OS=Medicago truncatula GN=PUB1 PE=1 SV=1	86	_	_	_	_	_	_	GO:0002237|response to molecule of bacterial origin;GO:0009609|response to symbiotic bacterium;GO:0009610|response to symbiotic fungus;GO:0009877|nodulation;GO:0036377|arbuscular mycorrhizal association	GO:0005886|plasma membrane	GO:0061630|ubiquitin protein ligase activity	_	_	_	m.8001|Glyma.02G264200:1-2049(+)	complete	PF00514.20|Arm|Armadillo/beta-catenin-like repeat|Glyma.02G264200.2|m.8001:425-461;PF04564.12|U-box|U-box domain|Glyma.02G264200.2|m.8001:282-352
Glyma.17G231900	0.536475	0.109374333	2.294236719	0.002549463	0.006619195	up	Glyma.17G231900	-	GO:0000981,GO:0000988,GO:0000989,GO:0001067,GO:0001076,GO:0001101,GO:0001134,GO:0001135,GO:0003674,GO:0003676,GO:0003677,GO:0003700,GO:0005488,GO:0005575,GO:0005622,GO:0005623,GO:0005634,GO:0006355,GO:0006357,GO:0008150,GO:0009719,GO:0009725,GO:0009751,GO:0009889,GO:0009987,GO:0010033,GO:0010468,GO:0010556,GO:0014070,GO:0019219,GO:0019222,GO:0030154,GO:0031323,GO:0031326,GO:0032502,GO:0042221,GO:…	-	KOG0048-Transcription factor, Myb superfamily[K]	930	XP_003550294.1	XP_003550294.1 transcription factor RAX2 [Glycine max]	100	sp|Q9M2Y9|RAX3_ARATH	sp|Q9M2Y9|RAX3_ARATH Transcription factor RAX3 OS=Arabidopsis thaliana GN=RAX3 PE=2 SV=1	93.4	_	_	_	_	_	_	GO:0006351|transcription, DNA-templated;GO:0006357|regulation of transcription by RNA polymerase II;GO:0007275|multicellular organism development;GO:0009751|response to salicylic acid;GO:0030154|cell differentiation	GO:0005634|nucleus	GO:0000981|DNA-binding transcription factor activity, RNA polymerase II-specific;GO:0001135|RNA polymerase II transcription regulator recruiting activity;GO:0003700|DNA-binding transcription factor activity;GO:0043565|sequence-specific DNA binding;GO:0044212|transcription regulatory region DNA binding	ko:K09422	MYBP		m.3893|Glyma.17G231900:1-930(+)	complete	PF00249.28|Myb_DNA-binding|Myb-like DNA-binding domain|Glyma.17G231900.1|m.3893:14-62;PF00249.28|Myb_DNA-binding|Myb-like DNA-binding domain|Glyma.17G231900.1|m.3893:69-111;PF13921.3|Myb_DNA-bind_6|Myb-like DNA-binding domain|Glyma.17G231900.1|m.3893:17-76;PF13921.3|Myb_DNA-bind_6|Myb-like DNA-binding domain|Glyma.17G231900.1|m.3893:71-117
Glyma.14G099900	24.37475233	4.969850667	2.294113152	3.37E-49	7.73E-48	up	Glyma.14G099900	-	GO:0005575,GO:0005622,GO:0005623,GO:0005737,GO:0044424,GO:0044464	K13993-ko04141 Protein processing in endoplasmic reticulum	KOG0710-Molecular chaperone (small heat-shock protein Hsp26/Hsp42)[O]	480	NP_001235300.2	NP_001235300.2 alpha-crystallin-Hsps_p23-like superfamily protein [Glycine max]	100	sp|P05477|HSP21_SOYBN	sp|P05477|HSP21_SOYBN 17.9 kDa class II heat shock protein OS=Glycine max GN=HSP17.9-D PE=3 SV=1	95.6	_	_	_	_	_	_		GO:0005737|cytoplasm	_	ko:K13993	HSP20	path:ko04141	m.393|Glyma.14G099900:1-480(+)	complete	PF00011.18|HSP20|Hsp20/alpha crystallin family|Glyma.14G099900.1|m.393:53-156
Glyma.20G091800	0.884974	0.180478	2.293812085	0.013489558	0.030110191	up	Glyma.20G091800	-	-	-	-	264	KRG90451.1	KRG90451.1 hypothetical protein GLYMA_20G091800 [Glycine max]	100	_	_	_	_	_	_	_	_	_	_	_	_	_	_	_	_	_	_
Glyma.14G217000	1.431662	0.292063333	2.293337774	5.90E-09	3.08E-08	up	Glyma.14G217000	-	-	-	-	1656	XP_003544396.1	XP_003544396.1 aldehyde oxidase GLOX [Glycine max]	100	sp|Q9FYG4|GLOX1_ARATH	sp|Q9FYG4|GLOX1_ARATH Aldehyde oxidase GLOX1 OS=Arabidopsis thaliana GN=GLOX1 PE=2 SV=1	60.1	_	_	_	_	_	_	GO:0007275|multicellular organism development	GO:0005576|extracellular region	GO:0004031|aldehyde oxidase activity;GO:0102797|geranial:oxygen oxidoreductase activity;GO:0102798|heptaldehyde:oxygen oxidoreductase activity	ko:K20929	GLX		m.1996|Glyma.14G217000:1-1656(+)	complete	PF07250.8|Glyoxal_oxid_N|Glyoxal oxidase N-terminus|Glyma.14G217000.1|m.1996:40-284;PF09118.8|DUF1929|Domain of unknown function (DUF1929)|Glyma.14G217000.1|m.1996:447-550
Glyma.11G127750	0.6748	0.137815333	2.291723562	0.000419196	0.00125237	up	Glyma.11G127750	-	-	-	-	528	KHN06206.1	KHN06206.1 Putative serine/threonine-protein kinase GCN2 [Glycine soja]	80.4	sp|Q9LX30|GCN2_ARATH	sp|Q9LX30|GCN2_ARATH eIF-2-alpha kinase GCN2 OS=Arabidopsis thaliana GN=GCN2 PE=2 SV=2	92.3	_	_	_	_	_	_	GO:0006412|translation;GO:0006417|regulation of translation;GO:0034198|cellular response to amino acid starvation;GO:0070301|cellular response to hydrogen peroxide;GO:0072755|cellular response to benomyl;GO:1990451|cellular stress response to acidic pH	GO:0005737|cytoplasm	GO:0000049|tRNA binding;GO:0004674|protein serine/threonine kinase activity;GO:0005524|ATP binding	ko:K16196	EIF2AK4	path:ko04141	m.7177|Glyma.11G127750:1-528(+)	complete	_
Glyma.04G071000	0.377681667	0.077151	2.291413993	0.01045046	0.023926186	up	Glyma.04G071000	-	GO:0001101,GO:0003674,GO:0003824,GO:0005575,GO:0005622,GO:0005623,GO:0005737,GO:0006082,GO:0006629,GO:0006720,GO:0006721,GO:0007154,GO:0007165,GO:0008150,GO:0008152,GO:0008299,GO:0008610,GO:0009058,GO:0009314,GO:0009416,GO:0009628,GO:0009639,GO:0009685,GO:0009686,GO:0009719,GO:0009725,GO:0009739,GO:0009740,GO:0009755,GO:0009987,GO:0010033,GO:0010114,GO:0010476,GO:0010817,GO:0016053,GO:0016101,GO:…	K04124-ko00904 Diterpenoid biosynthesis	KOG0143-Iron/ascorbate family oxidoreductases[QR]	1026	XP_003522638.1	XP_003522638.1 gibberellin 3-beta-dioxygenase 1 [Glycine max]	100	sp|O24648|G3OX_PEA	sp|O24648|G3OX_PEA Gibberellin 3-beta-dioxygenase 1 OS=Pisum sativum GN=LE PE=1 SV=1	65.6	_	_	_	_	_	_	GO:0009686|gibberellin biosynthetic process		GO:0016707|gibberellin 3-beta-dioxygenase activity;GO:0046872|metal ion binding	ko:K04124	E1.14.11.15	path:ko00904;path:ko01110	m.3871|Glyma.04G071000:1-1026(+)	complete	PF03171.17|2OG-FeII_Oxy|2OG-Fe(II) oxygenase superfamily|Glyma.04G071000.1|m.3871:202-300;PF14226.3|DIOX_N|non-haem dioxygenase in morphine synthesis N-terminal|Glyma.04G071000.1|m.3871:53-154
Glyma.08G226800	5.957159	1.217952333	2.290166794	2.04E-16	1.72E-15	up	Glyma.08G226800	-	GO:0005575,GO:0005618,GO:0005623,GO:0030312,GO:0044464,GO:0071944	-	-	636	NP_001237582.1	NP_001237582.1 cupin family protein precursor [Glycine max]	100	sp|Q9FLT3|GL34_ARATH	sp|Q9FLT3|GL34_ARATH Germin-like protein subfamily 3 member 4 OS=Arabidopsis thaliana GN=At5g61750 PE=2 SV=1	73.2	_	_	_	_	_	_		GO:0005618|cell wall;GO:0048046|apoplast	GO:0030145|manganese ion binding;GO:0045735|nutrient reservoir activity	_	_	_	m.3839|Glyma.08G226800:1-636(+)	complete	PF00190.19|Cupin_1|Cupin|Glyma.08G226800.1|m.3839:76-202;PF07883.8|Cupin_2|Cupin domain|Glyma.08G226800.1|m.3839:107-174
Glyma.07G094051	3.044294667	0.622972333	2.28886801	2.02E-08	1.01E-07	up	Glyma.07G094051	-	-	-	-	348	XP_014618263.1	XP_014618263.1 uncharacterized protein LOC102668825 [Glycine max]	68.9	_	_	_	_	_	_	_	_	_	_	_	_	_	_	_	_	_	_
Glyma.12G233400	0.673164333	0.138028667	2.285990813	0.000320722	0.000975599	up	Glyma.12G233400	-	GO:0003674,GO:0003824,GO:0005575,GO:0005622,GO:0005623,GO:0005737,GO:0005794,GO:0008150,GO:0008374,GO:0009987,GO:0012505,GO:0016407,GO:0016413,GO:0016740,GO:0016746,GO:0016747,GO:0043226,GO:0043227,GO:0043229,GO:0043231,GO:0044424,GO:0044444,GO:0044464,GO:0071554	-	-	1224	XP_003540507.2	XP_003540507.2 protein trichome birefringence-like 41 [Glycine max]	100	sp|F4IWA8|TBL41_ARATH	sp|F4IWA8|TBL41_ARATH Protein trichome birefringence-like 41 OS=Arabidopsis thaliana GN=TBL41 PE=2 SV=1	76.8	_	_	_	_	_	_	GO:0071554|cell wall organization or biogenesis	GO:0005794|Golgi apparatus;GO:0016021|integral component of membrane	GO:0016413|O-acetyltransferase activity	_	_	_	m.2572|Glyma.12G233400:1-1224(+)	complete	PF13839.3|PC-Esterase|GDSL/SGNH-like Acyl-Esterase family found in Pmr5 and Cas1p|Glyma.12G233400.1|m.2572:142-405;PF14416.3|PMR5N|PMR5 N terminal Domain|Glyma.12G233400.1|m.2572:87-139
Glyma.11G137500	1.196798667	0.245399667	2.285975279	5.34E-08	2.57E-07	up	Glyma.11G137500	-	GO:0001101,GO:0003674,GO:0003824,GO:0006950,GO:0008150,GO:0008152,GO:0009414,GO:0009415,GO:0009628,GO:0010035,GO:0016491,GO:0016722,GO:0042221,GO:0050896,GO:0055114,GO:1901700	-	KOG1263-Multicopper oxidases[Q]	1761	XP_006590981.1	XP_006590981.1 laccase-2 [Glycine max]	100	sp|O81081|LAC2_ARATH	sp|O81081|LAC2_ARATH Laccase-2 OS=Arabidopsis thaliana GN=LAC2 PE=2 SV=1	82.8	_	_	_	_	_	_	GO:0009414|response to water deprivation;GO:0046274|lignin catabolic process	GO:0048046|apoplast	GO:0005507|copper ion binding;GO:0016722|oxidoreductase activity, oxidizing metal ions;GO:0052716|hydroquinone:oxygen oxidoreductase activity	ko:K05909	E1.10.3.2		m.7357|Glyma.11G137500:1-1761(+)	complete	PF07732.12|Cu-oxidase_3|Multicopper oxidase|Glyma.11G137500.1|m.7357:49-159;PF00394.19|Cu-oxidase|Multicopper oxidase|Glyma.11G137500.1|m.7357:172-327;PF07731.11|Cu-oxidase_2|Multicopper oxidase|Glyma.11G137500.1|m.7357:448-569
Glyma.09G273500	6.388912333	1.31265	2.283088051	9.05E-37	1.55E-35	up	Glyma.09G273500	-	GO:0000272,GO:0003674,GO:0003824,GO:0004553,GO:0004567,GO:0005975,GO:0005976,GO:0007275,GO:0008150,GO:0008152,GO:0009056,GO:0009057,GO:0009791,GO:0009845,GO:0009987,GO:0010412,GO:0015923,GO:0016052,GO:0016787,GO:0016798,GO:0016985,GO:0016998,GO:0032501,GO:0032502,GO:0043170,GO:0044036,GO:0044237,GO:0044238,GO:0044247,GO:0044248,GO:0044260,GO:0044262,GO:0044264,GO:0044275,GO:0046355,GO:0048856,GO:…	K19355-ko00051 Fructose and mannose metabolism	-	1470	XP_003534636.2	XP_003534636.2 mannan endo-1,4-beta-mannosidase 6 [Glycine max]	100	sp|Q9LZV3|MAN6_ARATH	sp|Q9LZV3|MAN6_ARATH Mannan endo-1,4-beta-mannosidase 6 OS=Arabidopsis thaliana GN=MAN6 PE=2 SV=1	85.5	_	_	_	_	_	_	GO:0009845|seed germination;GO:0046355|mannan catabolic process	GO:0005576|extracellular region	GO:0016985|mannan endo-1,4-beta-mannosidase activity	ko:K19355	MAN	path:ko00051	m.10511|Glyma.09G273500:1-1470(+)	complete	PF00150.15|Cellulase|Cellulase (glycosyl hydrolase family 5)|Glyma.09G273500.1|m.10511:101-403
Glyma.09G130500	13.15228533	2.713128	2.277284485	3.74E-23	4.24E-22	up	Glyma.09G130500	-	-	-	KOG1603-Copper chaperone[P]	369	XP_003533976.1	XP_003533976.1 heavy metal-associated isoprenylated plant protein 39 [Glycine max]	100	sp|O03982|HIP39_ARATH	sp|O03982|HIP39_ARATH Heavy metal-associated isoprenylated plant protein 39 OS=Arabidopsis thaliana GN=HIPP39 PE=2 SV=1	45.2	_	_	_	_	_	_	GO:0030001|metal ion transport;GO:0046916|cellular transition metal ion homeostasis	GO:0005737|cytoplasm	GO:0046914|transition metal ion binding	_	_	_	m.8062|Glyma.09G130500:1-369(+)	complete	PF00403.23|HMA|Heavy-metal-associated domain|Glyma.09G130500.1|m.8062:9-58
Glyma.15G101000	1.460129333	0.302010333	2.273426346	7.20E-08	3.42E-07	up	Glyma.15G101000	-	GO:0003674,GO:0003824,GO:0004014,GO:0005575,GO:0005622,GO:0005623,GO:0005737,GO:0005829,GO:0006576,GO:0006595,GO:0006596,GO:0006597,GO:0006807,GO:0007275,GO:0008150,GO:0008152,GO:0008215,GO:0008216,GO:0008295,GO:0009058,GO:0009308,GO:0009309,GO:0009987,GO:0016829,GO:0016830,GO:0016831,GO:0017144,GO:0032501,GO:0032502,GO:0034641,GO:0042401,GO:0044106,GO:0044237,GO:0044249,GO:0044271,GO:0044424,GO:…	K01611-ko00270 Cysteine and methionine metabolism;ko00330 Arginine and proline metabolism	KOG0788-S-adenosylmethionine decarboxylase[T]	1053	XP_003547228.1	XP_003547228.1 S-adenosylmethionine decarboxylase proenzyme 4 [Glycine max]	100	sp|Q3E9D5|DCAM4_ARATH	sp|Q3E9D5|DCAM4_ARATH S-adenosylmethionine decarboxylase proenzyme 4 OS=Arabidopsis thaliana GN=SAMDC4 PE=1 SV=1	72	_	_	_	_	_	_	GO:0006557|S-adenosylmethioninamine biosynthetic process;GO:0006597|spermine biosynthetic process;GO:0008295|spermidine biosynthetic process;GO:0099402|plant organ development	GO:0005829|cytosol	GO:0004014|adenosylmethionine decarboxylase activity	ko:K01611	speD, AMD1	path:ko00270;path:ko00330;path:ko01100	m.4059|Glyma.15G101000:1-1053(+)	complete	PF01536.13|SAM_decarbox|Adenosylmethionine decarboxylase|Glyma.15G101000.1|m.4059:7-341
Glyma.03G007600	3.832721	0.793235333	2.272548136	1.07E-12	7.33E-12	up	Glyma.03G007600	-	GO:0003674,GO:0003700,GO:0006355,GO:0007275,GO:0008150,GO:0009889,GO:0010468,GO:0010556,GO:0019219,GO:0019222,GO:0022622,GO:0031323,GO:0031326,GO:0032501,GO:0032502,GO:0048364,GO:0048731,GO:0048830,GO:0048856,GO:0050789,GO:0050794,GO:0051171,GO:0051252,GO:0060255,GO:0065007,GO:0080090,GO:0099402,GO:0140110,GO:1903506,GO:2000112,GO:2001141	-	-	888	XP_003520951.1	XP_003520951.1 WUSCHEL-related homeobox 11 [Glycine max]	100	sp|Q6X7J3|WOX11_ARATH	sp|Q6X7J3|WOX11_ARATH WUSCHEL-related homeobox 11 OS=Arabidopsis thaliana GN=WOX11 PE=2 SV=2	64.5	_	_	_	_	_	_	GO:0006351|transcription, DNA-templated;GO:0006355|regulation of transcription, DNA-templated;GO:0007275|multicellular organism development	GO:0005634|nucleus	GO:0003677|DNA binding	_	_	_	m.9014|Glyma.03G007600:1-888(+)	complete	PF00046.26|Homeobox|Homeobox domain|Glyma.03G007600.1|m.9014:30-90
Glyma.12G172700	0.245191667	0.050932667	2.267246788	0.010645899	0.024332993	up	Glyma.12G172700	-	GO:0003674,GO:0003824,GO:0004672,GO:0004674,GO:0004675,GO:0004888,GO:0005488,GO:0005515,GO:0005575,GO:0005623,GO:0005886,GO:0006464,GO:0006468,GO:0006793,GO:0006796,GO:0006807,GO:0007154,GO:0007165,GO:0007166,GO:0007167,GO:0007178,GO:0008150,GO:0008152,GO:0009987,GO:0016020,GO:0016301,GO:0016310,GO:0016740,GO:0016772,GO:0016773,GO:0019199,GO:0019538,GO:0019899,GO:0019900,GO:0019901,GO:0023052,GO:…	-	KOG1187-Serine/threonine protein kinase[T]	1425	XP_006592693.1	XP_006592693.1 probable serine/threonine-protein kinase PBL28 [Glycine max]	100	sp|Q1PEM5|PERK3_ARATH	sp|Q1PEM5|PERK3_ARATH Proline-rich receptor-like protein kinase PERK3 OS=Arabidopsis thaliana GN=PERK3 PE=2 SV=2	57.3	_	_	_	_	_	_	GO:0006468|protein phosphorylation;GO:0007166|cell surface receptor signaling pathway	GO:0005886|plasma membrane;GO:0016021|integral component of membrane	GO:0004675|transmembrane receptor protein serine/threonine kinase activity;GO:0005524|ATP binding	_	_	_	m.1593|Glyma.12G172700:1-1425(+)	complete	PF07714.14|Pkinase_Tyr|Protein tyrosine kinase|Glyma.12G172700.2|m.1593:188-445;PF00069.22|Pkinase|Protein kinase domain|Glyma.12G172700.2|m.1593:187-443
Glyma.14G029800	0.727465667	0.151497667	2.263583587	0.000335492	0.001016961	up	Glyma.14G029800	-	-	-	-	468	XP_007141419.1	XP_007141419.1 hypothetical protein PHAVU_008G193800g [Phaseolus vulgaris]	93.1	sp|Q0WPS2|B561M_ARATH	sp|Q0WPS2|B561M_ARATH Cytochrome b561 domain-containing protein At4g18260 OS=Arabidopsis thaliana GN=At4g18260 PE=2 SV=1	77.2	_	_	_	_	_	_	GO:0055114|oxidation-reduction process	GO:0016021|integral component of membrane	GO:0046872|metal ion binding	_	_	_	m.9511|Glyma.14G029800:1-468(+)	complete	_
Glyma.18G048950	0.212934	0.044369667	2.262760709	0.006219863	0.014982259	up	Glyma.18G048950	-	-	-	-
Glyma.08G311500	0.762513333	0.159228	2.259668511	1.36E-05	5.05E-05	up	Glyma.08G311500	-	-	K13065-ko00940 Phenylpropanoid biosynthesis;ko00945 Stilbenoid, diarylheptanoid and gingerol biosynthesis;ko00941 Flavonoid biosynthesis	-	1398	XP_003532110.1	XP_003532110.1 spermidine hydroxycinnamoyl transferase [Glycine max]	100	sp|O64470|SHT_ARATH	sp|O64470|SHT_ARATH Spermidine hydroxycinnamoyl transferase OS=Arabidopsis thaliana GN=SHT PE=1 SV=1	57.4	_	_	_	_	_	_	GO:0009555|pollen development;GO:0010584|pollen exine formation;GO:0080088|spermidine hydroxycinnamate conjugate biosynthetic process		GO:0016410|N-acyltransferase activity;GO:0080072|spermidine:sinapoyl CoA N-acyltransferase activity;GO:0080073|spermidine:coumaroyl CoA N-acyltransferase activity;GO:0080074|spermidine:caffeoyl CoA N-acyltransferase activity;GO:0080075|spermidine:feruloyl CoA N-acyltransferase activity	ko:K13065	E2.3.1.133, HCT	path:ko00940;path:ko00941;path:ko00945;path:ko01100;path:ko01110	m.5177|Glyma.08G311500:1-1398(+)	complete	PF02458.12|Transferase|Transferase family|Glyma.08G311500.1|m.5177:3-458
Glyma.02G025300	0.564729	0.118532333	2.252278066	0.002143085	0.005652891	up	Glyma.02G025300	-	-	-	-	1008	KRH69412.1	KRH69412.1 hypothetical protein GLYMA_02G025300 [Glycine max]	99.7	_	_	_	_	_	_	_	_	_	_	_	_	_	_	_	m.4169|Glyma.02G025300:1-1008(+)	complete	_
Glyma.01G050701	0.633024667	0.132898667	2.251935087	0.004095964	0.010228716	up	Glyma.01G050701	-	GO:0003674,GO:0005488,GO:0048037,GO:0051536,GO:0051540	-	-
Glyma.16G206200	13.164164	2.767936	2.249733414	1.12E-32	1.71E-31	up	Glyma.16G206200	-	GO:0005575,GO:0005622,GO:0005623,GO:0005737,GO:0005783,GO:0006950,GO:0008150,GO:0009266,GO:0009408,GO:0009628,GO:0012505,GO:0043226,GO:0043227,GO:0043229,GO:0043231,GO:0044424,GO:0044444,GO:0044464,GO:0050896	K13993-ko04141 Protein processing in endoplasmic reticulum	KOG0710-Molecular chaperone (small heat-shock protein Hsp26/Hsp42)[O]	594	NP_001236784.2	NP_001236784.2 heat shock protein Hsp22.5 precursor [Glycine max]	100	sp|P19244|HSP41_PEA	sp|P19244|HSP41_PEA 22.7 kDa class IV heat shock protein OS=Pisum sativum GN=HSP22.7 PE=2 SV=1	86.9	_	_	_	_	_	_		GO:0005788|endoplasmic reticulum lumen	_	ko:K13993	HSP20	path:ko04141	m.10008|Glyma.16G206200:1-594(+)	complete	PF00011.18|HSP20|Hsp20/alpha crystallin family|Glyma.16G206200.1|m.10008:75-178
Glyma.06G318200	0.735005	0.154716	2.248131663	7.26E-06	2.78E-05	up	Glyma.06G318200	-	-	-	-	1629	XP_003527559.2	XP_003527559.2 probable folate-biopterin transporter 8, chloroplastic [Glycine max]	100	sp|F4I5Q2|FBT8_ARATH	sp|F4I5Q2|FBT8_ARATH Probable folate-biopterin transporter 8, chloroplastic OS=Arabidopsis thaliana GN=At1g04570 PE=2 SV=1	77.6	_	_	_	_	_	_	GO:0006810|transport	GO:0016021|integral component of membrane;GO:0031969|chloroplast membrane	_	_	_	_	m.5647|Glyma.06G318200:1-1629(+)	complete	PF03092.13|BT1|BT1 family|Glyma.06G318200.1|m.5647:101-267;PF03092.13|BT1|BT1 family|Glyma.06G318200.1|m.5647:321-513;PF07690.13|MFS_1|Major Facilitator Superfamily|Glyma.06G318200.1|m.5647:108-460
Glyma.01G075800	1.419799	0.299029667	2.247326177	5.39E-08	2.59E-07	up	Glyma.01G075800	-	-	-	-	1035	XP_003517942.1	XP_003517942.1 squamosa promoter-binding-like protein 7 isoform X1 [Glycine max]	100	sp|Q01JD1|SPL7_ORYSI	sp|Q01JD1|SPL7_ORYSI Squamosa promoter-binding-like protein 7 OS=Oryza sativa subsp. indica GN=SPL7 PE=2 SV=1	68.3	_	_	_	_	_	_	GO:0006351|transcription, DNA-templated;GO:0006355|regulation of transcription, DNA-templated	GO:0005634|nucleus	GO:0003677|DNA binding;GO:0046872|metal ion binding	_	_	_	m.1183|Glyma.01G075800:1-1035(+)	complete	PF03110.11|SBP|SBP domain|Glyma.01G075800.1|m.1183:179-252
Glyma.10G249900	2.125101667	0.447616667	2.247196203	3.13E-10	1.82E-09	up	Glyma.10G249900	-	-	-	-	777	XP_014618857.1	XP_014618857.1 uncharacterized protein DDB_G0280579 [Glycine max]	100	_	_	_	_	_	_	_	_	_	_	_	_	_	_	_	m.4089|Glyma.10G249900:1-777(+)	complete	_
Glyma.16G131500	0.461999	0.097348	2.246666485	4.09E-07	1.80E-06	up	Glyma.16G131500	-	-	-	KOG0472-Leucine-rich repeat protein[S]	1842	KHN41685.1	KHN41685.1 Putative LRR receptor-like serine/threonine-protein kinase [Glycine soja]	100	_	_	_	_	_	_	_	_	_	_	_	_	_	_	_	m.8848|Glyma.16G131500:1-1842(+)	complete	PF13855.3|LRR_8|Leucine rich repeat|Glyma.16G131500.1|m.8848:104-165;PF13855.3|LRR_8|Leucine rich repeat|Glyma.16G131500.1|m.8848:179-236;PF13855.3|LRR_8|Leucine rich repeat|Glyma.16G131500.1|m.8848:316-357;PF12799.4|LRR_4|Leucine Rich repeats (2 copies)|Glyma.16G131500.1|m.8848:322-357;PF00560.30|LRR_1|Leucine Rich Repeat|Glyma.16G131500.1|m.8848:322-341;PF08263.9|LRRNT_2|Leucine rich repeat N-t…
Glyma.04G249700	0.537696	0.113311333	2.246498573	0.003418789	0.008675307	up	Glyma.04G249700	-	GO:0005575,GO:0005622,GO:0005623,GO:0005737,GO:0006810,GO:0008150,GO:0009507,GO:0009534,GO:0009535,GO:0009536,GO:0009579,GO:0016020,GO:0031976,GO:0031984,GO:0034357,GO:0042651,GO:0043226,GO:0043227,GO:0043229,GO:0043231,GO:0044422,GO:0044424,GO:0044434,GO:0044435,GO:0044436,GO:0044444,GO:0044446,GO:0044464,GO:0051179,GO:0051234,GO:0055035,GO:0055085	K03542-ko00195 Photosynthesis	-	822	XP_003523444.1	XP_003523444.1 photosystem II 22 kDa protein, chloroplastic [Glycine max]	100	sp|Q02060|PSBS_SPIOL	sp|Q02060|PSBS_SPIOL Photosystem II 22 kDa protein, chloroplastic OS=Spinacia oleracea GN=PSBS PE=1 SV=1	82.5	_	_	_	_	_	_	GO:0015979|photosynthesis	GO:0009523|photosystem II;GO:0009535|chloroplast thylakoid membrane;GO:0016021|integral component of membrane	GO:0042802|identical protein binding;GO:0051219|phosphoprotein binding	ko:K03542	psbS	path:ko00195;path:ko01100	m.6686|Glyma.04G249700:1-822(+)	complete	PF00504.18|Chloroa_b-bind|Chlorophyll A-B binding protein|Glyma.04G249700.1|m.6686:66-156
Glyma.20G159600	0.326048333	0.068719333	2.246297899	0.005523943	0.013446216	up	Glyma.20G159600	-	GO:0003674,GO:0003824,GO:0004497,GO:0006629,GO:0008150,GO:0008152,GO:0008202,GO:0008395,GO:0009719,GO:0009725,GO:0009741,GO:0010033,GO:0010268,GO:0010817,GO:0014070,GO:0016128,GO:0016131,GO:0016491,GO:0033993,GO:0042221,GO:0042445,GO:0042592,GO:0044238,GO:0048878,GO:0050896,GO:0055088,GO:0055114,GO:0065007,GO:0065008,GO:0071704,GO:1901360,GO:1901615,GO:1901700	-	KOG0157-Cytochrome P450 CYP4/CYP19/CYP26 subfamilies[QI]	1035	KRG91532.1	KRG91532.1 hypothetical protein GLYMA_20G159600 [Glycine max]	100	sp|Q9ZW95|C7352_ARATH	sp|Q9ZW95|C7352_ARATH Cytokinin hydroxylase OS=Arabidopsis thaliana GN=CYP735A2 PE=1 SV=1	61.5	_	_	_	_	_	_	GO:0033466|trans-zeatin biosynthetic process	GO:0009506|plasmodesma;GO:0016021|integral component of membrane	GO:0004497|monooxygenase activity;GO:0005506|iron ion binding;GO:0016705|oxidoreductase activity, acting on paired donors, with incorporation or reduction of molecular oxygen;GO:0020037|heme binding	_	_	_	m.4708|Glyma.20G159600:1-1035(+)	complete	PF00067.19|p450|Cytochrome P450|Glyma.20G159600.2|m.4708:2-326
Glyma.18G177400	0.626545333	0.132116	2.245613703	4.51E-05	0.000155886	up	Glyma.18G177400	-	GO:0003674,GO:0003824,GO:0008150,GO:0008152,GO:0016491,GO:0016722,GO:0055114	-	KOG1263-Multicopper oxidases[Q]	1893	KHN16224.1	KHN16224.1 Laccase-17 [Glycine soja]	95.1	sp|Q9FJD5|LAC17_ARATH	sp|Q9FJD5|LAC17_ARATH Laccase-17 OS=Arabidopsis thaliana GN=LAC17 PE=2 SV=1	89.6	_	_	_	_	_	_	GO:0009698|phenylpropanoid metabolic process;GO:0009809|lignin biosynthetic process;GO:0046274|lignin catabolic process	GO:0048046|apoplast	GO:0005507|copper ion binding;GO:0016491|oxidoreductase activity;GO:0016722|oxidoreductase activity, oxidizing metal ions;GO:0052716|hydroquinone:oxygen oxidoreductase activity	ko:K05909	E1.10.3.2		m.6823|Glyma.18G177400:1-1893(+)	complete	PF00394.19|Cu-oxidase|Multicopper oxidase|Glyma.18G177400.1|m.6823:214-364;PF07732.12|Cu-oxidase_3|Multicopper oxidase|Glyma.18G177400.1|m.6823:88-202;PF07731.11|Cu-oxidase_2|Multicopper oxidase|Glyma.18G177400.1|m.6823:490-612
Glyma.01G089800	1.306157333	0.276611333	2.239396514	4.58E-05	0.000157995	up	Glyma.01G089800	-	-	-	-	966	XP_003516861.1	XP_003516861.1 clavaminate synthase-like protein At3g21360 [Glycine max]	100	sp|Q9LIG0|Y3136_ARATH	sp|Q9LIG0|Y3136_ARATH Clavaminate synthase-like protein At3g21360 OS=Arabidopsis thaliana GN=At3g21360 PE=1 SV=1	59.2	_	_	_	_	_	_		GO:0005634|nucleus	GO:0016491|oxidoreductase activity;GO:0046872|metal ion binding	_	_	_	m.1354|Glyma.01G089800:1-966(+)	complete	PF02668.13|TauD|Taurine catabolism dioxygenase TauD, TfdA family|Glyma.01G089800.1|m.1354:36-316
Glyma.07G038200	0.583779667	0.123857333	2.236744672	9.64E-05	0.000317569	up	Glyma.07G038200	-	GO:0003674,GO:0003700,GO:0006355,GO:0008150,GO:0009889,GO:0010468,GO:0010556,GO:0019219,GO:0019222,GO:0031323,GO:0031326,GO:0050789,GO:0050794,GO:0051171,GO:0051252,GO:0060255,GO:0065007,GO:0080090,GO:0140110,GO:1903506,GO:2000112,GO:2001141	-	-	1740	XP_006583159.1	XP_006583159.1 AP2-like ethylene-responsive transcription factor AIL1 [Glycine max]	100	sp|Q1PFE1|AIL1_ARATH	sp|Q1PFE1|AIL1_ARATH AP2-like ethylene-responsive transcription factor AIL1 OS=Arabidopsis thaliana GN=AIL1 PE=2 SV=1	61.2	_	_	_	_	_	_	GO:0006351|transcription, DNA-templated;GO:0007275|multicellular organism development;GO:0009873|ethylene-activated signaling pathway	GO:0005634|nucleus	GO:0003677|DNA binding;GO:0003700|DNA-binding transcription factor activity	ko:K09285	OVM, ANT		m.6568|Glyma.07G038200:1-1740(+)	complete	PF00847.17|AP2|AP2 domain|Glyma.07G038200.1|m.6568:246-305;PF00847.17|AP2|AP2 domain|Glyma.07G038200.1|m.6568:348-399
Glyma.05G050000	1.825660667	0.389985333	2.226926865	3.27E-11	2.03E-10	up	Glyma.05G050000	-	-	-	-	1410	XP_006580652.1	XP_006580652.1 uncharacterized protein LOC102663212 [Glycine max]	100	_	_	_	_	_	_	_	_	_	_	_	_	_	_	_	m.7731|Glyma.05G050000:1-1410(+)	complete	_
Glyma.12G046500	0.862110333	0.184163333	2.226886667	4.57E-06	1.79E-05	up	Glyma.12G046500	-	-	-	-	1884	XP_006592117.1	XP_006592117.1 uncharacterized protein LOC100789011 isoform X1 [Glycine max]	100	_	_	_	_	_	_	_	_	_	_	_	_	_	_	_	m.10186|Glyma.12G046500:1-1884(+)	complete	PF04784.11|DUF547|Protein of unknown function, DUF547|Glyma.12G046500.10|m.10186:413-548;PF14389.3|Lzipper-MIP1|Leucine-zipper of ternary complex factor MIP1|Glyma.12G046500.10|m.10186:76-154
Glyma.20G131100	178.320511	38.254649	2.220765665	7.25E-223	1.16E-220	up	Glyma.20G131100	-	-	-	-	273	NP_001237325.1	NP_001237325.1 uncharacterized protein LOC100527527 precursor [Glycine max]	100	sp|Q948Z4|SNAK1_SOLTU	sp|Q948Z4|SNAK1_SOLTU Snakin-1 OS=Solanum tuberosum GN=SN1 PE=1 SV=1	77.8	_	_	_	_	_	_	GO:0006952|defense response	GO:0005576|extracellular region;GO:0005618|cell wall	_	_	_	_	_	_	_
Glyma.02G205600	10.337737	2.219709667	2.219477512	2.76E-67	9.06E-66	up	Glyma.02G205600	-	-	K03283-ko03040 Spliceosome;ko04141 Protein processing in endoplasmic reticulum;ko04010 MAPK signaling pathway;ko04144 Endocytosis;ko04612 Antigen processing and presentation;ko04915 Estrogen signaling pathway;ko04213 Longevity regulating pathway - multiple species;ko05162 Measles;ko05134 Legionellosis;ko05145 Toxoplasmosis;ko05020 Prion disease;ko05417 Lipid and atherosclerosis	KOG0101-Molecular chaperones HSP70/HSC70, HSP70 superfamily[O]	1959	XP_003519161.1	XP_003519161.1 heat shock 70 kDa protein-like [Glycine max]	100	sp|P26413|HSP70_SOYBN	sp|P26413|HSP70_SOYBN Heat shock 70 kDa protein OS=Glycine max GN=HSP70 PE=3 SV=1	97.1	_	_	_	_	_	_			GO:0005524|ATP binding	ko:K03283	HSPA1_8	path:ko03040;path:ko04141;path:ko04144	m.7067|Glyma.02G205600:1-1959(+)	complete	PF00012.17|HSP70|Hsp70 protein|Glyma.02G205600.1|m.7067:8-617;PF06723.10|MreB_Mbl|MreB/Mbl protein|Glyma.02G205600.1|m.7067:141-379
Glyma.13G060300	0.205251333	0.044074333	2.219380941	0.015006793	0.033119246	up	Glyma.13G060300	-	GO:0003674,GO:0003824,GO:0004672,GO:0004674,GO:0004693,GO:0005575,GO:0005622,GO:0005623,GO:0005634,GO:0005886,GO:0006464,GO:0006468,GO:0006793,GO:0006796,GO:0006807,GO:0008150,GO:0008152,GO:0009987,GO:0016020,GO:0016301,GO:0016310,GO:0016740,GO:0016772,GO:0016773,GO:0019538,GO:0036211,GO:0043170,GO:0043226,GO:0043227,GO:0043229,GO:0043231,GO:0043412,GO:0044237,GO:0044238,GO:0044260,GO:0044267,GO:…	-	KOG0600-Cdc2-related protein kinase[D]	1764	XP_006593682.1	XP_006593682.1 protein IMPAIRED IN BABA-INDUCED STERILITY 1 isoform X1 [Glycine max]	100	sp|F4ICB6|IBS1_ARATH	sp|F4ICB6|IBS1_ARATH Protein IMPAIRED IN BABA-INDUCED STERILITY 1 OS=Arabidopsis thaliana GN=IBS1 PE=3 SV=1	65.6	_	_	_	_	_	_	GO:0002229|defense response to oomycetes;GO:0006468|protein phosphorylation;GO:0042742|defense response to bacterium;GO:1900426|positive regulation of defense response to bacterium;GO:1902290|positive regulation of defense response to oomycetes;GO:2000031|regulation of salicylic acid mediated signaling pathway	GO:0005634|nucleus;GO:0005886|plasma membrane	GO:0004693|cyclin-dependent protein serine/threonine kinase activity;GO:0005524|ATP binding	ko:K08819	CDK12_13		m.3465|Glyma.13G060300:1-1764(+)	complete	PF00069.22|Pkinase|Protein kinase domain|Glyma.13G060300.1|m.3465:104-388;PF07714.14|Pkinase_Tyr|Protein tyrosine kinase|Glyma.13G060300.1|m.3465:106-316
Glyma.02G133300	7.360313	1.581952	2.218061293	6.71E-19	6.39E-18	up	Glyma.02G133300	-	-	-	-	411	XP_014627036.1	XP_014627036.1 uncharacterized protein LOC100796486 [Glycine max]	100	_	_	_	_	_	_	_	_	_	_	_	_	_	_	_	m.5996|Glyma.02G133300:1-411(+)	complete	_
Glyma.18G258000	58.097495	12.508308	2.215589311	0	0	up	Glyma.18G258000	-	GO:0003674,GO:0003824,GO:0016740,GO:0016746,GO:0016747,GO:0047634	-	-	1536	XP_003552518.1	XP_003552518.1 malonyl-CoA:anthocyanidin 5-O-glucoside-6''-O-malonyltransferase [Glycine max]	100	sp|Q9LJB4|5MAT_ARATH	sp|Q9LJB4|5MAT_ARATH Malonyl-CoA:anthocyanidin 5-O-glucoside-6''-O-malonyltransferase OS=Arabidopsis thaliana GN=5MAT PE=1 SV=1	52.7	_	_	_	_	_	_	GO:0009718|anthocyanin-containing compound biosynthetic process		GO:0050736|O-malonyltransferase activity	_	_	_	m.8090|Glyma.18G258000:1-1536(+)	complete	PF02458.12|Transferase|Transferase family|Glyma.18G258000.1|m.8090:12-189;PF02458.12|Transferase|Transferase family|Glyma.18G258000.1|m.8090:295-500
Glyma.13G343800	0.575174333	0.124151333	2.211899543	0.00918605	0.021329025	up	Glyma.13G343800	-	-	-	-	522	KRH23202.1	KRH23202.1 hypothetical protein GLYMA_13G343800 [Glycine max]	100	_	_	_	_	_	_	_	_	_	_	_	_	_	_	_	m.8437|Glyma.13G343800:1-522(+)	complete	_
Glyma.06G113300	1.047981667	0.22662	2.209266384	5.53E-09	2.89E-08	up	Glyma.06G113300	-	-	-	-	1863	XP_006581585.1	XP_006581585.1 filament-like plant protein isoform X1 [Glycine max]	100	sp|Q8LLE5|FPP_SOLLC	sp|Q8LLE5|FPP_SOLLC Filament-like plant protein (Fragment) OS=Solanum lycopersicum GN=FPP PE=1 SV=1	71.9	_	_	_	_	_	_	_	_	_	_	_	_	m.2582|Glyma.06G113300:1-1863(+)	complete	PF05911.8|FPP|Filament-like plant protein, long coiled-coil|Glyma.06G113300.1|m.2582:126-223;PF05911.8|FPP|Filament-like plant protein, long coiled-coil|Glyma.06G113300.1|m.2582:243-307;PF05911.8|FPP|Filament-like plant protein, long coiled-coil|Glyma.06G113300.1|m.2582:353-410;PF05911.8|FPP|Filament-like plant protein, long coiled-coil|Glyma.06G113300.1|m.2582:413-583
Glyma.17G083000	2.023113	0.437804667	2.208217665	0.000208236	0.000653019	up	Glyma.17G083000	-	-	-	-	321	KHN18397.1	KHN18397.1 hypothetical protein glysoja_006810 [Glycine soja]	100	_	_	_	_	_	_	_	_	_	_	_	_	_	_	_	m.1573|Glyma.17G083000:1-321(+)	complete	_
Glyma.14G197000	1.133600667	0.245595667	2.206555501	1.72E-08	8.59E-08	up	Glyma.14G197000	-	-	-	KOG1187-Serine/threonine protein kinase[T]	2079	XP_003544305.1	XP_003544305.1 probable inactive receptor-like protein kinase At3g56050 [Glycine max]	100	sp|C0LGQ4|MDIS2_ARATH	sp|C0LGQ4|MDIS2_ARATH Protein MALE DISCOVERER 2 OS=Arabidopsis thaliana GN=MDIS2 PE=2 SV=1	56.8	_	_	_	_	_	_	GO:0006468|protein phosphorylation;GO:0007166|cell surface receptor signaling pathway;GO:0048765|root hair cell differentiation	GO:0005886|plasma membrane;GO:0012505|endomembrane system;GO:0016021|integral component of membrane;GO:0090406|pollen tube	GO:0004675|transmembrane receptor protein serine/threonine kinase activity;GO:0005524|ATP binding	ko:K04733	IRAK4		m.1669|Glyma.14G197000:1-2079(+)	complete	PF07714.14|Pkinase_Tyr|Protein tyrosine kinase|Glyma.14G197000.1|m.1669:406-661;PF00069.22|Pkinase|Protein kinase domain|Glyma.14G197000.1|m.1669:406-658;PF08263.9|LRRNT_2|Leucine rich repeat N-terminal domain|Glyma.14G197000.1|m.1669:32-72
Glyma.13G176000	22.47242333	4.879790667	2.203264542	8.07E-49	1.83E-47	up	Glyma.13G176000	-	GO:0005575,GO:0005622,GO:0005623,GO:0005737,GO:0044424,GO:0044464	K13993-ko04141 Protein processing in endoplasmic reticulum	KOG0710-Molecular chaperone (small heat-shock protein Hsp26/Hsp42)[O]	465	NP_001347279.1	NP_001347279.1 17.6 kDa class I heat shock protein [Glycine max]	100	sp|P04795|HSP15_SOYBN	sp|P04795|HSP15_SOYBN 17.6 kDa class I heat shock protein OS=Glycine max GN=HSP17.6-L PE=3 SV=1	100	_	_	_	_	_	_		GO:0005737|cytoplasm	_	ko:K13993	HSP20	path:ko04141	m.5490|Glyma.13G176000:1-465(+)	complete	PF00011.18|HSP20|Hsp20/alpha crystallin family|Glyma.13G176000.1|m.5490:50-153
Glyma.13G302300	2.257636	0.491518667	2.199494786	3.23E-11	2.00E-10	up	Glyma.13G302300	-	GO:0003674,GO:0003824,GO:0016740,GO:0016746,GO:0016747,GO:0033809	-	-	1410	XP_003543364.1	XP_003543364.1 coumaroyl-CoA:anthocyanidin 3-O-glucoside-6''-O-coumaroyltransferase 1 [Glycine max]	100	sp|Q9ZWB4|3AT1_ARATH	sp|Q9ZWB4|3AT1_ARATH Coumaroyl-CoA:anthocyanidin 3-O-glucoside-6''-O-coumaroyltransferase 1 OS=Arabidopsis thaliana GN=3AT1 PE=1 SV=1	58.6	_	_	_	_	_	_			GO:0016747|transferase activity, transferring acyl groups other than amino-acyl groups	_	_	_	m.7649|Glyma.13G302300:1-1410(+)	complete	PF02458.12|Transferase|Transferase family|Glyma.13G302300.1|m.7649:15-455
Glyma.19G124600	5.908252333	1.286593333	2.199175325	4.89E-40	9.08E-39	up	Glyma.19G124600	-	GO:0000272,GO:0003674,GO:0003824,GO:0004553,GO:0005575,GO:0005576,GO:0005618,GO:0005622,GO:0005623,GO:0005737,GO:0005773,GO:0005975,GO:0005976,GO:0008150,GO:0008152,GO:0009044,GO:0009056,GO:0009057,GO:0009505,GO:0009987,GO:0010383,GO:0010410,GO:0016052,GO:0016787,GO:0016798,GO:0030312,GO:0043170,GO:0043226,GO:0043227,GO:0043229,GO:0043231,GO:0044036,GO:0044237,GO:0044238,GO:0044260,GO:0044424,GO:…	K01209-ko00520 Amino sugar and nucleotide sugar metabolism	-	1941	XP_003554089.1	XP_003554089.1 alpha-L-arabinofuranosidase 1 [Glycine max]	100	sp|Q9SG80|ASD1_ARATH	sp|Q9SG80|ASD1_ARATH Alpha-L-arabinofuranosidase 1 OS=Arabidopsis thaliana GN=ASD1 PE=1 SV=1	73.9	_	_	_	_	_	_	GO:0045493|xylan catabolic process;GO:0046373|L-arabinose metabolic process	GO:0005773|vacuole;GO:0009505|plant-type cell wall;GO:0048046|apoplast	GO:0009044|xylan 1,4-beta-xylosidase activity;GO:0046556|alpha-L-arabinofuranosidase activity	ko:K01209	abfA	path:ko00520	m.101|Glyma.19G124600:1-1941(+)	complete	PF06964.9|Alpha-L-AF_C|Alpha-L-arabinofuranosidase C-terminal domain|Glyma.19G124600.1|m.101:453-638
Glyma.13G205400	1.219721667	0.265800333	2.198137152	0.008027843	0.018895897	up	Glyma.13G205400	-	-	-	-	336	XP_003542870.1	XP_003542870.1 uncharacterized protein LOC100800477 [Glycine max]	100	_	_	_	_	_	_	_	_	_	_	_	_	_	_	_	m.5936|Glyma.13G205400:1-336(+)	complete	_
Glyma.20G008400	32.934896	7.177896	2.197984069	0.011085806	0.025247471	up	Glyma.20G008400	-	-	-	-	228	NP_001351460.1	NP_001351460.1 uncharacterized protein LOC100500479 [Glycine max]	100	_	_	_	_	_	_	_	_	_	_	_	_	_	_	_	_	_	_
Glyma.13G363300	68.593633	14.956148	2.197336016	1.19E-109	7.23E-108	up	Glyma.13G363300	-	GO:0001101,GO:0005575,GO:0005622,GO:0005623,GO:0005634,GO:0005737,GO:0005829,GO:0006950,GO:0008150,GO:0009266,GO:0009409,GO:0009414,GO:0009415,GO:0009628,GO:0010035,GO:0031647,GO:0042221,GO:0043226,GO:0043227,GO:0043229,GO:0043231,GO:0044424,GO:0044444,GO:0044464,GO:0050821,GO:0050826,GO:0050896,GO:0065007,GO:0065008,GO:1901700	-	KOG4744-Uncharacterized conserved protein[S]	423	KHN22468.1	KHN22468.1 Late embryogenesis abundant protein 1 [Glycine soja]	88.9	_	_	_	_	_	_	_	_	_	_	_	_	_	_	_	m.8844|Glyma.13G363300:1-423(+)	complete	_
Glyma.14G122000	2.27214	0.495691333	2.196537791	1.55E-07	7.12E-07	up	Glyma.14G122000	-	-	-	-	735	XP_003544077.2	XP_003544077.2 proline-rich receptor-like protein kinase PERK1 [Glycine max]	100	_	_	_	_	_	_	_	_	_	_	_	_	_	_	_	m.1126|Glyma.14G122000:1-735(+)	complete	_
Glyma.09G276700	0.829027333	0.180996333	2.195459198	0.000359197	0.001084791	up	Glyma.09G276700	-	-	-	-	723	XP_006587928.1	XP_006587928.1 voltage-gated hydrogen channel 1 [Glycine max]	100	_	_	_	_	_	_	_	_	_	_	_	_	_	_	_	m.10565|Glyma.09G276700:1-723(+)	complete	_
Glyma.07G030800	1.888863333	0.413130667	2.19284826	4.59E-07	2.01E-06	up	Glyma.07G030800	-	GO:0000302,GO:0006950,GO:0006979,GO:0008150,GO:0009266,GO:0009314,GO:0009408,GO:0009416,GO:0009628,GO:0009636,GO:0009642,GO:0009644,GO:0010035,GO:0042221,GO:0042493,GO:0042542,GO:0046677,GO:0050896,GO:1901700	K13993-ko04141 Protein processing in endoplasmic reticulum	KOG0710-Molecular chaperone (small heat-shock protein Hsp26/Hsp42)[O]	279	KRH47454.1	KRH47454.1 hypothetical protein GLYMA_07G030800 [Glycine max]	100	sp|Q9SSQ8|HS26M_ARATH	sp|Q9SSQ8|HS26M_ARATH 26.5 kDa heat shock protein, mitochondrial OS=Arabidopsis thaliana GN=HSP26.5 PE=2 SV=1	83.1	_	_	_	_	_	_	GO:0009408|response to heat;GO:0009644|response to high light intensity;GO:0042542|response to hydrogen peroxide	GO:0005739|mitochondrion	_	ko:K13993	HSP20	path:ko04141	_	_	_
Glyma.19G008500	3.08425	0.675212	2.191507261	1.99E-12	1.34E-11	up	Glyma.19G008500	-	-	-	KOG1198-Zinc-binding oxidoreductase[CR]	963	XP_003553850.1	XP_003553850.1 2-methylene-furan-3-one reductase [Glycine max]	100	sp|Q84V25|ENOXE_FRAAN	sp|Q84V25|ENOXE_FRAAN 2-methylene-furan-3-one reductase OS=Fragaria ananassa GN=EO PE=1 SV=1	87.8	_	_	_	_	_	_			GO:0008270|zinc ion binding;GO:0102978|furaneol oxidoreductase activity	ko:K18980	EO, FaQR		m.8966|Glyma.19G008500:1-963(+)	complete	PF13602.3|ADH_zinc_N_2|Zinc-binding dehydrogenase|Glyma.19G008500.1|m.8966:205-316;PF00107.23|ADH_zinc_N|Zinc-binding dehydrogenase|Glyma.19G008500.1|m.8966:172-255;PF08240.9|ADH_N|Alcohol dehydrogenase GroES-like domain|Glyma.19G008500.1|m.8966:40-101
Glyma.15G062300	2.492713667	0.54608	2.190532948	1.20E-05	4.47E-05	up	Glyma.15G062300	-	-	K13449-ko04016 MAPK signaling pathway - plant;ko04075 Plant hormone signal transduction;ko04626 Plant-pathogen interaction	KOG3017-Defense-related protein containing SCP domain[S]	486	NP_001237253.2	NP_001237253.2 pathogenesis-related protein 1-like protein precursor [Glycine max]	100	sp|P11670|PRB1_TOBAC	sp|P11670|PRB1_TOBAC Basic form of pathogenesis-related protein 1 OS=Nicotiana tabacum PE=3 SV=1	76.3	_	_	_	_	_	_	GO:0006952|defense response;GO:0009607|response to biotic stimulus	GO:0005576|extracellular region	_	_	_	_	m.3387|Glyma.15G062300:1-486(+)	complete	PF00188.23|CAP|Cysteine-rich secretory protein family|Glyma.15G062300.1|m.3387:33-149
Glyma.10G045700	0.66382	0.145520667	2.189568039	0.000207037	0.000649355	up	Glyma.10G045700	-	GO:0000003,GO:0003006,GO:0003674,GO:0005488,GO:0005575,GO:0005622,GO:0005623,GO:0005634,GO:0005737,GO:0006810,GO:0006811,GO:0006812,GO:0006873,GO:0006875,GO:0007275,GO:0008150,GO:0009653,GO:0009791,GO:0009908,GO:0009987,GO:0010015,GO:0010232,GO:0010233,GO:0019725,GO:0022414,GO:0022622,GO:0030001,GO:0030003,GO:0032501,GO:0032502,GO:0042592,GO:0043167,GO:0043169,GO:0043226,GO:0043227,GO:0043229,GO:…	-	KOG1603-Copper chaperone[P]	843	XP_006588733.1	XP_006588733.1 protein SODIUM POTASSIUM ROOT DEFECTIVE 2 isoform X1 [Glycine max]	100	sp|Q58FZ0|NAKR2_ARATH	sp|Q58FZ0|NAKR2_ARATH Protein SODIUM POTASSIUM ROOT DEFECTIVE 2 OS=Arabidopsis thaliana GN=NAKR2 PE=2 SV=1	55.6	_	_	_	_	_	_	GO:0030001|metal ion transport;GO:0046916|cellular transition metal ion homeostasis	GO:0005737|cytoplasm	GO:0046914|transition metal ion binding	_	_	_	m.931|Glyma.10G045700:1-843(+)	complete	PF00403.23|HMA|Heavy-metal-associated domain|Glyma.10G045700.1|m.931:200-251
Glyma.18G139802	1.299352667	0.284886667	2.189333049	1.10E-08	5.59E-08	up	Glyma.18G139802	-	-	K01213-ko00040 Pentose and glucuronate interconversions	-	1383	XP_003551209.1	XP_003551209.1 probable polygalacturonase At1g80170 [Glycine max]	100	sp|Q94AJ5|PGLR5_ARATH	sp|Q94AJ5|PGLR5_ARATH Probable polygalacturonase At1g80170 OS=Arabidopsis thaliana GN=At1g80170 PE=1 SV=1	62.3	_	_	_	_	_	_	GO:0005975|carbohydrate metabolic process;GO:0071555|cell wall organization	GO:0005576|extracellular region;GO:0009505|plant-type cell wall	GO:0004650|polygalacturonase activity	ko:K01213	E3.2.1.67	path:ko00040;path:ko01100	m.6390|Glyma.18G139802:1-1383(+)	complete	PF00295.14|Glyco_hydro_28|Glycosyl hydrolases family 28|Glyma.18G139802.1|m.6390:98-419;PF12708.4|Pectate_lyase_3|Pectate lyase superfamily protein|Glyma.18G139802.1|m.6390:67-293
Glyma.18G164100	0.985399	0.216074	2.189182523	1.65E-05	6.04E-05	up	Glyma.18G164100	-	-	-	KOG0143-Iron/ascorbate family oxidoreductases[QR]	1128	NP_001241230.1	NP_001241230.1 uncharacterized protein LOC100790198 [Glycine max]	100	sp|Q9LTH7|ACH12_ARATH	sp|Q9LTH7|ACH12_ARATH 1-aminocyclopropane-1-carboxylate oxidase homolog 12 OS=Arabidopsis thaliana GN=At5g59540 PE=2 SV=1	73.2	_	_	_	_	_	_			GO:0016491|oxidoreductase activity;GO:0046872|metal ion binding	_	_	_	m.6630|Glyma.18G164100:1-1128(+)	complete	PF03171.17|2OG-FeII_Oxy|2OG-Fe(II) oxygenase superfamily|Glyma.18G164100.1|m.6630:228-318;PF14226.3|DIOX_N|non-haem dioxygenase in morphine synthesis N-terminal|Glyma.18G164100.1|m.6630:69-172
Glyma.01G184900	4.370926	0.959695	2.187291072	4.36E-09	2.31E-08	up	Glyma.01G184900	-	-	-	-	264	XP_025979588.1	XP_025979588.1 precursor of CEP7-like [Glycine max]	100	_	_	_	_	_	_	_	_	_	_	_	_	_	_	_	_	_	_
Glyma.03G186900	0.374637	0.082387	2.185004776	0.006743708	0.016123421	up	Glyma.03G186900	-	GO:0003674,GO:0003824,GO:0005575,GO:0005622,GO:0005623,GO:0006629,GO:0008150,GO:0008152,GO:0008194,GO:0008202,GO:0009058,GO:0009314,GO:0009411,GO:0009416,GO:0009605,GO:0009607,GO:0009628,GO:0009636,GO:0009812,GO:0009813,GO:0010224,GO:0010817,GO:0016128,GO:0016131,GO:0016740,GO:0016757,GO:0016758,GO:0035251,GO:0042221,GO:0042440,GO:0042445,GO:0043207,GO:0043226,GO:0043227,GO:0043229,GO:0043231,GO:…	-	KOG1192-UDP-glucuronosyl and UDP-glucosyl transferase[GC]	1530	XP_003520666.1	XP_003520666.1 UDP-glycosyltransferase 73C6 [Glycine max]	100	sp|Q9ZQ95|U73C6_ARATH	sp|Q9ZQ95|U73C6_ARATH UDP-glycosyltransferase 73C6 OS=Arabidopsis thaliana GN=UGT73C6 PE=2 SV=1	75	_	_	_	_	_	_	GO:0051555|flavonol biosynthetic process	GO:0043231|intracellular membrane-bounded organelle	GO:0035251|UDP-glucosyltransferase activity;GO:0080043|quercetin 3-O-glucosyltransferase activity;GO:0080044|quercetin 7-O-glucosyltransferase activity;GO:0080046|quercetin 4'-O-glucosyltransferase activity	ko:K13496	UGT73C	path:ko01110	m.1215|Glyma.03G186900:1-1530(+)	complete	PF00201.15|UDPGT|UDP-glucoronosyl and UDP-glucosyl transferase|Glyma.03G186900.1|m.1215:268-405
Glyma.13G094100	1.354318667	0.297848667	2.184915834	6.05E-05	0.000205496	up	Glyma.13G094100	-	-	-	KOG3017-Defense-related protein containing SCP domain[S]	603	NP_001237369.2	NP_001237369.2 SCP-like extracellular protein domain-containing protein precursor [Glycine max]	100	sp|Q40374|PR1_MEDTR	sp|Q40374|PR1_MEDTR Pathogenesis-related protein PR-1 OS=Medicago truncatula GN=PR-1 PE=2 SV=1	70.3	_	_	_	_	_	_	GO:0006952|defense response;GO:0009607|response to biotic stimulus	GO:0005576|extracellular region	_	_	_	_	m.3972|Glyma.13G094100:1-603(+)	complete	PF00188.23|CAP|Cysteine-rich secretory protein family|Glyma.13G094100.1|m.3972:68-188
Glyma.13G306300	2.468972333	0.543659667	2.183134964	3.31E-07	1.47E-06	up	Glyma.13G306300	-	-	-	-	375	NP_001236343.2	NP_001236343.2 uncharacterized protein LOC100500322 [Glycine max]	100	sp|Q1G3I2|MIP1A_ARATH	sp|Q1G3I2|MIP1A_ARATH B-box domain protein 30 OS=Arabidopsis thaliana GN=MIP1A PE=1 SV=1	67.4	_	_	_	_	_	_	GO:0007623|circadian rhythm;GO:0009909|regulation of flower development	GO:0005634|nucleus	GO:0008270|zinc ion binding;GO:0030674|protein binding, bridging	_	_	_	m.7700|Glyma.13G306300:1-375(+)	complete	PF00643.21|zf-B_box|B-box zinc finger|Glyma.13G306300.1|m.7700:27-66
Glyma.17G124100	1.976466	0.435658333	2.181654093	1.57E-05	5.77E-05	up	Glyma.17G124100	-	GO:0000302,GO:0003674,GO:0003676,GO:0003677,GO:0003700,GO:0005488,GO:0005575,GO:0005622,GO:0005623,GO:0005634,GO:0006355,GO:0006950,GO:0006979,GO:0007275,GO:0008150,GO:0009719,GO:0009723,GO:0009725,GO:0009791,GO:0009889,GO:0009987,GO:0010033,GO:0010035,GO:0010038,GO:0010468,GO:0010556,GO:0019219,GO:0019222,GO:0022622,GO:0031323,GO:0031326,GO:0032501,GO:0032502,GO:0035864,GO:0035865,GO:0042221,GO:…	-	-	756	KRH03847.1	KRH03847.1 hypothetical protein GLYMA_17G124100 [Glycine max]	100	sp|Q6J9S1|RA211_ARATH	sp|Q6J9S1|RA211_ARATH Ethylene-responsive transcription factor RAP2-11 OS=Arabidopsis thaliana GN=RAP2-11 PE=2 SV=1	81.7	_	_	_	_	_	_	GO:0000302|response to reactive oxygen species;GO:0006351|transcription, DNA-templated;GO:0009723|response to ethylene;GO:0009873|ethylene-activated signaling pathway;GO:0035865|cellular response to potassium ion;GO:0048528|post-embryonic root development	GO:0005634|nucleus	GO:0003700|DNA-binding transcription factor activity;GO:0043565|sequence-specific DNA binding	_	_	_	m.2334|Glyma.17G124100:1-756(+)	complete	PF00847.17|AP2|AP2 domain|Glyma.17G124100.1|m.2334:93-141
Glyma.18G006000	1.947725667	0.429965	2.179499359	1.50E-06	6.21E-06	up	Glyma.18G006000	-	GO:0005575,GO:0005622,GO:0005623,GO:0005737,GO:0005768,GO:0005794,GO:0005802,GO:0012505,GO:0031410,GO:0031982,GO:0031984,GO:0043226,GO:0043227,GO:0043229,GO:0043231,GO:0044422,GO:0044424,GO:0044431,GO:0044444,GO:0044446,GO:0044464,GO:0097708,GO:0098791	-	-	963	XP_003552780.2	XP_003552780.2 probable methyltransferase At1g27930 [Glycine max]	100	sp|Q9C7F9|MT127_ARATH	sp|Q9C7F9|MT127_ARATH Probable methyltransferase At1g27930 OS=Arabidopsis thaliana GN=At1g27930 PE=1 SV=1	73.9	_	_	_	_	_	_	GO:0045492|xylan biosynthetic process	GO:0000139|Golgi membrane;GO:0005768|endosome;GO:0005794|Golgi apparatus;GO:0005802|trans-Golgi network;GO:0016021|integral component of membrane	GO:0008168|methyltransferase activity	_	_	_	m.4525|Glyma.18G006000:1-963(+)	complete	PF04669.10|Polysacc_synt_4|Polysaccharide biosynthesis|Glyma.18G006000.1|m.4525:119-306
Glyma.10G205300	0.170658	0.037707333	2.178191014	0.014699175	0.03250451	up	Glyma.10G205300	-	-	-	KOG0444-Cytoskeletal regulator Flightless-I (contains leucine-rich and gelsolin repeats)[Z]	1440	XP_003536321.2	XP_003536321.2 piriformospora indica-insensitive protein 2 [Glycine max]	100	sp|Q5PP26|PII2_ARATH	sp|Q5PP26|PII2_ARATH Piriformospora indica-insensitive protein 2 OS=Arabidopsis thaliana GN=PII-2 PE=2 SV=1	71.5	_	_	_	_	_	_	GO:0009610|response to symbiotic fungus;GO:0044403|symbiotic process	GO:0005886|plasma membrane;GO:0009507|chloroplast	_	_	_	_	m.3318|Glyma.10G205300:1-1440(+)	complete	PF13855.3|LRR_8|Leucine rich repeat|Glyma.10G205300.1|m.3318:196-255
Glyma.08G106700	2.534106	0.560030333	2.177899997	1.22E-15	9.87E-15	up	Glyma.08G106700	-	-	-	KOG0543-FKBP-type peptidyl-prolyl cis-trans isomerase[O]	1713	XP_003532733.1	XP_003532733.1 70 kDa peptidyl-prolyl isomerase [Glycine max]	100	sp|Q9FJL3|FKB65_ARATH	sp|Q9FJL3|FKB65_ARATH Peptidyl-prolyl cis-trans isomerase FKBP65 OS=Arabidopsis thaliana GN=FKBP65 PE=1 SV=1	86.3	_	_	_	_	_	_	GO:0061077|chaperone-mediated protein folding;GO:0070370|cellular heat acclimation	GO:0005634|nucleus;GO:0005773|vacuole	GO:0003755|peptidyl-prolyl cis-trans isomerase activity;GO:0005516|calmodulin binding;GO:0005528|FK506 binding	_	_	_	m.1704|Glyma.08G106700:1-1713(+)	complete	PF00254.25|FKBP_C|FKBP-type peptidyl-prolyl cis-trans isomerase|Glyma.08G106700.1|m.1704:54-141;PF00254.25|FKBP_C|FKBP-type peptidyl-prolyl cis-trans isomerase|Glyma.08G106700.1|m.1704:169-258;PF00254.25|FKBP_C|FKBP-type peptidyl-prolyl cis-trans isomerase|Glyma.08G106700.1|m.1704:283-378;PF13181.3|TPR_8|Tetratricopeptide repeat|Glyma.08G106700.1|m.1704:482-514
Glyma.09G056600	1.868668333	0.413731333	2.175244403	8.85E-08	4.17E-07	up	Glyma.09G056600	-	GO:0003674,GO:0003700,GO:0006355,GO:0008150,GO:0009889,GO:0010468,GO:0010556,GO:0019219,GO:0019222,GO:0031323,GO:0031326,GO:0050789,GO:0050794,GO:0051171,GO:0051252,GO:0060255,GO:0065007,GO:0080090,GO:0140110,GO:1903506,GO:2000112,GO:2001141	-	-	624	NP_001237298.2	NP_001237298.2 uncharacterized protein LOC100527269 [Glycine max]	100	_	_	_	_	_	_	_	_	_	_	_	_	_	_	_	m.6997|Glyma.09G056600:1-624(+)	complete	_
Glyma.10G050100	3.417222667	0.7569	2.174649645	0.003710935	0.009346304	up	Glyma.10G050100	-	GO:0000139,GO:0000271,GO:0003674,GO:0003824,GO:0005575,GO:0005622,GO:0005623,GO:0005737,GO:0005794,GO:0005975,GO:0005976,GO:0008150,GO:0008152,GO:0009058,GO:0009059,GO:0009832,GO:0009834,GO:0009987,GO:0010383,GO:0010410,GO:0010413,GO:0010417,GO:0012505,GO:0016020,GO:0016051,GO:0016740,GO:0016757,GO:0016763,GO:0031090,GO:0031984,GO:0033692,GO:0034637,GO:0034645,GO:0042285,GO:0042546,GO:0043170,GO:…	-	KOG1476-Beta-1,3-glucuronyltransferase B3GAT1/SQV-8[O]	1044	XP_003537266.1	XP_003537266.1 probable beta-1,4-xylosyltransferase IRX9 [Glycine max]	100	sp|Q9ZQC6|IRX9_ARATH	sp|Q9ZQC6|IRX9_ARATH Probable beta-1,4-xylosyltransferase IRX9 OS=Arabidopsis thaliana GN=IRX9 PE=2 SV=1	72.7	_	_	_	_	_	_	GO:0009834|plant-type secondary cell wall biogenesis;GO:0010413|glucuronoxylan metabolic process;GO:0010417|glucuronoxylan biosynthetic process;GO:0071555|cell wall organization	GO:0000139|Golgi membrane;GO:0005794|Golgi apparatus;GO:0016021|integral component of membrane	GO:0015018|galactosylgalactosylxylosylprotein 3-beta-glucuronosyltransferase activity;GO:0042285|xylosyltransferase activity	ko:K20869	IRX9		m.1021|Glyma.10G050100:1-1044(+)	complete	PF03360.13|Glyco_transf_43|Glycosyltransferase family 43|Glyma.10G050100.1|m.1021:122-326
Glyma.11G162500	7.314079	1.620180333	2.174521809	7.70E-15	5.98E-14	up	Glyma.11G162500	-	-	-	-	480	NP_001237436.2	NP_001237436.2 uncharacterized protein LOC100527278 [Glycine max]	100	_	_	_	_	_	_	_	_	_	_	_	_	_	_	_	m.8206|Glyma.11G162500:1-480(+)	complete	_
Glyma.11G033100	0.562458667	0.12493	2.170627122	0.002910658	0.007483341	up	Glyma.11G033100	-	GO:0001067,GO:0003674,GO:0003676,GO:0003677,GO:0003700,GO:0005488,GO:0005575,GO:0005622,GO:0005623,GO:0005634,GO:0006355,GO:0008150,GO:0009889,GO:0010468,GO:0010556,GO:0019219,GO:0019222,GO:0031323,GO:0031326,GO:0043226,GO:0043227,GO:0043229,GO:0043231,GO:0044212,GO:0044424,GO:0044464,GO:0050789,GO:0050794,GO:0051171,GO:0051252,GO:0060255,GO:0065007,GO:0080090,GO:0097159,GO:0140110,GO:1901363,GO:…	-	KOG2462-C2H2-type Zn-finger protein[K]	867	XP_003538738.1	XP_003538738.1 zinc finger protein ZAT9 [Glycine max]	100	_	_	_	_	_	_	_	_	_	_	_	_	_	_	_	m.5508|Glyma.11G033100:1-867(+)	complete	PF13912.3|zf-C2H2_6|C2H2-type zinc finger|Glyma.11G033100.2|m.5508:3-27;PF13912.3|zf-C2H2_6|C2H2-type zinc finger|Glyma.11G033100.2|m.5508:194-213;PF13912.3|zf-C2H2_6|C2H2-type zinc finger|Glyma.11G033100.2|m.5508:225-248;PF13894.3|zf-C2H2_4|C2H2-type zinc finger|Glyma.11G033100.2|m.5508:4-26;PF13894.3|zf-C2H2_4|C2H2-type zinc finger|Glyma.11G033100.2|m.5508:226-248
Glyma.08G119400	1.22376	0.271925333	2.170038181	2.13E-05	7.67E-05	up	Glyma.08G119400	-	-	-	-	846	XP_003532766.1	XP_003532766.1 fasciclin-like arabinogalactan protein 12 [Glycine max]	100	sp|Q8LEE9|FLA12_ARATH	sp|Q8LEE9|FLA12_ARATH Fasciclin-like arabinogalactan protein 12 OS=Arabidopsis thaliana GN=FLA12 PE=2 SV=2	68.3	_	_	_	_	_	_	GO:0009834|plant-type secondary cell wall biogenesis	GO:0005886|plasma membrane;GO:0031225|anchored component of membrane	_	_	_	_	m.1965|Glyma.08G119400:1-846(+)	complete	PF02469.19|Fasciclin|Fasciclin domain|Glyma.08G119400.2|m.1965:77-211
Glyma.03G039200	0.608933333	0.135945667	2.163254124	1.67E-09	9.16E-09	up	Glyma.03G039200	-	GO:0002376,GO:0005575,GO:0005623,GO:0005886,GO:0006950,GO:0006952,GO:0006955,GO:0007154,GO:0007165,GO:0008150,GO:0008219,GO:0009626,GO:0009987,GO:0012501,GO:0016020,GO:0023052,GO:0033554,GO:0034050,GO:0044464,GO:0045087,GO:0050789,GO:0050794,GO:0050896,GO:0051716,GO:0065007,GO:0071944	-	KOG4658-Apoptotic ATPase[T]	2652	KRH65482.1	KRH65482.1 hypothetical protein GLYMA_03G039200 [Glycine max]	100	sp|Q9LRR4|R13L1_ARATH	sp|Q9LRR4|R13L1_ARATH Putative disease resistance RPP13-like protein 1 OS=Arabidopsis thaliana GN=RPPL1 PE=3 SV=1	60.2	_	_	_	_	_	_	GO:0007165|signal transduction;GO:0009626|plant-type hypersensitive response	GO:0005886|plasma membrane	GO:0005524|ATP binding;GO:0043531|ADP binding	_	_	_	m.9464|Glyma.03G039200:1-2652(+)	complete	PF00931.19|NB-ARC|NB-ARC domain|Glyma.03G039200.2|m.9464:16-297
Glyma.05G180800	0.290677333	0.065029333	2.160256037	0.018896752	0.040679338	up	Glyma.05G180800	-	-	-	-	1080	XP_006580287.1	XP_006580287.1 protein UPSTREAM OF FLC-like [Glycine max]	100	sp|Q9LX14|UFC_ARATH	sp|Q9LX14|UFC_ARATH Protein UPSTREAM OF FLC OS=Arabidopsis thaliana GN=UFC PE=2 SV=1	45.4	_	_	_	_	_	_	_	_	_	_	_	_	m.9721|Glyma.05G180800:1-1080(+)	complete	PF06136.10|DUF966|Domain of unknown function (DUF966)|Glyma.05G180800.1|m.9721:34-328
Glyma.03G040700	12.218914	2.748845333	2.152218427	5.73E-29	7.88E-28	up	Glyma.03G040700	-	-	-	-	225	KRH65502.1	KRH65502.1 hypothetical protein GLYMA_03G040700 [Glycine max]	100	_	_	_	_	_	_	_	_	_	_	_	_	_	_	_	_	_	_
Glyma.15G023000	3.225771333	0.726948333	2.149719437	1.47E-28	2.00E-27	up	Glyma.15G023000	-	GO:0003674,GO:0003824,GO:0004427,GO:0006793,GO:0006796,GO:0006950,GO:0007154,GO:0008150,GO:0008152,GO:0009267,GO:0009605,GO:0009987,GO:0009991,GO:0016036,GO:0016043,GO:0016311,GO:0016462,GO:0016787,GO:0016788,GO:0016791,GO:0016817,GO:0016818,GO:0022607,GO:0031667,GO:0031668,GO:0031669,GO:0033554,GO:0042578,GO:0042594,GO:0043933,GO:0044085,GO:0044237,GO:0050896,GO:0051259,GO:0051262,GO:0051716,GO:…	K13248-ko00750 Vitamin B6 metabolism	KOG3120-Predicted haloacid dehalogenase-like hydrolase[R]	807	XP_003546657.1	XP_003546657.1 inorganic pyrophosphatase 2 [Glycine max]	100	sp|Q9FZ62|PPSP2_ARATH	sp|Q9FZ62|PPSP2_ARATH Inorganic pyrophosphatase 2 OS=Arabidopsis thaliana GN=At1g17710 PE=2 SV=1	81.4	_	_	_	_	_	_	GO:0051262|protein tetramerization		GO:0004427|inorganic diphosphatase activity;GO:0046872|metal ion binding;GO:0052731|phosphocholine phosphatase activity;GO:0052732|phosphoethanolamine phosphatase activity	ko:K13248	PHOSPHO2	path:ko00750;path:ko01100	m.2614|Glyma.15G023000:1-807(+)	complete	PF06888.9|Put_Phosphatase|Putative Phosphatase|Glyma.15G023000.1|m.2614:4-235;PF12710.4|HAD|haloacid dehalogenase-like hydrolase|Glyma.15G023000.1|m.2614:6-183
Glyma.07G025532	1.331744667	0.300403667	2.148343176	0.023125535	0.048699454	up	Glyma.07G025532	-	-	-	-	345	XP_025984933.1	XP_025984933.1 uncharacterized protein LOC100817399 [Glycine max]	98.9	_	_	_	_	_	_	_	_	_	_	_	_	_	_	_	m.6300|Glyma.07G025532:1-345(+)	complete	_
Glyma.17G177300	2.149243	0.484834333	2.148264836	1.85E-05	6.74E-05	up	Glyma.17G177300	-	GO:0003674,GO:0005102,GO:0005179,GO:0005488,GO:0005515,GO:0005575,GO:0005576,GO:0006810,GO:0006811,GO:0006820,GO:0006950,GO:0006995,GO:0007154,GO:0008150,GO:0009267,GO:0009605,GO:0009966,GO:0009987,GO:0009991,GO:0010469,GO:0010646,GO:0015698,GO:0015706,GO:0022603,GO:0023051,GO:0030545,GO:0031667,GO:0031668,GO:0031669,GO:0033554,GO:0042594,GO:0043562,GO:0048018,GO:0048046,GO:0048583,GO:0048831,GO:…	-	-	477	NP_001235091.2	NP_001235091.2 uncharacterized protein LOC100306697 precursor [Glycine max]	100	_	_	_	_	_	_	_	_	_	_	_	_	_	_	_	m.3104|Glyma.17G177300:1-477(+)	complete	_
Glyma.20G125600	0.317394667	0.071628333	2.147675608	0.016213845	0.035484542	up	Glyma.20G125600	-	GO:0003674,GO:0003824,GO:0005215,GO:0005575,GO:0005622,GO:0005623,GO:0005737,GO:0005886,GO:0006810,GO:0008150,GO:0009507,GO:0009526,GO:0009536,GO:0009941,GO:0015399,GO:0015405,GO:0016020,GO:0016021,GO:0016462,GO:0016787,GO:0016817,GO:0016818,GO:0016887,GO:0017111,GO:0022804,GO:0022857,GO:0031224,GO:0031967,GO:0031975,GO:0042623,GO:0042626,GO:0043226,GO:0043227,GO:0043229,GO:0043231,GO:0043492,GO:…	-	KOG0061-Transporter, ABC superfamily (Breast cancer resistance protein)[Q]	1209	KRG90976.1	KRG90976.1 hypothetical protein GLYMA_20G125600 [Glycine max]	99.8	sp|Q9ZU35|AB7G_ARATH	sp|Q9ZU35|AB7G_ARATH ABC transporter G family member 7 OS=Arabidopsis thaliana GN=ABCG7 PE=2 SV=1	81.8	_	_	_	_	_	_		GO:0005886|plasma membrane;GO:0009507|chloroplast;GO:0009941|chloroplast envelope;GO:0016021|integral component of membrane	GO:0005524|ATP binding;GO:0042626|ATPase-coupled transmembrane transporter activity	_	_	_	m.4129|Glyma.20G125600:1-1209(+)	complete	PF00005.24|ABC_tran|ABC transporter|Glyma.20G125600.2|m.4129:95-247;PF03215.12|Rad17|Rad17 cell cycle checkpoint protein|Glyma.20G125600.2|m.4129:89-175
Glyma.06G191800	39.66952633	8.966934667	2.14534438	2.67E-106	1.57E-104	up	Glyma.06G191800	-	GO:0003674,GO:0003700,GO:0005575,GO:0005622,GO:0005623,GO:0005634,GO:0005737,GO:0006355,GO:0007275,GO:0008150,GO:0009314,GO:0009416,GO:0009628,GO:0009639,GO:0009640,GO:0009653,GO:0009790,GO:0009791,GO:0009889,GO:0010015,GO:0010086,GO:0010468,GO:0010556,GO:0019219,GO:0019222,GO:0022622,GO:0031323,GO:0031326,GO:0032501,GO:0032502,GO:0040008,GO:0040034,GO:0043226,GO:0043227,GO:0043229,GO:0043231,GO:…	-	-	279	XP_003527066.1	XP_003527066.1 transcription factor PRE3 [Glycine max]	100	sp|Q9CA64|PRE3_ARATH	sp|Q9CA64|PRE3_ARATH Transcription factor PRE3 OS=Arabidopsis thaliana GN=PRE3 PE=1 SV=1	89.2	_	_	_	_	_	_	GO:0006351|transcription, DNA-templated;GO:0009740|gibberellic acid mediated signaling pathway;GO:0009742|brassinosteroid mediated signaling pathway;GO:0010086|embryonic root morphogenesis;GO:0040008|regulation of growth	GO:0005634|nucleus;GO:0005737|cytoplasm	GO:0003700|DNA-binding transcription factor activity;GO:0046983|protein dimerization activity	_	_	_	_	_	_
Glyma.08G140800	5.699627333	1.290529333	2.142904659	7.53E-16	6.16E-15	up	Glyma.08G140800	-	-	-	-	234	KHN29104.1	KHN29104.1 hypothetical protein glysoja_008439 [Glycine soja]	100	_	_	_	_	_	_	_	_	_	_	_	_	_	_	_	_	_	_
Glyma.13G133600	0.655685	0.148585333	2.141711175	3.29E-06	1.31E-05	up	Glyma.13G133600	-	GO:0000003,GO:0003006,GO:0003674,GO:0005488,GO:0005575,GO:0005622,GO:0005623,GO:0005634,GO:0005737,GO:0006810,GO:0006811,GO:0006812,GO:0006873,GO:0006875,GO:0007275,GO:0008150,GO:0009653,GO:0009791,GO:0009908,GO:0009987,GO:0010015,GO:0010232,GO:0010233,GO:0019725,GO:0022414,GO:0022622,GO:0030001,GO:0030003,GO:0032501,GO:0032502,GO:0042592,GO:0043167,GO:0043169,GO:0043226,GO:0043227,GO:0043229,GO:…	-	KOG1603-Copper chaperone[P]	831	XP_003542473.1	XP_003542473.1 protein SODIUM POTASSIUM ROOT DEFECTIVE 2 isoform X2 [Glycine max]	100	sp|Q58FZ0|NAKR2_ARATH	sp|Q58FZ0|NAKR2_ARATH Protein SODIUM POTASSIUM ROOT DEFECTIVE 2 OS=Arabidopsis thaliana GN=NAKR2 PE=2 SV=1	55.1	_	_	_	_	_	_	GO:0030001|metal ion transport;GO:0046916|cellular transition metal ion homeostasis	GO:0005737|cytoplasm	GO:0046914|transition metal ion binding	_	_	_	m.4728|Glyma.13G133600:1-831(+)	complete	PF00403.23|HMA|Heavy-metal-associated domain|Glyma.13G133600.1|m.4728:198-249
Glyma.02G015800	0.759807667	0.172483333	2.139177305	1.47E-05	5.41E-05	up	Glyma.02G015800	-	GO:0000003,GO:0003006,GO:0003674,GO:0003824,GO:0004333,GO:0005575,GO:0005622,GO:0005623,GO:0005737,GO:0005739,GO:0005829,GO:0006082,GO:0006091,GO:0006099,GO:0006101,GO:0006106,GO:0006108,GO:0006807,GO:0006950,GO:0006970,GO:0006979,GO:0008150,GO:0008152,GO:0009060,GO:0009266,GO:0009409,GO:0009628,GO:0009631,GO:0009651,GO:0009856,GO:0009987,GO:0010109,GO:0015980,GO:0016829,GO:0016835,GO:0016836,GO:…	K01679-ko00020 Citrate cycle (TCA cycle);ko00620 Pyruvate metabolism;ko00720 Carbon fixation pathways in prokaryotes;ko05200 Pathways in cancer;ko05211 Renal cell carcinoma;ko04934 Cushing syndrome	KOG1317-Fumarase[C]	1398	XP_003518957.1	XP_003518957.1 fumarate hydratase 1, mitochondrial [Glycine max]	100	sp|P93033|FUM1_ARATH	sp|P93033|FUM1_ARATH Fumarate hydratase 1, mitochondrial OS=Arabidopsis thaliana GN=FUM1 PE=1 SV=2	94.4	_	_	_	_	_	_	GO:0006099|tricarboxylic acid cycle;GO:0006106|fumarate metabolic process;GO:0006108|malate metabolic process;GO:0006979|response to oxidative stress;GO:0009651|response to salt stress;GO:0048868|pollen tube development	GO:0005739|mitochondrion;GO:0045239|tricarboxylic acid cycle enzyme complex	GO:0004333|fumarate hydratase activity	ko:K01679	E4.2.1.2B, fumC	path:ko00020;path:ko00620;path:ko01100;path:ko01110;path:ko01200	m.4044|Glyma.02G015800:1-1398(+)	complete	PF00206.17|Lyase_1|Lyase|Glyma.02G015800.1|m.4044:13-343;PF10415.6|FumaraseC_C|Fumarase C C-terminus|Glyma.02G015800.1|m.4044:409-461
Glyma.01G125200	1.926285333	0.437404	2.138783101	3.59E-15	2.83E-14	up	Glyma.01G125200	-	GO:0005575,GO:0005623,GO:0005886,GO:0016020,GO:0044464,GO:0071944	-	KOG1187-Serine/threonine protein kinase[T]	2136	XP_003516395.1	XP_003516395.1 receptor protein kinase-like protein ZAR1 [Glycine max]	100	sp|Q9ZU46|ZAR1_ARATH	sp|Q9ZU46|ZAR1_ARATH Receptor protein kinase-like protein ZAR1 OS=Arabidopsis thaliana GN=ZAR1 PE=1 SV=1	63.4	_	_	_	_	_	_	GO:0010069|zygote asymmetric cytokinesis in embryo sac;GO:0010070|zygote asymmetric cell division;GO:0046777|protein autophosphorylation	GO:0005886|plasma membrane;GO:0009505|plant-type cell wall;GO:0009507|chloroplast;GO:0009570|chloroplast stroma;GO:0016021|integral component of membrane;GO:0090406|pollen tube	GO:0004674|protein serine/threonine kinase activity;GO:0005524|ATP binding;GO:0016301|kinase activity	_	_	_	m.1784|Glyma.01G125200:1-2136(+)	complete	PF00069.22|Pkinase|Protein kinase domain|Glyma.01G125200.1|m.1784:419-675;PF07714.14|Pkinase_Tyr|Protein tyrosine kinase|Glyma.01G125200.1|m.1784:420-706;PF13855.3|LRR_8|Leucine rich repeat|Glyma.01G125200.1|m.1784:99-156;PF13855.3|LRR_8|Leucine rich repeat|Glyma.01G125200.1|m.1784:145-206;PF08263.9|LRRNT_2|Leucine rich repeat N-terminal domain|Glyma.01G125200.1|m.1784:25-64
Glyma.14G218100	2.082545333	0.473027	2.138353462	3.42E-06	1.36E-05	up	Glyma.14G218100	-	-	-	-	645	XP_006595550.1	XP_006595550.1 uncharacterized protein LOC100785143 isoform X1 [Glycine max]	100	sp|Q8RUN2|LOG1_ARATH	sp|Q8RUN2|LOG1_ARATH Cytokinin riboside 5'-monophosphate phosphoribohydrolase LOG1 OS=Arabidopsis thaliana GN=LOG1 PE=1 SV=1	88.4	_	_	_	_	_	_	GO:0009691|cytokinin biosynthetic process	GO:0005634|nucleus;GO:0005829|cytosol	GO:0016787|hydrolase activity	ko:K06966	K06966		m.2035|Glyma.14G218100:1-645(+)	complete	PF03641.11|Lysine_decarbox|Possible lysine decarboxylase|Glyma.14G218100.7|m.2035:61-191
Glyma.08G088400	1.636858	0.372042333	2.137390476	3.37E-17	2.95E-16	up	Glyma.08G088400	-	GO:0000271,GO:0000278,GO:0000281,GO:0000910,GO:0003674,GO:0003824,GO:0005575,GO:0005622,GO:0005623,GO:0005737,GO:0005794,GO:0005886,GO:0005975,GO:0005976,GO:0006073,GO:0006950,GO:0006952,GO:0007049,GO:0008150,GO:0008152,GO:0009058,GO:0009059,GO:0009250,GO:0009605,GO:0009607,GO:0009617,GO:0009620,GO:0009832,GO:0009833,GO:0009834,GO:0009987,GO:0012505,GO:0016020,GO:0016051,GO:0016740,GO:0016757,GO:…	-	-	3165	XP_003532664.1	XP_003532664.1 cellulose synthase A catalytic subunit 4 [UDP-forming] [Glycine max]	100	sp|Q84JA6|CESA4_ARATH	sp|Q84JA6|CESA4_ARATH Cellulose synthase A catalytic subunit 4 [UDP-forming] OS=Arabidopsis thaliana GN=CESA4 PE=1 SV=1	88.9	_	_	_	_	_	_	GO:0009833|plant-type primary cell wall biogenesis;GO:0009834|plant-type secondary cell wall biogenesis;GO:0030244|cellulose biosynthetic process;GO:0042742|defense response to bacterium;GO:0050832|defense response to fungus;GO:0071555|cell wall organization	GO:0005794|Golgi apparatus;GO:0005886|plasma membrane;GO:0016021|integral component of membrane	GO:0016759|cellulose synthase activity;GO:0016760|cellulose synthase (UDP-forming) activity;GO:0046872|metal ion binding	ko:K10999	CESA		m.1404|Glyma.08G088400:1-3165(+)	complete	PF03552.11|Cellulose_synt|Cellulose synthase|Glyma.08G088400.1|m.1404:310-1047;PF14569.3|zf-UDP|Zinc-binding RING-finger|Glyma.08G088400.1|m.1404:43-117;PF13632.3|Glyco_trans_2_3|Glycosyl transferase family group 2|Glyma.08G088400.1|m.1404:746-874
Glyma.19G214500	2.506594333	0.571139667	2.133813039	3.54E-07	1.57E-06	up	Glyma.19G214500	-	-	-	-	711	XP_003554538.1	XP_003554538.1 uncharacterized protein LOC100806287 [Glycine max]	100	_	_	_	_	_	_	_	_	_	_	_	_	_	_	_	m.1569|Glyma.19G214500:1-711(+)	complete	_
Glyma.13G350000	0.344844333	0.078732	2.130923228	0.000611914	0.001779694	up	Glyma.13G350000	-	GO:0000003,GO:0003006,GO:0003674,GO:0003824,GO:0004672,GO:0004674,GO:0004675,GO:0004888,GO:0005575,GO:0005623,GO:0005886,GO:0006464,GO:0006468,GO:0006793,GO:0006796,GO:0006807,GO:0007154,GO:0007165,GO:0007166,GO:0007167,GO:0007178,GO:0007275,GO:0008150,GO:0008152,GO:0009653,GO:0009790,GO:0009791,GO:0009793,GO:0009888,GO:0009987,GO:0010065,GO:0010068,GO:0010154,GO:0016020,GO:0016301,GO:0016310,GO:…	-	KOG1187-Serine/threonine protein kinase[T]	2295	XP_006595098.1	XP_006595098.1 receptor-like serine/threonine-protein kinase ALE2 isoform X1 [Glycine max]	100	sp|Q8RWW0|ALE2_ARATH	sp|Q8RWW0|ALE2_ARATH Receptor-like serine/threonine-protein kinase ALE2 OS=Arabidopsis thaliana GN=ALE2 PE=1 SV=1	67.8	_	_	_	_	_	_	GO:0007166|cell surface receptor signaling pathway;GO:0010068|protoderm histogenesis;GO:0030154|cell differentiation;GO:0042335|cuticle development;GO:0046777|protein autophosphorylation;GO:1905393|plant organ formation	GO:0005886|plasma membrane;GO:0016021|integral component of membrane	GO:0004674|protein serine/threonine kinase activity;GO:0004675|transmembrane receptor protein serine/threonine kinase activity;GO:0005524|ATP binding;GO:0016301|kinase activity	ko:K04733	IRAK4		m.8571|Glyma.13G350000:1-2295(+)	complete	PF07714.14|Pkinase_Tyr|Protein tyrosine kinase|Glyma.13G350000.3|m.8571:465-735;PF00069.22|Pkinase|Protein kinase domain|Glyma.13G350000.3|m.8571:463-675
Glyma.03G115800	0.958468667	0.219378	2.127312415	9.23E-06	3.49E-05	up	Glyma.03G115800	-	-	-	KOG1192-UDP-glucuronosyl and UDP-glucosyl transferase[GC]	1455	XP_006576739.1	XP_006576739.1 hydroquinone glucosyltransferase [Glycine max]	100	sp|Q9AR73|HQGT_RAUSE	sp|Q9AR73|HQGT_RAUSE Hydroquinone glucosyltransferase OS=Rauvolfia serpentina GN=AS PE=1 SV=1	68.2	_	_	_	_	_	_	GO:0008152|metabolic process		GO:0050505|hydroquinone glucosyltransferase activity	ko:K08237	E2.4.1.218		m.10415|Glyma.03G115800:1-1455(+)	complete	PF00201.15|UDPGT|UDP-glucoronosyl and UDP-glucosyl transferase|Glyma.03G115800.1|m.10415:277-409
Glyma.06G157300	1.571281667	0.360631333	2.123345165	2.74E-12	1.83E-11	up	Glyma.06G157300	-	GO:0000003,GO:0003006,GO:0003674,GO:0003824,GO:0004553,GO:0004565,GO:0005575,GO:0005576,GO:0005618,GO:0005622,GO:0005623,GO:0005737,GO:0005773,GO:0007275,GO:0008150,GO:0008152,GO:0009058,GO:0009664,GO:0009791,GO:0009827,GO:0009987,GO:0010154,GO:0010191,GO:0010192,GO:0010214,GO:0015925,GO:0016043,GO:0016787,GO:0016798,GO:0022414,GO:0030312,GO:0032501,GO:0032502,GO:0042545,GO:0043226,GO:0043227,GO:…	-	KOG0496-Beta-galactosidase[G]	2154	XP_003528064.1	XP_003528064.1 beta-galactosidase 6 [Glycine max]	100	sp|Q9FFN4|BGAL6_ARATH	sp|Q9FFN4|BGAL6_ARATH Beta-galactosidase 6 OS=Arabidopsis thaliana GN=BGAL6 PE=2 SV=1	77.2	_	_	_	_	_	_	GO:0005975|carbohydrate metabolic process;GO:0009827|plant-type cell wall modification;GO:0048354|mucilage biosynthetic process involved in seed coat development	GO:0005618|cell wall;GO:0005773|vacuole;GO:0048046|apoplast	GO:0004565|beta-galactosidase activity	_	_	_	m.3412|Glyma.06G157300:1-2154(+)	complete	PF01301.16|Glyco_hydro_35|Glycosyl hydrolases family 35|Glyma.06G157300.1|m.3412:33-338;PF02449.12|Glyco_hydro_42|Beta-galactosidase|Glyma.06G157300.1|m.3412:55-203;PF13364.3|BetaGal_dom4_5|Beta-galactosidase jelly roll domain|Glyma.06G157300.1|m.3412:609-683
Glyma.05G141600	0.745120333	0.171237	2.121478967	0.01415423	0.031422124	up	Glyma.05G141600	-	-	-	-	348	XP_003524867.1	XP_003524867.1 uncharacterized protein LOC100783517 [Glycine max]	100	_	_	_	_	_	_	_	_	_	_	_	_	_	_	_	m.9016|Glyma.05G141600:1-348(+)	complete	_
Glyma.20G067500	4.342607667	1.001283667	2.116710866	1.62E-15	1.30E-14	up	Glyma.20G067500	-	-	-	-	615	KRG90098.1	KRG90098.1 hypothetical protein GLYMA_20G067500 [Glycine max]	100	_	_	_	_	_	_	_	_	_	_	_	_	_	_	_	m.3298|Glyma.20G067500:1-615(+)	complete	_
Glyma.12G086900	0.527298	0.121585667	2.11664536	0.002405209	0.006275645	up	Glyma.12G086900	-	-	-	KOG0610-Putative serine/threonine protein kinase[R]	1311	XP_003540788.1	XP_003540788.1 serine/threonine-protein kinase D6PKL2 [Glycine max]	100	sp|Q9SJM3|KIPK2_ARATH	sp|Q9SJM3|KIPK2_ARATH Serine/threonine-protein kinase KIPK2 OS=Arabidopsis thaliana GN=KIPK2 PE=1 SV=1	64.8	_	_	_	_	_	_	GO:0035556|intracellular signal transduction	GO:0005634|nucleus;GO:0005737|cytoplasm;GO:0005886|plasma membrane	GO:0004674|protein serine/threonine kinase activity;GO:0005524|ATP binding;GO:0016301|kinase activity;GO:0019901|protein kinase binding	_	_	_	m.456|Glyma.12G086900:1-1311(+)	complete	PF00069.22|Pkinase|Protein kinase domain|Glyma.12G086900.1|m.456:65-227;PF00069.22|Pkinase|Protein kinase domain|Glyma.12G086900.1|m.456:293-396;PF07714.14|Pkinase_Tyr|Protein tyrosine kinase|Glyma.12G086900.1|m.456:64-222;PF07714.14|Pkinase_Tyr|Protein tyrosine kinase|Glyma.12G086900.1|m.456:300-380
Glyma.18G092400	3.516126333	0.814498667	2.110002665	3.79E-09	2.01E-08	up	Glyma.18G092400	-	-	-	-	465	NP_001237283.2	NP_001237283.2 stigma-specific STIG1-like protein precursor [Glycine max]	100	sp|Q9SZ28|STGL1_ARATH	sp|Q9SZ28|STGL1_ARATH Stigma-specific STIG1-like protein 1 OS=Arabidopsis thaliana GN=At4g26880 PE=3 SV=1	50.9	_	_	_	_	_	_	_	_	_	_	_	_	m.5859|Glyma.18G092400:1-465(+)	complete	PF04885.10|Stig1|Stigma-specific protein, Stig1|Glyma.18G092400.1|m.5859:16-154
Glyma.14G214800	5.311634667	1.231297667	2.108976346	5.68E-13	3.93E-12	up	Glyma.14G214800	-	GO:0000302,GO:0005575,GO:0005622,GO:0005623,GO:0005737,GO:0005777,GO:0005782,GO:0006457,GO:0006950,GO:0006979,GO:0008150,GO:0009266,GO:0009408,GO:0009628,GO:0009987,GO:0031907,GO:0031974,GO:0042221,GO:0042579,GO:0043226,GO:0043227,GO:0043229,GO:0043231,GO:0043233,GO:0044422,GO:0044424,GO:0044438,GO:0044439,GO:0044444,GO:0044446,GO:0044464,GO:0050896,GO:0070013,GO:1901700	K13993-ko04141 Protein processing in endoplasmic reticulum	KOG0710-Molecular chaperone (small heat-shock protein Hsp26/Hsp42)[O]	435	NP_001239965.1	NP_001239965.1 uncharacterized protein LOC100802108 [Glycine max]	100	sp|Q9FHQ3|HS157_ARATH	sp|Q9FHQ3|HS157_ARATH 15.7 kDa heat shock protein, peroxisomal OS=Arabidopsis thaliana GN=HSP15.7 PE=2 SV=1	76.4	_	_	_	_	_	_	GO:0000302|response to reactive oxygen species;GO:0006457|protein folding;GO:0009408|response to heat	GO:0005782|peroxisomal matrix	_	ko:K13993	HSP20	path:ko04141	m.1953|Glyma.14G214800:1-435(+)	complete	PF00011.18|HSP20|Hsp20/alpha crystallin family|Glyma.14G214800.1|m.1953:32-140;PF04969.13|CS|CS domain|Glyma.14G214800.1|m.1953:32-126
Glyma.01G085800	2.167886	0.502707333	2.108498254	4.32E-10	2.48E-09	up	Glyma.01G085800	-	-	-	KOG1192-UDP-glucuronosyl and UDP-glucosyl transferase[GC]	1371	XP_003516842.1	XP_003516842.1 UDP-glycosyltransferase 83A1 [Glycine max]	100	sp|Q9SGA8|U83A1_ARATH	sp|Q9SGA8|U83A1_ARATH UDP-glycosyltransferase 83A1 OS=Arabidopsis thaliana GN=UGT83A1 PE=2 SV=1	60.3	_	_	_	_	_	_	GO:0008152|metabolic process	GO:0043231|intracellular membrane-bounded organelle	GO:0080043|quercetin 3-O-glucosyltransferase activity;GO:0080044|quercetin 7-O-glucosyltransferase activity	_	_	_	m.1305|Glyma.01G085800:1-1371(+)	complete	PF00201.15|UDPGT|UDP-glucoronosyl and UDP-glucosyl transferase|Glyma.01G085800.1|m.1305:264-388
Glyma.12G041800	2.475404	0.574927333	2.106212474	1.99E-06	8.14E-06	up	Glyma.12G041800	-	-	-	-	897	XP_006593013.1	XP_006593013.1 uncharacterized protein LOC100782625 [Glycine max]	100	_	_	_	_	_	_	_	_	_	_	_	_	_	_	_	m.10072|Glyma.12G041800:1-897(+)	complete	PF03087.11|DUF241|Arabidopsis protein of unknown function|Glyma.12G041800.1|m.10072:56-295
Glyma.18G269800	13.69983833	3.191793667	2.101719572	4.48E-21	4.66E-20	up	Glyma.18G269800	-	-	-	-	357	NP_001236330.2	NP_001236330.2 uncharacterized protein LOC100500577 precursor [Glycine max]	100	_	_	_	_	_	_	_	_	_	_	_	_	_	_	_	m.8263|Glyma.18G269800:1-357(+)	complete	_
Glyma.09G031400	4.932565667	1.150809333	2.099689431	1.40E-24	1.68E-23	up	Glyma.09G031400	-	GO:0003674,GO:0005215,GO:0005575,GO:0005622,GO:0005623,GO:0005737,GO:0005768,GO:0005773,GO:0005886,GO:0005887,GO:0006810,GO:0006811,GO:0006820,GO:0006873,GO:0006885,GO:0007275,GO:0008150,GO:0008509,GO:0009987,GO:0010036,GO:0012505,GO:0015075,GO:0016020,GO:0016021,GO:0019725,GO:0022622,GO:0022857,GO:0030003,GO:0030004,GO:0030641,GO:0031224,GO:0031226,GO:0031410,GO:0031982,GO:0032501,GO:0032502,GO:…	-	KOG1172-Na+-independent Cl/HCO3 exchanger AE1 and related transporters (SLC4 family)[P]	2172	XP_014617363.1	XP_014617363.1 probable boron transporter 2 isoform X1 [Glycine max]	100	sp|Q9M1P7|BOR2_ARATH	sp|Q9M1P7|BOR2_ARATH Probable boron transporter 2 OS=Arabidopsis thaliana GN=BOR2 PE=2 SV=1	85	_	_	_	_	_	_	GO:0048364|root development;GO:0051453|regulation of intracellular pH	GO:0005886|plasma membrane;GO:0005887|integral component of plasma membrane	GO:0005452|inorganic anion exchanger activity;GO:0015301|anion:anion antiporter activity	_	_	_	m.6621|Glyma.09G031400:1-2172(+)	complete	PF00955.18|HCO3_cotransp|HCO3- transporter family|Glyma.09G031400.5|m.6621:3-195;PF00955.18|HCO3_cotransp|HCO3- transporter family|Glyma.09G031400.5|m.6621:217-387;PF00955.18|HCO3_cotransp|HCO3- transporter family|Glyma.09G031400.5|m.6621:475-565
Glyma.13G095150	92.39980567	21.604205	2.096577674	9.32E-87	4.17E-85	up	Glyma.13G095150	-	-	K14504-ko04075 Plant hormone signal transduction	-
Glyma.02G031600	0.254900333	0.060103	2.084424351	0.009854118	0.022708941	up	Glyma.02G031600	-	GO:0003674,GO:0003824,GO:0005575,GO:0005622,GO:0005623,GO:0005737,GO:0005794,GO:0005975,GO:0005976,GO:0006073,GO:0008150,GO:0008152,GO:0008374,GO:0009987,GO:0010383,GO:0010410,GO:0010411,GO:0012505,GO:0016407,GO:0016413,GO:0016740,GO:0016746,GO:0016747,GO:0043170,GO:0043226,GO:0043227,GO:0043229,GO:0043231,GO:0044036,GO:0044042,GO:0044237,GO:0044238,GO:0044260,GO:0044262,GO:0044264,GO:0044424,GO:…	-	-	1404	XP_003519520.1	XP_003519520.1 protein ALTERED XYLOGLUCAN 4 isoform X1 [Glycine max]	100	sp|O04523|TBL27_ARATH	sp|O04523|TBL27_ARATH Protein ALTERED XYLOGLUCAN 4 OS=Arabidopsis thaliana GN=AXY4 PE=1 SV=1	65.1	_	_	_	_	_	_	GO:0010411|xyloglucan metabolic process	GO:0000139|Golgi membrane;GO:0005794|Golgi apparatus;GO:0016021|integral component of membrane	GO:0016413|O-acetyltransferase activity	_	_	_	m.4258|Glyma.02G031600:1-1404(+)	complete	PF13839.3|PC-Esterase|GDSL/SGNH-like Acyl-Esterase family found in Pmr5 and Cas1p|Glyma.02G031600.1|m.4258:151-456;PF14416.3|PMR5N|PMR5 N terminal Domain|Glyma.02G031600.1|m.4258:98-150
Glyma.17G048600	3.254862667	0.767743	2.083901314	2.89E-13	2.04E-12	up	Glyma.17G048600	-	-	-	-	687	NP_001242228.2	NP_001242228.2 dense and erect panicle 1 [Glycine max]	100	sp|Q6AWT8|GG3_ARATH	sp|Q6AWT8|GG3_ARATH Guanine nucleotide-binding protein subunit gamma 3 OS=Arabidopsis thaliana GN=GG3 PE=2 SV=1	74.7	_	_	_	_	_	_	GO:0007186|G protein-coupled receptor signaling pathway;GO:0009737|response to abscisic acid	GO:0005834|heterotrimeric G-protein complex;GO:0005886|plasma membrane	_	_	_	_	m.958|Glyma.17G048600:1-687(+)	complete	PF00631.19|G-gamma|GGL domain|Glyma.17G048600.1|m.958:39-110
Glyma.04G068400	16.03292533	3.785264	2.082571852	1.16E-42	2.29E-41	up	Glyma.04G068400	-	GO:0003674,GO:0003676,GO:0003723,GO:0005488,GO:0097159,GO:1901363	-	KOG4198-RNA-binding Ran Zn-finger protein and related proteins[R]	480	KRH61792.1	KRH61792.1 hypothetical protein GLYMA_04G068400 [Glycine max]	100	_	_	_	_	_	_	_	_	_	_	_	_	_	_	_	m.3826|Glyma.04G068400:1-480(+)	complete	PF00641.15|zf-RanBP|Zn-finger in Ran binding protein and others|Glyma.04G068400.2|m.3826:3-30;PF00641.15|zf-RanBP|Zn-finger in Ran binding protein and others|Glyma.04G068400.2|m.3826:59-90;PF00641.15|zf-RanBP|Zn-finger in Ran binding protein and others|Glyma.04G068400.2|m.3826:119-148
Glyma.10G108400	0.640216333	0.151494333	2.079295653	0.000346934	0.001049919	up	Glyma.10G108400	-	GO:0000003,GO:0003006,GO:0003674,GO:0003824,GO:0006464,GO:0006486,GO:0006725,GO:0006807,GO:0007275,GO:0008150,GO:0008152,GO:0008194,GO:0009058,GO:0009059,GO:0009100,GO:0009101,GO:0009308,GO:0009653,GO:0009690,GO:0009791,GO:0009888,GO:0009889,GO:0009908,GO:0009965,GO:0009987,GO:0010015,GO:0010016,GO:0010073,GO:0010075,GO:0010083,GO:0010154,GO:0010380,GO:0010817,GO:0016740,GO:0016757,GO:0016758,GO:…	K13495-ko00908 Zeatin biosynthesis	KOG1192-UDP-glucuronosyl and UDP-glucosyl transferase[GC]	1446	XP_003535886.2	XP_003535886.2 zeatin O-glucosyltransferase [Glycine max]	100	sp|Q9ZSK5|ZOG_PHALU	sp|Q9ZSK5|ZOG_PHALU Zeatin O-glucosyltransferase OS=Phaseolus lunatus GN=ZOG1 PE=2 SV=1	81.6	_	_	_	_	_	_	GO:0006486|protein glycosylation;GO:0009690|cytokinin metabolic process;GO:0009965|leaf morphogenesis;GO:0010015|root morphogenesis;GO:0010083|regulation of vegetative meristem growth;GO:0010380|regulation of chlorophyll biosynthetic process;GO:0045926|negative regulation of growth;GO:0048316|seed development;GO:0048439|flower morphogenesis		GO:0050403|trans-zeatin O-beta-D-glucosyltransferase activity;GO:0050404|zeatin O-beta-D-xylosyltransferase activity	ko:K13495	CISZOG	path:ko00908	m.1787|Glyma.10G108400:1-1446(+)	complete	PF00201.15|UDPGT|UDP-glucoronosyl and UDP-glucosyl transferase|Glyma.10G108400.1|m.1787:275-442
Glyma.11G064600	0.585850667	0.138650667	2.079078415	0.003312249	0.008420548	up	Glyma.11G064600	-	GO:0003674,GO:0003824,GO:0004177,GO:0005488,GO:0005575,GO:0005622,GO:0005623,GO:0005737,GO:0005829,GO:0005886,GO:0006508,GO:0006807,GO:0006810,GO:0008144,GO:0008150,GO:0008152,GO:0008233,GO:0008238,GO:0008270,GO:0009914,GO:0009926,GO:0010013,GO:0010817,GO:0016020,GO:0016787,GO:0019538,GO:0030145,GO:0031406,GO:0033218,GO:0033293,GO:0036094,GO:0043167,GO:0043168,GO:0043169,GO:0043170,GO:0043177,GO:…	-	KOG2413-Xaa-Pro aminopeptidase[E]	690	KRH28619.1	KRH28619.1 hypothetical protein GLYMA_11G064600, partial [Glycine max]	66	sp|A4RF35|AMPP1_MAGO7	sp|A4RF35|AMPP1_MAGO7 Probable Xaa-Pro aminopeptidase P OS=Magnaporthe oryzae (strain 70-15 / ATCC MYA-4617 / FGSC 8958) GN=AMPP PE=3 SV=1	51.1	_	_	_	_	_	_			GO:0046872|metal ion binding;GO:0070006|metalloaminopeptidase activity	ko:K01262	pepP		m.6081|Glyma.11G064600:1-690(+)	complete	PF16189.2|Creatinase_N_2|Creatinase/Prolidase N-terminal domain|Glyma.11G064600.2|m.6081:61-201
Glyma.15G136700	0.629512	0.149320667	2.075820025	2.21E-05	7.96E-05	up	Glyma.15G136700	-	GO:0003674,GO:0003824,GO:0004553,GO:0004650,GO:0005575,GO:0005618,GO:0005623,GO:0008150,GO:0009664,GO:0009825,GO:0009827,GO:0009831,GO:0009987,GO:0016043,GO:0016049,GO:0016787,GO:0016798,GO:0030312,GO:0040007,GO:0042545,GO:0042547,GO:0044464,GO:0045229,GO:0071554,GO:0071555,GO:0071669,GO:0071840,GO:0071944	-	-	1440	XP_003546297.1	XP_003546297.1 polygalacturonase At1g48100 [Glycine max]	100	sp|Q949Z1|PGLR4_ARATH	sp|Q949Z1|PGLR4_ARATH Polygalacturonase At1g48100 OS=Arabidopsis thaliana GN=At1g48100 PE=2 SV=1	84	_	_	_	_	_	_	GO:0005975|carbohydrate metabolic process;GO:0071555|cell wall organization	GO:0005576|extracellular region;GO:0005618|cell wall	GO:0004650|polygalacturonase activity	_	_	_	m.4624|Glyma.15G136700:1-1440(+)	complete	PF00295.14|Glyco_hydro_28|Glycosyl hydrolases family 28|Glyma.15G136700.3|m.4624:117-430;PF13229.3|Beta_helix|Right handed beta helix region|Glyma.15G136700.3|m.4624:220-360
Glyma.13G229800	1.213320333	0.287884333	2.075399307	1.14E-06	4.80E-06	up	Glyma.13G229800	-	-	-	-	1194	XP_014621287.1	XP_014621287.1 protein trichome birefringence-like 19 [Glycine max]	100	sp|Q9LFT0|TBL19_ARATH	sp|Q9LFT0|TBL19_ARATH Protein trichome birefringence-like 19 OS=Arabidopsis thaliana GN=TBL19 PE=3 SV=1	62.2	_	_	_	_	_	_	GO:0071554|cell wall organization or biogenesis	GO:0005794|Golgi apparatus;GO:0016021|integral component of membrane	GO:0016413|O-acetyltransferase activity	_	_	_	m.6409|Glyma.13G229800:1-1194(+)	complete	PF13839.3|PC-Esterase|GDSL/SGNH-like Acyl-Esterase family found in Pmr5 and Cas1p|Glyma.13G229800.6|m.6409:101-386;PF14416.3|PMR5N|PMR5 N terminal Domain|Glyma.13G229800.6|m.6409:48-100
Glyma.08G068800	34.19816867	8.127234	2.073082732	3.93E-76	1.50E-74	up	Glyma.08G068800	-	GO:0005575,GO:0005622,GO:0005623,GO:0005737,GO:0044424,GO:0044464	K13993-ko04141 Protein processing in endoplasmic reticulum	KOG0710-Molecular chaperone (small heat-shock protein Hsp26/Hsp42)[O]	462	NP_001238499.2	NP_001238499.2 class I heat shock protein [Glycine max]	100	sp|P02519|HSP11_SOYBN	sp|P02519|HSP11_SOYBN 17.3 kDa class I heat shock protein OS=Glycine max GN=HSP17.3-B PE=3 SV=1	97.4	_	_	_	_	_	_		GO:0005737|cytoplasm	_	ko:K13993	HSP20	path:ko04141	m.1079|Glyma.08G068800:1-462(+)	complete	PF00011.18|HSP20|Hsp20/alpha crystallin family|Glyma.08G068800.1|m.1079:49-152
Glyma.08G069000	28.67163667	6.825341667	2.070651088	4.16E-77	1.62E-75	up	Glyma.08G069000	-	GO:0005575,GO:0005622,GO:0005623,GO:0005737,GO:0044424,GO:0044464	K13993-ko04141 Protein processing in endoplasmic reticulum	KOG0710-Molecular chaperone (small heat-shock protein Hsp26/Hsp42)[O]	462	NP_001235293.1	NP_001235293.1 17.3 kDa class I heat shock protein [Glycine max]	100	sp|P02519|HSP11_SOYBN	sp|P02519|HSP11_SOYBN 17.3 kDa class I heat shock protein OS=Glycine max GN=HSP17.3-B PE=3 SV=1	100	_	_	_	_	_	_		GO:0005737|cytoplasm	_	ko:K13993	HSP20	path:ko04141	m.1080|Glyma.08G069000:1-462(+)	complete	PF00011.18|HSP20|Hsp20/alpha crystallin family|Glyma.08G069000.1|m.1080:49-152
Glyma.05G121300	5.298557	1.261892	2.070011071	1.18E-11	7.58E-11	up	Glyma.05G121300	-	GO:0000041,GO:0000302,GO:0003674,GO:0005215,GO:0005381,GO:0005384,GO:0005575,GO:0006810,GO:0006811,GO:0006812,GO:0006826,GO:0006828,GO:0006873,GO:0006875,GO:0006879,GO:0006880,GO:0006950,GO:0006979,GO:0008150,GO:0008324,GO:0009719,GO:0009723,GO:0009725,GO:0009987,GO:0010033,GO:0010035,GO:0010038,GO:0010039,GO:0015075,GO:0015318,GO:0016020,GO:0019725,GO:0022857,GO:0022890,GO:0030001,GO:0030003,GO:…	-	KOG4473-Uncharacterized membrane protein[S]	690	XP_003524079.3	XP_003524079.3 vacuolar iron transporter homolog 4 [Glycine max]	100	sp|Q9M2C0|VITH4_ARATH	sp|Q9M2C0|VITH4_ARATH Vacuolar iron transporter homolog 4 OS=Arabidopsis thaliana GN=At3g43660 PE=2 SV=1	82.8	_	_	_	_	_	_	GO:0006880|intracellular sequestering of iron ion;GO:0030026|cellular manganese ion homeostasis;GO:0071281|cellular response to iron ion;GO:0071421|manganese ion transmembrane transport	GO:0005774|vacuolar membrane;GO:0016020|membrane;GO:0016021|integral component of membrane	GO:0005381|iron ion transmembrane transporter activity;GO:0005384|manganese ion transmembrane transporter activity	_	_	_	m.8659|Glyma.05G121300:1-690(+)	complete	PF01988.16|VIT1|VIT family|Glyma.05G121300.1|m.8659:52-131;PF01988.16|VIT1|VIT family|Glyma.05G121300.1|m.8659:135-221
Glyma.04G005600	3.300525	0.787185	2.067920891	1.35E-07	6.23E-07	up	Glyma.04G005600	-	-	-	-	300	KRH60722.1	KRH60722.1 hypothetical protein GLYMA_04G005600 [Glycine max]	100	_	_	_	_	_	_	_	_	_	_	_	_	_	_	_	m.2745|Glyma.04G005600:1-300(+)	complete	_
Glyma.14G163600	1.161992	0.277246	2.067361585	0.005310582	0.012978165	up	Glyma.14G163600	-	-	-	-	327	KHN34469.1	KHN34469.1 hypothetical protein glysoja_037947 [Glycine soja]	100	_	_	_	_	_	_	_	_	_	_	_	_	_	_	_	m.1208|Glyma.14G163600:3-326(+)	internal	_
Glyma.08G129884	1.349727333	0.322411667	2.065692134	2.09E-07	9.49E-07	up	Glyma.08G129884	-	GO:0000003,GO:0000902,GO:0000904,GO:0003006,GO:0003674,GO:0003824,GO:0004672,GO:0004674,GO:0005575,GO:0005622,GO:0005623,GO:0005634,GO:0005737,GO:0005886,GO:0006464,GO:0006468,GO:0006793,GO:0006796,GO:0006807,GO:0006810,GO:0007154,GO:0007165,GO:0007275,GO:0008150,GO:0008152,GO:0009605,GO:0009606,GO:0009628,GO:0009629,GO:0009630,GO:0009653,GO:0009719,GO:0009725,GO:0009733,GO:0009734,GO:0009755,GO:…	-	KOG0610-Putative serine/threonine protein kinase[R]
Glyma.02G003700	7.683049667	1.835433333	2.065558366	2.03E-50	4.78E-49	up	Glyma.02G003700	-	GO:0000822,GO:0003674,GO:0005215,GO:0005488,GO:0005575,GO:0005622,GO:0005623,GO:0005737,GO:0005794,GO:0005802,GO:0005886,GO:0006082,GO:0006793,GO:0006797,GO:0006799,GO:0006810,GO:0006811,GO:0006817,GO:0006820,GO:0006950,GO:0007154,GO:0007165,GO:0008144,GO:0008150,GO:0008152,GO:0008509,GO:0009058,GO:0009267,GO:0009605,GO:0009987,GO:0009991,GO:0012505,GO:0015075,GO:0015103,GO:0015114,GO:0015318,GO:…	-	KOG1162-Predicted small molecule transporter[U]	2292	XP_006574509.1	XP_006574509.1 phosphate transporter PHO1 [Glycine max]	100	sp|Q8S403|PHO1_ARATH	sp|Q8S403|PHO1_ARATH Phosphate transporter PHO1 OS=Arabidopsis thaliana GN=PHO1 PE=1 SV=1	72.6	_	_	_	_	_	_	GO:0006799|polyphosphate biosynthetic process;GO:0016036|cellular response to phosphate starvation;GO:0048016|inositol phosphate-mediated signaling	GO:0000139|Golgi membrane;GO:0005789|endoplasmic reticulum membrane;GO:0005794|Golgi apparatus;GO:0005802|trans-Golgi network;GO:0005886|plasma membrane;GO:0016021|integral component of membrane	GO:0000822|inositol hexakisphosphate binding;GO:0015114|phosphate ion transmembrane transporter activity	_	_	_	m.3845|Glyma.02G003700:1-2292(+)	complete	PF03124.11|EXS|EXS family|Glyma.02G003700.1|m.3845:407-740;PF03105.16|SPX|SPX domain|Glyma.02G003700.1|m.3845:2-42;PF03105.16|SPX|SPX domain|Glyma.02G003700.1|m.3845:76-317
Glyma.13G338000	6.380495667	1.525221333	2.064649888	5.83E-16	4.80E-15	up	Glyma.13G338000	-	-	-	-	297	XP_006595032.1	XP_006595032.1 uncharacterized protein LOC100790962 [Glycine max]	100	_	_	_	_	_	_	_	_	_	_	_	_	_	_	_	_	_	_
Glyma.06G101900	2.59256	0.619748667	2.06462221	5.10E-10	2.91E-09	up	Glyma.06G101900	-	-	-	-	960	XP_003526573.1	XP_003526573.1 protein EXORDIUM-like 2 [Glycine max]	100	sp|Q9FE06|EXOL2_ARATH	sp|Q9FE06|EXOL2_ARATH Protein EXORDIUM-like 2 OS=Arabidopsis thaliana GN=EXL2 PE=2 SV=1	71.1	_	_	_	_	_	_		GO:0005615|extracellular space;GO:0005618|cell wall;GO:0005794|Golgi apparatus;GO:0005829|cytosol;GO:0009505|plant-type cell wall;GO:0009506|plasmodesma;GO:0048046|apoplast	_	_	_	_	m.2354|Glyma.06G101900:1-960(+)	complete	PF04674.9|Phi_1|Phosphate-induced protein 1 conserved region|Glyma.06G101900.1|m.2354:44-318
Glyma.16G107500	7.510994333	1.795835667	2.064348572	1.25E-23	1.44E-22	up	Glyma.16G107500	-	-	K19882-ko04310 Wnt signaling pathway	KOG4287-Pectin acetylesterase and similar proteins[M]	1197	XP_003547822.1	XP_003547822.1 pectin acetylesterase 8 [Glycine max]	100	sp|Q6DBP4|PAE8_ARATH	sp|Q6DBP4|PAE8_ARATH Pectin acetylesterase 8 OS=Arabidopsis thaliana GN=PAE8 PE=2 SV=1	78	_	_	_	_	_	_	GO:0071555|cell wall organization	GO:0005576|extracellular region;GO:0009505|plant-type cell wall	GO:0052793|pectin acetylesterase activity	ko:K19882	NOTUM		m.8502|Glyma.16G107500:1-1197(+)	complete	PF03283.10|PAE|Pectinacetylesterase|Glyma.16G107500.1|m.8502:21-371
Glyma.05G076700	17.176359	4.110251667	2.063125614	7.92E-40	1.46E-38	up	Glyma.05G076700	-	-	-	-	573	NP_001237236.1	NP_001237236.1 uncharacterized protein LOC100306337 precursor [Glycine max]	100	sp|O82081|UCC1_ARATH	sp|O82081|UCC1_ARATH Uclacyanin 1 OS=Arabidopsis thaliana GN=UCC1 PE=1 SV=1	60.9	_	_	_	_	_	_		GO:0031225|anchored component of membrane;GO:0046658|anchored component of plasma membrane	GO:0009055|electron transfer activity;GO:0046872|metal ion binding	_	_	_	m.8089|Glyma.05G076700:1-573(+)	complete	PF02298.14|Cu_bind_like|Plastocyanin-like domain|Glyma.05G076700.1|m.8089:34-114
Glyma.01G048700	34.21265167	8.194827	2.061744527	2.20E-91	1.07E-89	up	Glyma.01G048700	-	GO:0000003,GO:0000209,GO:0000902,GO:0000904,GO:0003006,GO:0003674,GO:0003824,GO:0004842,GO:0005488,GO:0005515,GO:0005575,GO:0005622,GO:0005623,GO:0005737,GO:0005829,GO:0006464,GO:0006508,GO:0006511,GO:0006515,GO:0006807,GO:0006950,GO:0007275,GO:0008150,GO:0008152,GO:0009056,GO:0009057,GO:0009653,GO:0009791,GO:0009826,GO:0009888,GO:0009987,GO:0010026,GO:0010033,GO:0010154,GO:0010498,GO:0016043,GO:…	-	KOG4628-Predicted E3 ubiquitin ligase[O]	690	XP_003517795.1	XP_003517795.1 E3 ubiquitin-protein ligase MPSR1 [Glycine max]	100	sp|P0CH30|RING1_GOSHI	sp|P0CH30|RING1_GOSHI E3 ubiquitin-protein ligase RING1 OS=Gossypium hirsutum GN=RING1 PE=1 SV=1	57.4	_	_	_	_	_	_	GO:0090378|seed trichome elongation		GO:0004842|ubiquitin-protein transferase activity;GO:0046872|metal ion binding	_	_	_	m.845|Glyma.01G048700:1-690(+)	complete	PF13639.3|zf-RING_2|Ring finger domain|Glyma.01G048700.1|m.845:116-158;PF17123.2|zf-RING_11|RING-like zinc finger|Glyma.01G048700.1|m.845:116-144;PF13923.3|zf-C3HC4_2|Zinc finger, C3HC4 type (RING finger)|Glyma.01G048700.1|m.845:116-157;PF00097.22|zf-C3HC4|Zinc finger, C3HC4 type (RING finger)|Glyma.01G048700.1|m.845:117-157;PF12861.4|zf-ANAPC11|Anaphase-promoting complex subunit 11 RING-H2 finge…
Glyma.14G009000	1.100773333	0.263693	2.061586247	0.001529402	0.00414428	up	Glyma.14G009000	-	GO:0000151,GO:0001101,GO:0005575,GO:0005622,GO:0005623,GO:0006508,GO:0006511,GO:0006807,GO:0007154,GO:0007165,GO:0008150,GO:0008152,GO:0009056,GO:0009057,GO:0009719,GO:0009725,GO:0009739,GO:0009740,GO:0009755,GO:0009937,GO:0009966,GO:0009987,GO:0010033,GO:0010476,GO:0010498,GO:0010646,GO:0019005,GO:0019538,GO:0019941,GO:0023051,GO:0023052,GO:0030163,GO:0031461,GO:0032870,GO:0032991,GO:0033993,GO:…	-	-	477	XP_003544480.2	XP_003544480.2 F-box protein SNE [Glycine max]	100	sp|Q9LUB6|SNE_ARATH	sp|Q9LUB6|SNE_ARATH F-box protein SNE OS=Arabidopsis thaliana GN=SNE PE=1 SV=1	71	_	_	_	_	_	_	GO:0009740|gibberellic acid mediated signaling pathway;GO:0009937|regulation of gibberellic acid mediated signaling pathway;GO:0016567|protein ubiquitination;GO:0043161|proteasome-mediated ubiquitin-dependent protein catabolic process;GO:0048831|regulation of shoot system development	GO:0005634|nucleus;GO:0019005|SCF ubiquitin ligase complex	_	_	_	_	m.9176|Glyma.14G009000:1-477(+)	complete	PF12937.4|F-box-like|F-box-like|Glyma.14G009000.2|m.9176:28-69;PF00646.30|F-box|F-box domain|Glyma.14G009000.2|m.9176:27-63
Glyma.14G178000	5.097049333	1.222717	2.059571789	1.48E-26	1.89E-25	up	Glyma.14G178000	-	GO:0003674,GO:0003700,GO:0006355,GO:0008150,GO:0009889,GO:0010468,GO:0010556,GO:0019219,GO:0019222,GO:0031323,GO:0031326,GO:0050789,GO:0050794,GO:0051171,GO:0051252,GO:0060255,GO:0065007,GO:0080090,GO:0140110,GO:1903506,GO:2000112,GO:2001141	-	-	975	XP_003544814.1	XP_003544814.1 transcription factor bHLH96 [Glycine max]	100	sp|Q9SK91|BH094_ARATH	sp|Q9SK91|BH094_ARATH Transcription factor bHLH94 OS=Arabidopsis thaliana GN=BHLH94 PE=1 SV=2	62	_	_	_	_	_	_	GO:0006351|transcription, DNA-templated;GO:0006355|regulation of transcription, DNA-templated	GO:0005634|nucleus	GO:0003677|DNA binding;GO:0003700|DNA-binding transcription factor activity;GO:0046983|protein dimerization activity	_	_	_	m.1376|Glyma.14G178000:1-975(+)	complete	PF00010.23|HLH|Helix-loop-helix DNA-binding domain|Glyma.14G178000.1|m.1376:119-170
Glyma.07G014500	7.542233333	1.809468333	2.059425924	1.34E-50	3.16E-49	up	Glyma.07G014500	-	GO:0001101,GO:0002213,GO:0003674,GO:0003824,GO:0003993,GO:0005488,GO:0005515,GO:0005575,GO:0005622,GO:0005623,GO:0005737,GO:0005773,GO:0005829,GO:0005840,GO:0006793,GO:0006796,GO:0006950,GO:0006952,GO:0006979,GO:0008134,GO:0008150,GO:0008152,GO:0009605,GO:0009607,GO:0009611,GO:0009625,GO:0009719,GO:0009725,GO:0009753,GO:0009987,GO:0010033,GO:0010035,GO:0010038,GO:0016311,GO:0016787,GO:0016788,GO:…	-	-	804	NP_001238459.1	NP_001238459.1 stem 28 kDa glycoprotein precursor [Glycine max]	100	sp|P15490|VSPA_SOYBN	sp|P15490|VSPA_SOYBN Stem 28 kDa glycoprotein OS=Glycine max GN=VSPA PE=2 SV=1	100	_	_	_	_	_	_			GO:0045735|nutrient reservoir activity	_	_	_	m.6091|Glyma.07G014500:1-804(+)	complete	PF03767.11|Acid_phosphat_B|HAD superfamily, subfamily IIIB (Acid phosphatase)|Glyma.07G014500.3|m.6091:37-221
Glyma.13G175700	25.12698833	6.041959	2.056149464	1.08E-62	3.26E-61	up	Glyma.13G175700	-	GO:0005575,GO:0005622,GO:0005623,GO:0005737,GO:0044424,GO:0044464	K13993-ko04141 Protein processing in endoplasmic reticulum	KOG0710-Molecular chaperone (small heat-shock protein Hsp26/Hsp42)[O]	465	NP_001240953.1	NP_001240953.1 17.5 kDa class I heat shock protein-like protein [Glycine max]	100	sp|P04794|HSP14_SOYBN	sp|P04794|HSP14_SOYBN 17.5 kDa class I heat shock protein OS=Glycine max GN=HSP17.5-E PE=3 SV=1	98.7	_	_	_	_	_	_		GO:0005737|cytoplasm	_	ko:K13993	HSP20	path:ko04141	m.5488|Glyma.13G175700:1-465(+)	complete	PF00011.18|HSP20|Hsp20/alpha crystallin family|Glyma.13G175700.1|m.5488:50-153
Glyma.05G083900	1.843479333	0.44453	2.052078552	3.32E-05	0.000116853	up	Glyma.05G083900	-	-	-	-	261	KHN11886.1	KHN11886.1 hypothetical protein glysoja_045570 [Glycine soja]	100	_	_	_	_	_	_	_	_	_	_	_	_	_	_	_	_	_	_
Glyma.11G180800	0.436658	0.105426667	2.050263943	0.002764254	0.007131812	up	Glyma.11G180800	-	-	-	KOG0725-Reductases with broad range of substrate specificities[R]	810	KHN08820.1	KHN08820.1 Momilactone A synthase [Glycine soja]	100	sp|Q94KL7|SILD_FORIN	sp|Q94KL7|SILD_FORIN Secoisolariciresinol dehydrogenase (Fragment) OS=Forsythia intermedia PE=1 SV=1	73	_	_	_	_	_	_			GO:0016491|oxidoreductase activity	_	_	_	m.7709|Glyma.11G180800:1-810(+)	complete	PF13561.3|adh_short_C2|Enoyl-(Acyl carrier protein) reductase|Glyma.11G180800.1|m.7709:23-256;PF00106.22|adh_short|short chain dehydrogenase|Glyma.11G180800.1|m.7709:17-203;PF08659.7|KR|KR domain|Glyma.11G180800.1|m.7709:19-170
Glyma.02G304400	0.520810667	0.126015	2.047163524	0.002439316	0.006359255	up	Glyma.02G304400	-	-	-	-	1371	XP_006575731.1	XP_006575731.1 protein GRAVITROPIC IN THE LIGHT 1 [Glycine max]	100	sp|F4KGE8|GIL1_ARATH	sp|F4KGE8|GIL1_ARATH Protein GRAVITROPIC IN THE LIGHT 1 OS=Arabidopsis thaliana GN=GIL1 PE=2 SV=1	64.8	_	_	_	_	_	_	GO:0009639|response to red or far red light;GO:0009959|negative gravitropism	_	_	_	_	_	m.8761|Glyma.02G304400:1-1371(+)	complete	PF04859.9|DUF641|Plant protein of unknown function (DUF641)|Glyma.02G304400.1|m.8761:68-156
Glyma.18G104000	7.125187	1.729169667	2.042848444	1.55E-28	2.10E-27	up	Glyma.18G104000	-	-	K13065-ko00940 Phenylpropanoid biosynthesis;ko00945 Stilbenoid, diarylheptanoid and gingerol biosynthesis;ko00941 Flavonoid biosynthesis	-	1401	XP_003553113.1	XP_003553113.1 spermidine hydroxycinnamoyl transferase [Glycine max]	100	sp|O64470|SHT_ARATH	sp|O64470|SHT_ARATH Spermidine hydroxycinnamoyl transferase OS=Arabidopsis thaliana GN=SHT PE=1 SV=1	57.7	_	_	_	_	_	_	GO:0009555|pollen development;GO:0010584|pollen exine formation;GO:0080088|spermidine hydroxycinnamate conjugate biosynthetic process		GO:0016410|N-acyltransferase activity;GO:0080072|spermidine:sinapoyl CoA N-acyltransferase activity;GO:0080073|spermidine:coumaroyl CoA N-acyltransferase activity;GO:0080074|spermidine:caffeoyl CoA N-acyltransferase activity;GO:0080075|spermidine:feruloyl CoA N-acyltransferase activity	ko:K13065	E2.3.1.133, HCT	path:ko00940;path:ko00941;path:ko00945;path:ko01100;path:ko01110	m.6010|Glyma.18G104000:1-1401(+)	complete	PF02458.12|Transferase|Transferase family|Glyma.18G104000.1|m.6010:1-459
Glyma.03G094700	0.684636333	0.166365667	2.040980126	0.005577959	0.013568314	up	Glyma.03G094700	-	GO:0003674,GO:0003700,GO:0006355,GO:0007275,GO:0008150,GO:0009889,GO:0010468,GO:0010556,GO:0019219,GO:0019222,GO:0031323,GO:0031326,GO:0032501,GO:0032502,GO:0048366,GO:0048367,GO:0048731,GO:0048827,GO:0048856,GO:0050789,GO:0050794,GO:0051171,GO:0051252,GO:0060255,GO:0065007,GO:0080090,GO:0099402,GO:0140110,GO:1903506,GO:2000112,GO:2001141	-	-	852	XP_003520362.1	XP_003520362.1 pathogenesis-related genes transcriptional activator PTI6 [Glycine max]	100	sp|Q9SUE3|CRF4_ARATH	sp|Q9SUE3|CRF4_ARATH Ethylene-responsive transcription factor CRF4 OS=Arabidopsis thaliana GN=CRF4 PE=1 SV=2	59.4	_	_	_	_	_	_	GO:0006351|transcription, DNA-templated;GO:0009736|cytokinin-activated signaling pathway;GO:0009873|ethylene-activated signaling pathway;GO:0048366|leaf development	GO:0005634|nucleus;GO:0005737|cytoplasm	GO:0003677|DNA binding;GO:0003700|DNA-binding transcription factor activity	_	_	_	m.10153|Glyma.03G094700:1-852(+)	complete	PF00847.17|AP2|AP2 domain|Glyma.03G094700.1|m.10153:111-160
Glyma.11G019000	2.450827667	0.595790667	2.040391614	7.34E-12	4.76E-11	up	Glyma.11G019000	-	GO:0000003,GO:0003006,GO:0003674,GO:0003676,GO:0003677,GO:0003700,GO:0005488,GO:0005515,GO:0005575,GO:0005622,GO:0005623,GO:0005634,GO:0006355,GO:0007275,GO:0008150,GO:0009790,GO:0009791,GO:0009793,GO:0009889,GO:0010154,GO:0010468,GO:0010556,GO:0019219,GO:0019222,GO:0022414,GO:0022622,GO:0031323,GO:0031326,GO:0032501,GO:0032502,GO:0042802,GO:0043226,GO:0043227,GO:0043229,GO:0043231,GO:0043565,GO:…	-	-	870	XP_003538682.1	XP_003538682.1 ethylene-responsive transcription factor CRF1 [Glycine max]	100	sp|Q9SUQ2|CRF2_ARATH	sp|Q9SUQ2|CRF2_ARATH Ethylene-responsive transcription factor CRF2 OS=Arabidopsis thaliana GN=CRF2 PE=1 SV=1	49.8	_	_	_	_	_	_	GO:0006351|transcription, DNA-templated;GO:0009736|cytokinin-activated signaling pathway;GO:0009873|ethylene-activated signaling pathway;GO:0048364|root development;GO:0048825|cotyledon development	GO:0005634|nucleus;GO:0005737|cytoplasm	GO:0003700|DNA-binding transcription factor activity;GO:0042802|identical protein binding;GO:0043565|sequence-specific DNA binding	_	_	_	m.5246|Glyma.11G019000:1-870(+)	complete	PF00847.17|AP2|AP2 domain|Glyma.11G019000.1|m.5246:112-161
Glyma.20G099100	0.966671667	0.235113	2.039671645	0.001254681	0.003454051	up	Glyma.20G099100	-	-	-	-	522	NP_001236265.1	NP_001236265.1 C2H2-type zinc finger domain-containing protein [Glycine max]	100	sp|Q9SLD4|ZAT11_ARATH	sp|Q9SLD4|ZAT11_ARATH Zinc finger protein ZAT11 OS=Arabidopsis thaliana GN=ZAT11 PE=2 SV=1	55	_	_	_	_	_	_	GO:0006351|transcription, DNA-templated;GO:0006355|regulation of transcription, DNA-templated;GO:0010200|response to chitin;GO:0071289|cellular response to nickel ion;GO:2000280|regulation of root development	GO:0005634|nucleus	GO:0003676|nucleic acid binding;GO:0003700|DNA-binding transcription factor activity;GO:0046872|metal ion binding	_	_	_	m.3693|Glyma.20G099100:1-522(+)	complete	PF13912.3|zf-C2H2_6|C2H2-type zinc finger|Glyma.20G099100.1|m.3693:33-58;PF13912.3|zf-C2H2_6|C2H2-type zinc finger|Glyma.20G099100.1|m.3693:80-105
Glyma.13G191200	1.683021333	0.409485	2.039170954	3.61E-06	1.43E-05	up	Glyma.13G191200	-	GO:0001101,GO:0006950,GO:0006970,GO:0008150,GO:0009266,GO:0009408,GO:0009409,GO:0009414,GO:0009415,GO:0009628,GO:0009651,GO:0010035,GO:0042221,GO:0050896,GO:1901700	-	KOG0819-Annexin[U]	1089	XP_006593457.1	XP_006593457.1 annexin A7-like isoform X1 [Glycine max]	100	sp|P97429|ANXA4_MOUSE	sp|P97429|ANXA4_MOUSE Annexin A4 OS=Mus musculus GN=Anxa4 PE=1 SV=4	48	_	_	_	_	_	_	GO:0001822|kidney development;GO:0006357|regulation of transcription by RNA polymerase II;GO:0007219|Notch signaling pathway;GO:0030855|epithelial cell differentiation;GO:0032088|negative regulation of NF-kappaB transcription factor activity;GO:2000483|negative regulation of interleukin-8 secretion	GO:0005634|nucleus;GO:0005737|cytoplasm;GO:0005886|plasma membrane;GO:0009986|cell surface;GO:0012506|vesicle membrane;GO:0016324|apical plasma membrane;GO:0031965|nuclear membrane;GO:0048471|perinuclear region of cytoplasm;GO:0070062|extracellular exosome	GO:0005509|calcium ion binding;GO:0005544|calcium-dependent phospholipid binding;GO:0042802|identical protein binding;GO:0048306|calcium-dependent protein binding;GO:0051059|NF-kappaB binding	ko:K17095	ANXA7_11		m.5711|Glyma.13G191200:1-1089(+)	complete	PF00191.17|Annexin|Annexin|Glyma.13G191200.1|m.5711:130-179;PF00191.17|Annexin|Annexin|Glyma.13G191200.1|m.5711:214-278;PF00191.17|Annexin|Annexin|Glyma.13G191200.1|m.5711:290-357
Glyma.02G303800	6.595234333	1.605787333	2.038143082	1.07E-22	1.19E-21	up	Glyma.02G303800	-	GO:0000003,GO:0003006,GO:0003674,GO:0003700,GO:0005575,GO:0005622,GO:0005623,GO:0005634,GO:0005667,GO:0006355,GO:0007275,GO:0008150,GO:0009555,GO:0009790,GO:0009791,GO:0009793,GO:0009889,GO:0009890,GO:0009892,GO:0010154,GO:0010262,GO:0010468,GO:0010556,GO:0010558,GO:0010605,GO:0010629,GO:0016602,GO:0019219,GO:0019222,GO:0022414,GO:0031323,GO:0031324,GO:0031326,GO:0031327,GO:0032501,GO:0032502,GO:…	K08064-ko04612 Antigen processing and presentation;ko05152 Tuberculosis;ko05017 Spinocerebellar ataxia	KOG1561-CCAAT-binding factor, subunit B (HAP2)[K]	924	NP_001276187.1	NP_001276187.1 nuclear transcription factor Y subunit A-2 [Glycine max]	100	sp|Q945M9|NFYA9_ARATH	sp|Q945M9|NFYA9_ARATH Nuclear transcription factor Y subunit A-9 OS=Arabidopsis thaliana GN=NFYA9 PE=1 SV=1	52.5	_	_	_	_	_	_	GO:0006351|transcription, DNA-templated;GO:0009555|pollen development;GO:0009793|embryo development ending in seed dormancy;GO:0010262|somatic embryogenesis;GO:0045892|negative regulation of transcription, DNA-templated;GO:0048316|seed development;GO:0055046|microgametogenesis	GO:0016602|CCAAT-binding factor complex	GO:0003677|DNA binding;GO:0003700|DNA-binding transcription factor activity	ko:K08064	NFYA		m.8744|Glyma.02G303800:1-924(+)	complete	PF02045.12|CBFB_NFYA|CCAAT-binding transcription factor (CBF-B/NF-YA) subunit B|Glyma.02G303800.5|m.8744:140-195
Glyma.08G209400	0.644401333	0.156960333	2.037559469	0.003645702	0.009193998	up	Glyma.08G209400	-	-	-	-	1116	XP_003531698.1	XP_003531698.1 uncharacterized protein LOC100779277 [Glycine max]	100	_	_	_	_	_	_	_	_	_	_	_	_	_	_	_	m.3533|Glyma.08G209400:1-1116(+)	complete	PF04862.9|DUF642|Protein of unknown function (DUF642)|Glyma.08G209400.2|m.3533:26-187;PF04862.9|DUF642|Protein of unknown function (DUF642)|Glyma.08G209400.2|m.3533:198-364
Glyma.07G254600	24.423094	5.958466667	2.035232952	6.31E-190	8.19E-188	up	Glyma.07G254600	-	GO:0003674,GO:0003824,GO:0005575,GO:0005622,GO:0005623,GO:0008194,GO:0016740,GO:0016757,GO:0016758,GO:0035251,GO:0043226,GO:0043227,GO:0043229,GO:0043231,GO:0044424,GO:0044464,GO:0046527,GO:0080043,GO:0080044	-	KOG1192-UDP-glucuronosyl and UDP-glucosyl transferase[GC]	1431	NP_001237242.2	NP_001237242.2 glucosyltransferase [Glycine max]	100	sp|Q2V6J9|UFOG7_FRAAN	sp|Q2V6J9|UFOG7_FRAAN UDP-glucose flavonoid 3-O-glucosyltransferase 7 OS=Fragaria ananassa GN=GT7 PE=1 SV=1	60.9	_	_	_	_	_	_	GO:0008152|metabolic process		GO:0047893|flavonol 3-O-glucosyltransferase activity;GO:0102360|daphnetin 3-O-glucosyltransferase activity;GO:0102425|myricetin 3-O-glucosyltransferase activity	_	_	_	m.9910|Glyma.07G254600:1-1431(+)	complete	PF00201.15|UDPGT|UDP-glucoronosyl and UDP-glucosyl transferase|Glyma.07G254600.1|m.9910:105-395
Glyma.05G136701	0.633928333	0.154673667	2.035092153	0.001406759	0.003838882	up	Glyma.05G136701	-	-	-	-
Glyma.09G131500	51.30528867	12.51924	2.034960566	0	0	up	Glyma.09G131500	-	-	K04079-ko04141 Protein processing in endoplasmic reticulum;ko04151 PI3K-Akt signaling pathway;ko04217 Necroptosis;ko04621 NOD-like receptor signaling pathway;ko04612 Antigen processing and presentation;ko04659 Th17 cell differentiation;ko04657 IL-17 signaling pathway;ko04915 Estrogen signaling pathway;ko04914 Progesterone-mediated oocyte maturation;ko04626 Plant-pathogen interaction;ko05200 Pathw…	KOG0020-Endoplasmic reticulum glucose-regulated protein (GRP94/endoplasmin), HSP90 family[O]	2100	NP_001304616.1	NP_001304616.1 heat shock protein 83 [Glycine max]	100	sp|P51819|HSP83_IPONI	sp|P51819|HSP83_IPONI Heat shock protein 83 OS=Ipomoea nil GN=HSP83A PE=2 SV=1	98.3	_	_	_	_	_	_	GO:0006457|protein folding;GO:0006950|response to stress	GO:0005737|cytoplasm	GO:0005524|ATP binding;GO:0051082|unfolded protein binding	ko:K04079	HSP90A, htpG	path:ko04141;path:ko04626	m.8071|Glyma.09G131500:1-2100(+)	complete	PF00183.15|HSP90|Hsp90 protein|Glyma.09G131500.1|m.8071:184-692;PF02518.23|HATPase_c|Histidine kinase-, DNA gyrase B-, and HSP90-like ATPase|Glyma.09G131500.1|m.8071:27-181;PF13589.3|HATPase_c_3|Histidine kinase-, DNA gyrase B-, and HSP90-like ATPase|Glyma.09G131500.1|m.8071:25-146
Glyma.02G113001	1.464677667	0.358074	2.032253531	0.000539397	0.001583309	up	Glyma.02G113001	-	-	-	-
Glyma.19G012801	0.367514667	0.089857	2.032099024	0.018970175	0.040806382	up	Glyma.19G012801	-	-	-	-
Glyma.12G207600	6.358552667	1.558113333	2.028898241	1.01E-17	9.02E-17	up	Glyma.12G207600	-	GO:0005575,GO:0005618,GO:0005622,GO:0005623,GO:0005737,GO:0005794,GO:0005886,GO:0005911,GO:0009505,GO:0009506,GO:0012505,GO:0016020,GO:0030054,GO:0030312,GO:0031224,GO:0031225,GO:0031226,GO:0043226,GO:0043227,GO:0043229,GO:0043231,GO:0044424,GO:0044425,GO:0044444,GO:0044459,GO:0044464,GO:0046658,GO:0055044,GO:0071944	-	-	753	XP_003540384.1	XP_003540384.1 fasciclin-like arabinogalactan protein 13 [Glycine max]	100	sp|Q9FFH6|FLA13_ARATH	sp|Q9FFH6|FLA13_ARATH Fasciclin-like arabinogalactan protein 13 OS=Arabidopsis thaliana GN=FLA13 PE=1 SV=1	82.1	_	_	_	_	_	_		GO:0005794|Golgi apparatus;GO:0005886|plasma membrane;GO:0009505|plant-type cell wall;GO:0009506|plasmodesma;GO:0031225|anchored component of membrane;GO:0046658|anchored component of plasma membrane	_	_	_	_	m.2167|Glyma.12G207600:1-753(+)	complete	PF02469.19|Fasciclin|Fasciclin domain|Glyma.12G207600.1|m.2167:47-181
Glyma.15G122100	4.279984333	1.049158333	2.028373098	4.06E-22	4.41E-21	up	Glyma.15G122100	-	GO:0001871,GO:0003674,GO:0003824,GO:0004553,GO:0005488,GO:0005575,GO:0005618,GO:0005622,GO:0005623,GO:0005737,GO:0005773,GO:0005886,GO:0005911,GO:0009505,GO:0009506,GO:0016020,GO:0016787,GO:0016798,GO:0030054,GO:0030246,GO:0030247,GO:0030312,GO:0031224,GO:0031225,GO:0031226,GO:0043226,GO:0043227,GO:0043229,GO:0043231,GO:0044424,GO:0044425,GO:0044444,GO:0044459,GO:0044464,GO:0046658,GO:0055044,GO:…	-	-	1386	KRH11641.1	KRH11641.1 hypothetical protein GLYMA_15G122100 [Glycine max]	100	sp|Q9M088|E135_ARATH	sp|Q9M088|E135_ARATH Glucan endo-1,3-beta-glucosidase 5 OS=Arabidopsis thaliana GN=At4g31140 PE=1 SV=1	69.3	_	_	_	_	_	_	GO:0005975|carbohydrate metabolic process;GO:0006952|defense response	GO:0005773|vacuole;GO:0005886|plasma membrane;GO:0009505|plant-type cell wall;GO:0009506|plasmodesma;GO:0031225|anchored component of membrane;GO:0046658|anchored component of plasma membrane	GO:0004553|hydrolase activity, hydrolyzing O-glycosyl compounds;GO:0030247|polysaccharide binding;GO:0042973|glucan endo-1,3-beta-D-glucosidase activity	_	_	_	m.4351|Glyma.15G122100:1-1386(+)	complete	PF00332.15|Glyco_hydro_17|Glycosyl hydrolases family 17|Glyma.15G122100.1|m.4351:34-353;PF07983.10|X8|X8 domain|Glyma.15G122100.1|m.4351:374-442
Glyma.20G063100	10.62143133	2.604294	2.028013966	9.20E-36	1.53E-34	up	Glyma.20G063100	-	GO:0000041,GO:0003674,GO:0005215,GO:0005385,GO:0005575,GO:0005623,GO:0005886,GO:0006810,GO:0006811,GO:0006812,GO:0006829,GO:0008150,GO:0008324,GO:0015075,GO:0015318,GO:0016020,GO:0022857,GO:0022890,GO:0030001,GO:0034220,GO:0044464,GO:0046873,GO:0046915,GO:0051179,GO:0051234,GO:0055085,GO:0070838,GO:0071577,GO:0071944,GO:0072509,GO:0072511,GO:0098655,GO:0098660,GO:0098662	-	KOG1558-Fe2+/Zn2+ regulated transporter[P]	1065	NP_001236499.1	NP_001236499.1 zinc transporter protein ZIP1 precursor [Glycine max]	100	sp|Q9SLG3|ZIP3_ARATH	sp|Q9SLG3|ZIP3_ARATH Zinc transporter 3 OS=Arabidopsis thaliana GN=ZIP3 PE=2 SV=1	67.5	_	_	_	_	_	_		GO:0005886|plasma membrane;GO:0016021|integral component of membrane	GO:0005385|zinc ion transmembrane transporter activity	ko:K14709	SLC39A1_2_3, ZIP1_2_3		m.3250|Glyma.20G063100:1-1065(+)	complete	PF02535.19|Zip|ZIP Zinc transporter|Glyma.20G063100.1|m.3250:47-351
[truncated: 4,684 more rows]
