# Supplementary material for: Bacillus velezensis 20507 promotes symbiosis between Bradyrhizobium japonicum USDA110 and soybean by secreting flavonoids
Source: Front Microbiol. 2025 Mar 27;16:1572568. doi: 10.3389/fmicb.2025.1572568 (PMC11983421; doi:10.3389/fmicb.2025.1572568)
Supplement: Supplementary Table S5 — GO enrichment of DEGs in BB vs Bj. [file Table_5.XLS]

Ontology	Term	GO.ID	Significant	Annotated	Qvalue
biological process	cell killing	GO:0001906	1	3	1
biological process	cell aggregation	GO:0098743	1	23	1
biological process	behavior	GO:0007610	3	48	1
biological process	biological adhesion	GO:0022610	6	77	1
biological process	locomotion	GO:0040011	11	232	1
biological process	rhythmic process	GO:0048511	22	285	1
biological process	detoxification	GO:0098754	57	278	9.68283870967742e-05
biological process	immune system process	GO:0002376	115	1038	1
biological process	growth	GO:0040007	126	1301	1
biological process	negative regulation of biological process	GO:0048519	225	2657	1
biological process	positive regulation of biological process	GO:0048518	262	2764	1
biological process	reproductive process	GO:0022414	299	3245	1
biological process	reproduction	GO:0000003	299	3261	1
biological process	multi-organism process	GO:0051704	334	2914	0.493372781065089
biological process	signaling	GO:0023052	352	3218	1
biological process	establishment of localization	GO:0051234	369	3766	1
biological process	cellular component organization or biogenesis	GO:0071840	374	5280	1
biological process	localization	GO:0051179	400	4174	1
biological process	multicellular organismal process	GO:0032501	536	5565	1
biological process	developmental process	GO:0032502	652	6316	1
biological process	regulation of biological process	GO:0050789	947	9019	1
biological process	biological regulation	GO:0065007	1087	10119	0.776556777041943
biological process	response to stimulus	GO:0050896	1168	9924	1.85288888888889e-07
biological process	metabolic process	GO:0008152	1570	15383	1
biological process	cellular process	GO:0009987	1735	17777	1
cellular component	other organism	GO:0044215	0	6	1
cellular component	other organism part	GO:0044217	0	6	1
cellular component	extracellular matrix component	GO:0044420	1	4	1
cellular component	synapse part	GO:0044456	5	41	1
cellular component	synapse	GO:0045202	5	49	1
cellular component	extracellular matrix	GO:0031012	6	20	0.392171
cellular component	nucleoid	GO:0009295	8	87	1
cellular component	supramolecular fiber	GO:0099512	17	271	1
cellular component	extracellular region part	GO:0044421	22	204	1
cellular component	extracellular region	GO:0005576	108	875	0.219414
cellular component	membrane-enclosed lumen	GO:0031974	119	2420	1
cellular component	symplast	GO:0055044	154	1468	1
cellular component	cell junction	GO:0030054	158	1510	1
cellular component	protein-containing complex	GO:0032991	177	3729	1
cellular component	membrane part	GO:0044425	243	2506	1
cellular component	organelle part	GO:0044422	469	7596	1
cellular component	membrane	GO:0016020	851	8256	0.219414
cellular component	organelle	GO:0043226	1289	15695	1
cellular component	cell	GO:0005623	1952	20740	1
cellular component	cell part	GO:0044464	1952	20740	1
molecular function	channel regulator activity	GO:0016247	0	9	1
molecular function	metallochaperone activity	GO:0016530	0	11	1
molecular function	protein tag	GO:0031386	0	4	1
molecular function	chemoattractant activity	GO:0042056	0	1	1
molecular function	translation regulator activity	GO:0045182	1	14	1
molecular function	nutrient reservoir activity	GO:0045735	4	13	0.676035290697674
molecular function	electron transfer activity	GO:0009055	4	29	1
molecular function	receptor regulator activity	GO:0030545	12	27	0.00147906875
molecular function	structural molecule activity	GO:0005198	12	473	1
molecular function	antioxidant activity	GO:0016209	34	197	0.150676666666667
molecular function	enzyme regulator activity	GO:0030234	39	468	1
molecular function	transcription factor activity, protein binding	GO:0000988	48	424	1
molecular function	molecular function regulator	GO:0098772	55	573	1
molecular function	molecular transducer activity	GO:0060089	78	592	0.637285328947368
molecular function	signal transducer activity	GO:0004871	83	662	0.983027715517241
molecular function	transporter activity	GO:0005215	239	1814	0.0304812195121951
molecular function	binding	GO:0005488	711	8421	1
molecular function	catalytic activity	GO:0003824	1150	10627	1
