# Supplementary material for: Bacillus velezensis 20507 promotes symbiosis between Bradyrhizobium japonicum USDA110 and soybean by secreting flavonoids
Source: Front Microbiol. 2025 Mar 27;16:1572568. doi: 10.3389/fmicb.2025.1572568 (PMC11983421; doi:10.3389/fmicb.2025.1572568)
Supplement: Supplementary Table S6 — KEGG enrichment of DEGs in BB vs Bj. [file Table_6.XLS]

id	Description	Significant	Annotated	Pvalue	Qvalue	Signi_id	Signi_symbol
ko00940	Phenylpropanoid biosynthesis	88/1079	297/10886	4.08455626007645e-22	1.00609069985041e-19	GLYMA_10G058200v4(-1.49739092203),GLYMA_18G059500v4(11.3597953072),GLYMA_02G259300v4(-2.2228616809),GLYMA_18G103400v4(1.04964510929),GLYMA_15G050800v4(-2.26246477893),GLYMA_01G130800v4(-2.25590600557),GLYMA_03G181700v4(-3.70929055091),GLYMA_13G167100v4(-1.12344461147),GLYMA_06G239500v4(1.44682161611),GLYMA_08G311900v4(2.84793305135),GLYMA_02G234200v4(-1.86852990572),GLYMA_03G007700v4(1.5093498700…	GLYMA_10G058200v4(-1.49739092203),GLYMA_18G059500v4(11.3597953072),GLYMA_02G259300v4(-2.2228616809),GLYMA_18G103400v4(1.04964510929),GLYMA_15G050800v4(-2.26246477893),GLYMA_01G130800v4(-2.25590600557),GLYMA_03G181700v4(-3.70929055091),GLYMA_13G167100v4(-1.12344461147),GLYMA_06G239500v4(1.44682161611),GLYMA_08G311900v4(2.84793305135),GLYMA_02G234200v4(-1.86852990572),GLYMA_03G007700v4(1.5093498700…
ko00941	Flavonoid biosynthesis	37/1079	100/10886	2.88380251161517e-13	3.55163046167342e-11	GLYMA_08G110801v4(-2.671389726),GLYMA_18G059500v4(11.3597953072),GLYMA_18G103400v4(1.04964510929),GLYMA_02G307300v4(-1.22136180763),GLYMA_08G110340v4(-3.02075605413),GLYMA_08G109400v4(-3.86605906413),GLYMA_08G311900v4(2.84793305135),GLYMA_09G075200v4(-3.88265836127),GLYMA_08G311500v4(2.24935652789),GLYMA_20G241700v4(-1.56435335089),GLYMA_06G143000v4(-1.84522857116),GLYMA_08G110500v4(-3.2307254486…	GLYMA_08G110801v4(-2.671389726),GLYMA_18G059500v4(11.3597953072),GLYMA_18G103400v4(1.04964510929),GLYMA_02G307300v4(-1.22136180763),GLYMA_08G110340v4(-3.02075605413),GLYMA_08G109400v4(-3.86605906413),GLYMA_08G311900v4(2.84793305135),GLYMA_09G075200v4(-3.88265836127),GLYMA_08G311500v4(2.24935652789),GLYMA_20G241700v4(-1.56435335089),GLYMA_06G143000v4(-1.84522857116),GLYMA_08G110500v4(-3.2307254486…
ko00960	Tropane, piperidine and pyridine alkaloid biosynthesis	29/1079	72/10886	9.28239524443446e-12	7.62133504279882e-10	GLYMA_08G110801v4(-2.671389726),GLYMA_12G059200v4(-3.19570777055),GLYMA_18G143600v4(-1.33953537604),GLYMA_08G110340v4(-3.02075605413),GLYMA_08G109400v4(-3.86605906413),GLYMA_09G075200v4(-3.88265836127),GLYMA_11G238300v4(-2.81863178763),GLYMA_08G110500v4(-3.23072544866),GLYMA_11G222300v4(-1.83074823466),GLYMA_01G091400v4(-4.59775084277),GLYMA_08G109300v4(-2.6487267548),GLYMA_08G282800v4(-1.3510132…	GLYMA_08G110801v4(-2.671389726),GLYMA_12G059200v4(-3.19570777055),GLYMA_18G143600v4(-1.33953537604),GLYMA_08G110340v4(-3.02075605413),GLYMA_08G109400v4(-3.86605906413),GLYMA_09G075200v4(-3.88265836127),GLYMA_11G238300v4(-2.81863178763),GLYMA_08G110500v4(-3.23072544866),GLYMA_11G222300v4(-1.83074823466),GLYMA_01G091400v4(-4.59775084277),GLYMA_08G109300v4(-2.6487267548),GLYMA_08G282800v4(-1.3510132…
ko04016	MAPK signaling pathway - plant	60/1079	309/10886	2.23239136352848e-07	1.37468310280438e-05	GLYMA_18G056600v4(-1.4373531151),GLYMA_14G124800v4(-2.07551563809),GLYMA_02G042500v4(-1.64896510361),GLYMA_18G208800v4(-1.95809050195),GLYMA_06G160100v4(-1.26595806563),GLYMA_15G062300v4(2.18538884342),GLYMA_18G260700v4(-2.09053526416),GLYMA_19G248900v4(-12.3616486635),GLYMA_10G007000v4(-1.49176305313),GLYMA_11G239000v4(1.7294125307),GLYMA_02G108700v4(-3.86776534456),GLYMA_10G036700v4(-2.59903372…	GLYMA_18G056600v4(-1.4373531151),GLYMA_14G124800v4(-2.07551563809),GLYMA_02G042500v4(-1.64896510361),GLYMA_18G208800v4(-1.95809050195),GLYMA_06G160100v4(-1.26595806563),GLYMA_15G062300v4(2.18538884342),GLYMA_18G260700v4(-2.09053526416),GLYMA_19G248900v4(-12.3616486635),GLYMA_10G007000v4(-1.49176305313),GLYMA_11G239000v4(1.7294125307),GLYMA_02G108700v4(-3.86776534456),GLYMA_10G036700v4(-2.59903372…
ko00195	Photosynthesis	29/1079	123/10886	7.00195917211377e-06	0.000344938620268342	GLYMA_02G094900v4(-10.7689975417),GLYMA_13G129400v4(-1.55749424769),GLYMA_13G357300v4(-1.67360933788),GLYMA_02G047600v4(1.16762716952),GLYMA_05G022900v4(-1.10277131693),GLYMA_02G282500v4(-4.80251524562),GLYMA_14G031800v4(-1.8686228711),GLYMA_16G143600v4(-2.50381345966),GLYMA_05G172300v4(1.75479278629),GLYMA_12G202500v4(-2.04310739754),GLYMA_15G016300v4(-1.55878331281),GLYMA_01G050900v4(-2.0216860…	GLYMA_02G094900v4(-10.7689975417),GLYMA_13G129400v4(-1.55749424769),GLYMA_13G357300v4(-1.67360933788),GLYMA_02G047600v4(1.16762716952),GLYMA_05G022900v4(-1.10277131693),GLYMA_02G282500v4(-4.80251524562),GLYMA_14G031800v4(-1.8686228711),GLYMA_16G143600v4(-2.50381345966),GLYMA_05G172300v4(1.75479278629),GLYMA_12G202500v4(-2.04310739754),GLYMA_15G016300v4(-1.55878331281),GLYMA_01G050900v4(-2.0216860…
ko04075	Plant hormone signal transduction	108/1079	742/10886	2.02064239131389e-05	0.000829526876434125	GLYMA_17G256500v4(-1.80291086533),GLYMA_13G354100v4(-1.18930410673),GLYMA_06G007100v4(1.7932707386),GLYMA_20G230800v4(-1.15044668461),GLYMA_17G153400v4(1.04580402193),GLYMA_04G042000v4(1.12712707898),GLYMA_06G160100v4(-1.26595806563),GLYMA_15G062300v4(2.18538884342),GLYMA_19G248900v4(-12.3616486635),GLYMA_13G354700v4(2.96092647432),GLYMA_10G007000v4(-1.49176305313),GLYMA_11G239000v4(1.7294125307)…	GLYMA_17G256500v4(-1.80291086533),GLYMA_13G354100v4(-1.18930410673),GLYMA_06G007100v4(1.7932707386),GLYMA_20G230800v4(-1.15044668461),GLYMA_17G153400v4(1.04580402193),GLYMA_04G042000v4(1.12712707898),GLYMA_06G160100v4(-1.26595806563),GLYMA_15G062300v4(2.18538884342),GLYMA_19G248900v4(-12.3616486635),GLYMA_13G354700v4(2.96092647432),GLYMA_10G007000v4(-1.49176305313),GLYMA_11G239000v4(1.7294125307)…
ko00360	Phenylalanine metabolism	18/1079	63/10886	2.52312215097029e-05	0.000887835463649695	GLYMA_10G058200v4(-1.49739092203),GLYMA_03G181700v4(-3.70929055091),GLYMA_18G143600v4(-1.33953537604),GLYMA_11G238300v4(-2.81863178763),GLYMA_02G309300v4(-2.6324597916),GLYMA_03G181600v4(-2.49046683327),GLYMA_01G088700v4(11.2376621017),GLYMA_08G282800v4(-1.35101325869),GLYMA_10G248700v4(10.2507247672),GLYMA_12G161500v4(3.19328477489),GLYMA_19G182300v4(-1.79906177562),GLYMA_17G085500v4(-2.39831519…	GLYMA_10G058200v4(-1.49739092203),GLYMA_03G181700v4(-3.70929055091),GLYMA_18G143600v4(-1.33953537604),GLYMA_11G238300v4(-2.81863178763),GLYMA_02G309300v4(-2.6324597916),GLYMA_03G181600v4(-2.49046683327),GLYMA_01G088700v4(11.2376621017),GLYMA_08G282800v4(-1.35101325869),GLYMA_10G248700v4(10.2507247672),GLYMA_12G161500v4(3.19328477489),GLYMA_19G182300v4(-1.79906177562),GLYMA_17G085500v4(-2.39831519…
ko00591	Linoleic acid metabolism	17/1079	60/10886	4.74171785947138e-05	0.00145994997252145	GLYMA_15G243400v4(1.87791740359),GLYMA_13G030300v4(-3.12165515539),GLYMA_13G347800v4(-1.17474233396),GLYMA_13G347600v4(1.11380011995),GLYMA_07G007102v4(1.63807584637),GLYMA_03G237300v4(1.77904594224),GLYMA_07G006750v4(-2.24311549952),GLYMA_08G189500v4(-1.16644519199),GLYMA_13G347500v4(1.1685674971),GLYMA_07G034800v4(-1.27029936918),GLYMA_04G105900v4(-15.6734179399),GLYMA_11G197500v4(1.67245627926…	GLYMA_15G243400v4(1.87791740359),GLYMA_13G030300v4(-3.12165515539),GLYMA_13G347800v4(-1.17474233396),GLYMA_13G347600v4(1.11380011995),GLYMA_07G007102v4(1.63807584637),GLYMA_03G237300v4(1.77904594224),GLYMA_07G006750v4(-2.24311549952),GLYMA_08G189500v4(-1.16644519199),GLYMA_13G347500v4(1.1685674971),GLYMA_07G034800v4(-1.27029936918),GLYMA_04G105900v4(-15.6734179399),GLYMA_11G197500v4(1.67245627926…
ko00910	Nitrogen metabolism	18/1079	68/10886	7.69113771213218e-05	0.00210494295279407	GLYMA_02G132100v4(-1.66791010841),GLYMA_14G181400v4(1.59867516075),GLYMA_19G185900v4(-13.238420663),GLYMA_19G007700v4(7.17238545437),GLYMA_07G212800v4(-1.978136113),GLYMA_14G213300v4(-2.55647667271),GLYMA_19G111000v4(-2.02305563044),GLYMA_05G007100v4(7.65642086669),GLYMA_02G213700v4(-1.48742317795),GLYMA_16G153400v4(-1.38815802634),GLYMA_16G041200v4(-1.57761345023),GLYMA_01G204600v4(-2.4632004066…	GLYMA_02G132100v4(-1.66791010841),GLYMA_14G181400v4(1.59867516075),GLYMA_19G185900v4(-13.238420663),GLYMA_19G007700v4(7.17238545437),GLYMA_07G212800v4(-1.978136113),GLYMA_14G213300v4(-2.55647667271),GLYMA_19G111000v4(-2.02305563044),GLYMA_05G007100v4(7.65642086669),GLYMA_02G213700v4(-1.48742317795),GLYMA_16G153400v4(-1.38815802634),GLYMA_16G041200v4(-1.57761345023),GLYMA_01G204600v4(-2.4632004066…
ko00943	Isoflavonoid biosynthesis	13/1079	42/10886	0.00013642952299076	0.00336047456629872	GLYMA_11G004200v4(-1.1114903734),GLYMA_13G173300v4(2.28027214854),GLYMA_01G239600v4(-1.27766243729),GLYMA_13G173401v4(-2.9090876235),GLYMA_10G176500v4(-2.74025941599),GLYMA_03G143700v4(-1.21463384917),GLYMA_18G080400v4(-1.81468798524),GLYMA_18G220600v4(-1.94596784003),GLYMA_19G146800v4(-3.30380167057),GLYMA_09G048700v4(-2.08622743079),GLYMA_15G156100v4(-4.29114742909),GLYMA_13G173500v4(-2.9216878…	GLYMA_11G004200v4(-1.1114903734),GLYMA_13G173300v4(2.28027214854),GLYMA_01G239600v4(-1.27766243729),GLYMA_13G173401v4(-2.9090876235),GLYMA_10G176500v4(-2.74025941599),GLYMA_03G143700v4(-1.21463384917),GLYMA_18G080400v4(-1.81468798524),GLYMA_18G220600v4(-1.94596784003),GLYMA_19G146800v4(-3.30380167057),GLYMA_09G048700v4(-2.08622743079),GLYMA_15G156100v4(-4.29114742909),GLYMA_13G173500v4(-2.9216878…
ko00908	Zeatin biosynthesis	13/1079	44/10886	0.000230035235829669	0.00476724709562294	GLYMA_13G209101v4(-1.54109333133),GLYMA_10G108400v4(2.07483696555),GLYMA_02G184200v4(-1.76595197987),GLYMA_17G045700v4(1.30073866282),GLYMA_19G136700v4(-1.37511808734),GLYMA_18G297200v4(-2.69287888099),GLYMA_08G365000v4(-4.01736161728),GLYMA_13G104600v4(1.69754314011),GLYMA_04G055600v4(-1.72417855079),GLYMA_10G107900v4(-1.85683206656),GLYMA_10G025300v4(-3.36202355262),GLYMA_17G017400v4(-1.9051058…	GLYMA_13G209101v4(-1.54109333133),GLYMA_10G108400v4(2.07483696555),GLYMA_02G184200v4(-1.76595197987),GLYMA_17G045700v4(1.30073866282),GLYMA_19G136700v4(-1.37511808734),GLYMA_18G297200v4(-2.69287888099),GLYMA_08G365000v4(-4.01736161728),GLYMA_13G104600v4(1.69754314011),GLYMA_04G055600v4(-1.72417855079),GLYMA_10G107900v4(-1.85683206656),GLYMA_10G025300v4(-3.36202355262),GLYMA_17G017400v4(-1.9051058…
ko00980	Metabolism of xenobiotics by cytochrome P450	23/1079	106/10886	0.000232250499530349	0.00476724709562294	GLYMA_03G176300v4(-1.11553514761),GLYMA_02G187200v4(-2.02176159348),GLYMA_05G206900v4(-1.0849896877),GLYMA_10G192900v4(-1.38669912401),GLYMA_07G140100v4(-1.25573529483),GLYMA_03G073702v4(-1.89108862867),GLYMA_18G190200v4(-1.54647877127),GLYMA_13G129100v4(-11.7990562672),GLYMA_07G139700v4(-1.36842540961),GLYMA_08G174900v4(-1.91883065747),GLYMA_12G015300v4(-2.00852331548),GLYMA_02G138300v4(-1.14113…	GLYMA_03G176300v4(-1.11553514761),GLYMA_02G187200v4(-2.02176159348),GLYMA_05G206900v4(-1.0849896877),GLYMA_10G192900v4(-1.38669912401),GLYMA_07G140100v4(-1.25573529483),GLYMA_03G073702v4(-1.89108862867),GLYMA_18G190200v4(-1.54647877127),GLYMA_13G129100v4(-11.7990562672),GLYMA_07G139700v4(-1.36842540961),GLYMA_08G174900v4(-1.91883065747),GLYMA_12G015300v4(-2.00852331548),GLYMA_02G138300v4(-1.14113…
ko00945	Stilbenoid, diarylheptanoid and gingerol biosynthesis	14/1079	51/10886	0.000313578091714638	0.00594147963248788	GLYMA_18G059500v4(11.3597953072),GLYMA_18G103400v4(1.04964510929),GLYMA_08G311900v4(2.84793305135),GLYMA_08G311500v4(2.24935652789),GLYMA_08G311600v4(1.3242005459),GLYMA_11G054500v4(-2.1265409169),GLYMA_02G236500v4(-1.36763699438),GLYMA_20G114200v4(-1.25654422048),GLYMA_01G004200v4(-1.29375649429),GLYMA_18G104000v4(2.03793242931),GLYMA_17G171100v4(-1.93702554629),GLYMA_18G103500v4(1.80615251179),…	GLYMA_18G059500v4(11.3597953072),GLYMA_18G103400v4(1.04964510929),GLYMA_08G311900v4(2.84793305135),GLYMA_08G311500v4(2.24935652789),GLYMA_08G311600v4(1.3242005459),GLYMA_11G054500v4(-2.1265409169),GLYMA_02G236500v4(-1.36763699438),GLYMA_20G114200v4(-1.25654422048),GLYMA_01G004200v4(-1.29375649429),GLYMA_18G104000v4(2.03793242931),GLYMA_17G171100v4(-1.93702554629),GLYMA_18G103500v4(1.80615251179),…
ko00982	Drug metabolism - cytochrome P450	22/1079	110/10886	0.00101843421536941	0.0179183162704092	GLYMA_03G176300v4(-1.11553514761),GLYMA_02G187200v4(-2.02176159348),GLYMA_05G206900v4(-1.0849896877),GLYMA_10G192900v4(-1.38669912401),GLYMA_07G140100v4(-1.25573529483),GLYMA_03G073702v4(-1.89108862867),GLYMA_18G190200v4(-1.54647877127),GLYMA_13G129100v4(-11.7990562672),GLYMA_07G139700v4(-1.36842540961),GLYMA_08G174900v4(-1.91883065747),GLYMA_12G015300v4(-2.00852331548),GLYMA_15G200600v4(-1.15980…	GLYMA_03G176300v4(-1.11553514761),GLYMA_02G187200v4(-2.02176159348),GLYMA_05G206900v4(-1.0849896877),GLYMA_10G192900v4(-1.38669912401),GLYMA_07G140100v4(-1.25573529483),GLYMA_03G073702v4(-1.89108862867),GLYMA_18G190200v4(-1.54647877127),GLYMA_13G129100v4(-11.7990562672),GLYMA_07G139700v4(-1.36842540961),GLYMA_08G174900v4(-1.91883065747),GLYMA_12G015300v4(-2.00852331548),GLYMA_15G200600v4(-1.15980…
ko00410	beta-Alanine metabolism	21/1079	107/10886	0.00168188739024349	0.0262245895850929	GLYMA_18G116300v4(-1.05309899037),GLYMA_18G143600v4(-1.33953537604),GLYMA_16G209300v4(1.5769089997),GLYMA_02G240000v4(-2.27054992304),GLYMA_08G091400v4(-1.7252462093),GLYMA_02G034000v4(-1.79737330408),GLYMA_08G002700v4(-1.2295572977),GLYMA_01G088700v4(11.2376621017),GLYMA_08G282800v4(-1.35101325869),GLYMA_10G248700v4(10.2507247672),GLYMA_18G045100v4(-1.30045341402),GLYMA_02G018801v4(1.13310014951…	GLYMA_18G116300v4(-1.05309899037),GLYMA_18G143600v4(-1.33953537604),GLYMA_16G209300v4(1.5769089997),GLYMA_02G240000v4(-2.27054992304),GLYMA_08G091400v4(-1.7252462093),GLYMA_02G034000v4(-1.79737330408),GLYMA_08G002700v4(-1.2295572977),GLYMA_01G088700v4(11.2376621017),GLYMA_08G282800v4(-1.35101325869),GLYMA_10G248700v4(10.2507247672),GLYMA_18G045100v4(-1.30045341402),GLYMA_02G018801v4(1.13310014951…
ko00330	Arginine and proline metabolism	25/1079	136/10886	0.00170347761407441	0.0262245895850929	GLYMA_18G116300v4(-1.05309899037),GLYMA_01G191700v4(-1.39334616793),GLYMA_20G132000v4(1.34663965545),GLYMA_02G240000v4(-2.27054992304),GLYMA_03G129100v4(-1.01960370545),GLYMA_19G189900v4(-1.13755702257),GLYMA_06G020300v4(2.58362025725),GLYMA_02G034000v4(-1.79737330408),GLYMA_08G002700v4(-1.2295572977),GLYMA_13G049700v4(-1.18012759687),GLYMA_18G045100v4(-1.30045341402),GLYMA_06G184100v4(-1.3221375…	GLYMA_18G116300v4(-1.05309899037),GLYMA_01G191700v4(-1.39334616793),GLYMA_20G132000v4(1.34663965545),GLYMA_02G240000v4(-2.27054992304),GLYMA_03G129100v4(-1.01960370545),GLYMA_19G189900v4(-1.13755702257),GLYMA_06G020300v4(2.58362025725),GLYMA_02G034000v4(-1.79737330408),GLYMA_08G002700v4(-1.2295572977),GLYMA_13G049700v4(-1.18012759687),GLYMA_18G045100v4(-1.30045341402),GLYMA_06G184100v4(-1.3221375…
ko04712	Circadian rhythm - plant	22/1079	117/10886	0.0023389974686781	0.0301314076457337	GLYMA_08G110801v4(-2.671389726),GLYMA_08G110340v4(-3.02075605413),GLYMA_08G109400v4(-3.86605906413),GLYMA_09G075200v4(-3.88265836127),GLYMA_19G224700v4(1.07745972623),GLYMA_08G110500v4(-3.23072544866),GLYMA_01G091400v4(-4.59775084277),GLYMA_19G260900v4(-2.58602310897),GLYMA_08G109300v4(-2.6487267548),GLYMA_11G011500v4(-1.25858366467),GLYMA_19G224200v4(-1.52173588067),GLYMA_08G109200v4(-3.13414478…	GLYMA_08G110801v4(-2.671389726),GLYMA_08G110340v4(-3.02075605413),GLYMA_08G109400v4(-3.86605906413),GLYMA_09G075200v4(-3.88265836127),GLYMA_19G224700v4(1.07745972623),GLYMA_08G110500v4(-3.23072544866),GLYMA_01G091400v4(-4.59775084277),GLYMA_19G260900v4(-2.58602310897),GLYMA_08G109300v4(-2.6487267548),GLYMA_11G011500v4(-1.25858366467),GLYMA_19G224200v4(-1.52173588067),GLYMA_08G109200v4(-3.13414478…
ko04612	Antigen processing and presentation	24/1079	132/10886	0.00242735275355903	0.0301314076457337	GLYMA_02G205600v4(2.21594044811),GLYMA_08G332900v4(1.05973945657),GLYMA_09G131500v4(2.02926302222),GLYMA_07G036200v4(-1.59511595301),GLYMA_08G329300v4(-1.14831709715),GLYMA_01G238600v4(1.60404232947),GLYMA_11G140500v4(1.74185458517),GLYMA_12G236800v4(1.2001147349),GLYMA_07G249000v4(-4.00668749836),GLYMA_18G289100v4(1.49792817479),GLYMA_15G153900v4(1.58912754771),GLYMA_20G234900v4(1.33696210709),G…	GLYMA_02G205600v4(2.21594044811),GLYMA_08G332900v4(1.05973945657),GLYMA_09G131500v4(2.02926302222),GLYMA_07G036200v4(-1.59511595301),GLYMA_08G329300v4(-1.14831709715),GLYMA_01G238600v4(1.60404232947),GLYMA_11G140500v4(1.74185458517),GLYMA_12G236800v4(1.2001147349),GLYMA_07G249000v4(-4.00668749836),GLYMA_18G289100v4(1.49792817479),GLYMA_15G153900v4(1.58912754771),GLYMA_20G234900v4(1.33696210709),G…
ko04964	Proximal tubule bicarbonate reclamation	5/1079	11/10886	0.00262783336910161	0.0301314076457337	GLYMA_19G111000v4(-2.02305563044),GLYMA_16G153400v4(-1.38815802634),GLYMA_16G041200v4(-1.57761345023),GLYMA_01G204600v4(-2.46320040664),GLYMA_02G072200v4(-1.70489425579)	GLYMA_19G111000v4(-2.02305563044),GLYMA_16G153400v4(-1.38815802634),GLYMA_16G041200v4(-1.57761345023),GLYMA_01G204600v4(-2.46320040664),GLYMA_02G072200v4(-1.70489425579)
ko02020	Two-component system	28/1079	163/10886	0.00265846094649354	0.0301314076457337	GLYMA_05G216400v4(-1.30519542924),GLYMA_05G226000v4(2.73719534637),GLYMA_08G022300v4(-1.46068689022),GLYMA_03G216100v4(1.11062483336),GLYMA_09G232100v4(1.2063861639),GLYMA_01G138000v4(-2.01732001824),GLYMA_03G216000v4(-2.6832567498),GLYMA_03G215800v4(-2.09558162839),GLYMA_02G016400v4(1.16381671024),GLYMA_07G122200v4(1.70438676889),GLYMA_14G014400v4(-11.4571209106),GLYMA_14G213300v4(-2.55647667271…	GLYMA_05G216400v4(-1.30519542924),GLYMA_05G226000v4(2.73719534637),GLYMA_08G022300v4(-1.46068689022),GLYMA_03G216100v4(1.11062483336),GLYMA_09G232100v4(1.2063861639),GLYMA_01G138000v4(-2.01732001824),GLYMA_03G216000v4(-2.6832567498),GLYMA_03G215800v4(-2.09558162839),GLYMA_02G016400v4(1.16381671024),GLYMA_07G122200v4(1.70438676889),GLYMA_14G014400v4(-11.4571209106),GLYMA_14G213300v4(-2.55647667271…
ko00640	Propanoate metabolism	15/1079	69/10886	0.00266394240846571	0.0301314076457337	GLYMA_04G243000v4(-3.31135291728),GLYMA_06G120300v4(-2.68187970029),GLYMA_18G195900v4(1.04623418288),GLYMA_16G209300v4(1.5769089997),GLYMA_06G105900v4(-1.08995730579),GLYMA_17G028000v4(-1.14729704553),GLYMA_01G210400v4(-1.58961630196),GLYMA_01G088700v4(11.2376621017),GLYMA_18G196000v4(1.20560439924),GLYMA_04G104900v4(-1.08140026175),GLYMA_04G212100v4(-1.25178246107),GLYMA_08G307800v4(-1.213750705…	GLYMA_04G243000v4(-3.31135291728),GLYMA_06G120300v4(-2.68187970029),GLYMA_18G195900v4(1.04623418288),GLYMA_16G209300v4(1.5769089997),GLYMA_06G105900v4(-1.08995730579),GLYMA_17G028000v4(-1.14729704553),GLYMA_01G210400v4(-1.58961630196),GLYMA_01G088700v4(11.2376621017),GLYMA_18G196000v4(1.20560439924),GLYMA_04G104900v4(-1.08140026175),GLYMA_04G212100v4(-1.25178246107),GLYMA_08G307800v4(-1.213750705…
ko00280	Valine, leucine and isoleucine degradation	21/1079	111/10886	0.00269122401622152	0.0301314076457337	GLYMA_04G243000v4(-3.31135291728),GLYMA_06G120300v4(-2.68187970029),GLYMA_04G049200v4(-2.97011389899),GLYMA_08G204300v4(-1.66662684971),GLYMA_16G209300v4(1.5769089997),GLYMA_02G034000v4(-1.79737330408),GLYMA_06G050100v4(-1.36003935141),GLYMA_08G002700v4(-1.2295572977),GLYMA_01G215500v4(1.09625442576),GLYMA_17G028000v4(-1.14729704553),GLYMA_01G088700v4(11.2376621017),GLYMA_14G036600v4(-1.196260326…	GLYMA_04G243000v4(-3.31135291728),GLYMA_06G120300v4(-2.68187970029),GLYMA_04G049200v4(-2.97011389899),GLYMA_08G204300v4(-1.66662684971),GLYMA_16G209300v4(1.5769089997),GLYMA_02G034000v4(-1.79737330408),GLYMA_06G050100v4(-1.36003935141),GLYMA_08G002700v4(-1.2295572977),GLYMA_01G215500v4(1.09625442576),GLYMA_17G028000v4(-1.14729704553),GLYMA_01G088700v4(11.2376621017),GLYMA_14G036600v4(-1.196260326…
ko00999	Biosynthesis of various plant secondary metabolites	18/1079	90/10886	0.00281935166707045	0.0301935144208002	GLYMA_02G186800v4(1.5262248424),GLYMA_11G129300v4(1.43761594734),GLYMA_06G263100v4(-2.79872943313),GLYMA_11G129700v4(-1.4751776183),GLYMA_20G026300v4(-2.11598960752),GLYMA_12G054000v4(-1.32534949367),GLYMA_08G264002v4(3.23177832357),GLYMA_07G001300v4(1.49247817829),GLYMA_19G239800v4(-3.34060459502),GLYMA_03G121500v4(10.751683524),GLYMA_07G100500v4(-2.6641895489),GLYMA_12G054500v4(1.93968134111),G…	GLYMA_02G186800v4(1.5262248424),GLYMA_11G129300v4(1.43761594734),GLYMA_06G263100v4(-2.79872943313),GLYMA_11G129700v4(-1.4751776183),GLYMA_20G026300v4(-2.11598960752),GLYMA_12G054000v4(-1.32534949367),GLYMA_08G264002v4(3.23177832357),GLYMA_07G001300v4(1.49247817829),GLYMA_19G239800v4(-3.34060459502),GLYMA_03G121500v4(10.751683524),GLYMA_07G100500v4(-2.6641895489),GLYMA_12G054500v4(1.93968134111),G…
ko00904	Diterpenoid biosynthesis	13/1079	58/10886	0.00378533191030754	0.0388494590794722	GLYMA_16G200800v4(10.8950299087),GLYMA_01G105200v4(-3.02082453711),GLYMA_15G248401v4(-2.6854988897),GLYMA_15G263332v4(1.5899708916),GLYMA_09G029400v4(1.45676940998),GLYMA_13G259500v4(-3.98752634991),GLYMA_13G361700v4(-3.05588701292),GLYMA_10G241100v4(2.50816729304),GLYMA_20G141200v4(-3.09903874331),GLYMA_13G218200v4(-1.24623106948),GLYMA_15G093900v4(-1.4729746616),GLYMA_04G071000v4(2.28674966228)…	GLYMA_16G200800v4(10.8950299087),GLYMA_01G105200v4(-3.02082453711),GLYMA_15G248401v4(-2.6854988897),GLYMA_15G263332v4(1.5899708916),GLYMA_09G029400v4(1.45676940998),GLYMA_13G259500v4(-3.98752634991),GLYMA_13G361700v4(-3.05588701292),GLYMA_10G241100v4(2.50816729304),GLYMA_20G141200v4(-3.09903874331),GLYMA_13G218200v4(-1.24623106948),GLYMA_15G093900v4(-1.4729746616),GLYMA_04G071000v4(2.28674966228)…
ko00130	Ubiquinone and other terpenoid-quinone biosynthesis	18/1079	97/10886	0.00644910055772898	0.0635406118108876	GLYMA_12G141900v4(-4.87958013172),GLYMA_12G014300v4(1.15751878353),GLYMA_02G236500v4(-1.36763699438),GLYMA_10G070200v4(1.02412919895),GLYMA_20G114200v4(-1.25654422048),GLYMA_17G064400v4(10.1837925022),GLYMA_12G161400v4(-11.4823373994),GLYMA_12G161500v4(3.19328477489),GLYMA_01G232400v4(-1.80439277171),GLYMA_15G130500v4(-1.5221290386),GLYMA_08G061200v4(-1.00660917548),GLYMA_06G235500v4(-2.266235030…	GLYMA_12G141900v4(-4.87958013172),GLYMA_12G014300v4(1.15751878353),GLYMA_02G236500v4(-1.36763699438),GLYMA_10G070200v4(1.02412919895),GLYMA_20G114200v4(-1.25654422048),GLYMA_17G064400v4(10.1837925022),GLYMA_12G161400v4(-11.4823373994),GLYMA_12G161500v4(3.19328477489),GLYMA_01G232400v4(-1.80439277171),GLYMA_15G130500v4(-1.5221290386),GLYMA_08G061200v4(-1.00660917548),GLYMA_06G235500v4(-2.266235030…
ko04141	Protein processing in endoplasmic reticulum	56/1079	408/10886	0.00722597358243	0.0684565918335473	GLYMA_02G205600v4(2.21594044811),GLYMA_13G175700v4(1.95387450462),GLYMA_08G332900v4(1.05973945657),GLYMA_08G068700v4(1.78427896726),GLYMA_13G176200v4(1.4519980588),GLYMA_07G200700v4(3.07915198737),GLYMA_09G131500v4(2.02926302222),GLYMA_20G015900v4(1.43853541568),GLYMA_17G224900v4(2.4249573219),GLYMA_14G214800v4(2.10312797193),GLYMA_19G072702v4(-13.3816191034),GLYMA_15G264600v4(1.92734062242),GLYM…	GLYMA_02G205600v4(2.21594044811),GLYMA_13G175700v4(1.95387450462),GLYMA_08G332900v4(1.05973945657),GLYMA_08G068700v4(1.78427896726),GLYMA_13G176200v4(1.4519980588),GLYMA_07G200700v4(3.07915198737),GLYMA_09G131500v4(2.02926302222),GLYMA_20G015900v4(1.43853541568),GLYMA_17G224900v4(2.4249573219),GLYMA_14G214800v4(2.10312797193),GLYMA_19G072702v4(-13.3816191034),GLYMA_15G264600v4(1.92734062242),GLYM…
ko00073	Cutin, suberine and wax biosynthesis	12/1079	56/10886	0.00773119309822661	0.0705301826504883	GLYMA_09G123800v4(-1.31521962311),GLYMA_11G100100v4(-2.27136608746),GLYMA_19G096100v4(-2.3903027646),GLYMA_13G317700v4(-2.29410981528),GLYMA_12G087400v4(-3.11167082197),GLYMA_14G192500v4(-1.62374763748),GLYMA_03G160300v4(1.79683981669),GLYMA_06G167600v4(-1.88708008536),GLYMA_07G069500v4(-3.04154555782),GLYMA_11G175900v4(-1.3934286734),GLYMA_11G185000v4(-2.49603114874),GLYMA_16G053300v4(-1.9555942…	GLYMA_09G123800v4(-1.31521962311),GLYMA_11G100100v4(-2.27136608746),GLYMA_19G096100v4(-2.3903027646),GLYMA_13G317700v4(-2.29410981528),GLYMA_12G087400v4(-3.11167082197),GLYMA_14G192500v4(-1.62374763748),GLYMA_03G160300v4(1.79683981669),GLYMA_06G167600v4(-1.88708008536),GLYMA_07G069500v4(-3.04154555782),GLYMA_11G175900v4(-1.3934286734),GLYMA_11G185000v4(-2.49603114874),GLYMA_16G053300v4(-1.9555942…
ko00254	Aflatoxin biosynthesis	2/1079	2/10886	0.00981620099091845	0.0863530463110872	GLYMA_06G105900v4(-1.08995730579),GLYMA_04G104900v4(-1.08140026175)	GLYMA_06G105900v4(-1.08995730579),GLYMA_04G104900v4(-1.08140026175)
ko00480	Glutathione metabolism	28/1079	180/10886	0.0106666798340119	0.0905990229095748	GLYMA_03G176300v4(-1.11553514761),GLYMA_02G187200v4(-2.02176159348),GLYMA_05G206900v4(-1.0849896877),GLYMA_10G192900v4(-1.38669912401),GLYMA_14G101200v4(-1.00804513978),GLYMA_07G140100v4(-1.25573529483),GLYMA_03G073702v4(-1.89108862867),GLYMA_18G190200v4(-1.54647877127),GLYMA_06G020300v4(2.58362025725),GLYMA_11G024100v4(-1.12531769739),GLYMA_13G129100v4(-11.7990562672),GLYMA_11G236100v4(-1.319164…	GLYMA_03G176300v4(-1.11553514761),GLYMA_02G187200v4(-2.02176159348),GLYMA_05G206900v4(-1.0849896877),GLYMA_10G192900v4(-1.38669912401),GLYMA_14G101200v4(-1.00804513978),GLYMA_07G140100v4(-1.25573529483),GLYMA_03G073702v4(-1.89108862867),GLYMA_18G190200v4(-1.54647877127),GLYMA_06G020300v4(2.58362025725),GLYMA_11G024100v4(-1.12531769739),GLYMA_13G129100v4(-11.7990562672),GLYMA_11G236100v4(-1.319164…
ko04915	Estrogen signaling pathway	14/1079	73/10886	0.0114879308238158	0.0935242691431472	GLYMA_02G205600v4(2.21594044811),GLYMA_08G332900v4(1.05973945657),GLYMA_18G260700v4(-2.09053526416),GLYMA_09G131500v4(2.02926302222),GLYMA_02G108700v4(-3.86776534456),GLYMA_11G140500v4(1.74185458517),GLYMA_18G289100v4(1.49792817479),GLYMA_12G064000v4(1.65975397223),GLYMA_18G289600v4(1.39679650827),GLYMA_17G072400v4(1.44719440862),GLYMA_16G178800v4(1.42319253294),GLYMA_13G224000v4(1.13244662744),G…	GLYMA_02G205600v4(2.21594044811),GLYMA_08G332900v4(1.05973945657),GLYMA_18G260700v4(-2.09053526416),GLYMA_09G131500v4(2.02926302222),GLYMA_02G108700v4(-3.86776534456),GLYMA_11G140500v4(1.74185458517),GLYMA_18G289100v4(1.49792817479),GLYMA_12G064000v4(1.65975397223),GLYMA_18G289600v4(1.39679650827),GLYMA_17G072400v4(1.44719440862),GLYMA_16G178800v4(1.42319253294),GLYMA_13G224000v4(1.13244662744),G…
ko04380	Osteoclast differentiation	12/1079	59/10886	0.0117704689156653	0.0935242691431472	GLYMA_08G093500v4(-1.29386089131),GLYMA_16G124400v4(2.41343410747),GLYMA_09G192700v4(1.361388991),GLYMA_17G149000v4(1.01060027689),GLYMA_06G128700v4(-1.24331283722),GLYMA_05G247800v4(-1.52502518254),GLYMA_07G084200v4(1.02592777898),GLYMA_08G056300v4(11.3086120696),GLYMA_06G184500v4(-1.22991327898),GLYMA_08G093600v4(-2.28236878559),GLYMA_17G092100v4(-1.18388982938),GLYMA_08G017400v4(-1.02562854982)	GLYMA_08G093500v4(-1.29386089131),GLYMA_16G124400v4(2.41343410747),GLYMA_09G192700v4(1.361388991),GLYMA_17G149000v4(1.01060027689),GLYMA_06G128700v4(-1.24331283722),GLYMA_05G247800v4(-1.52502518254),GLYMA_07G084200v4(1.02592777898),GLYMA_08G056300v4(11.3086120696),GLYMA_06G184500v4(-1.22991327898),GLYMA_08G093600v4(-2.28236878559),GLYMA_17G092100v4(-1.18388982938),GLYMA_08G017400v4(-1.02562854982)
ko00950	Isoquinoline alkaloid biosynthesis	11/1079	53/10886	0.0133894518649086	0.103063543960152	GLYMA_18G143600v4(-1.33953537604),GLYMA_15G071000v4(-2.05917476777),GLYMA_11G238300v4(-2.81863178763),GLYMA_08G282800v4(-1.35101325869),GLYMA_18G225100v4(-2.6838377912),GLYMA_10G248700v4(10.2507247672),GLYMA_12G161500v4(3.19328477489),GLYMA_17G085500v4(-2.39831519651),GLYMA_03G037609v4(10.1719982201),GLYMA_06G235500v4(-2.26623503034),GLYMA_10G090600v4(-1.12665760047)	GLYMA_18G143600v4(-1.33953537604),GLYMA_15G071000v4(-2.05917476777),GLYMA_11G238300v4(-2.81863178763),GLYMA_08G282800v4(-1.35101325869),GLYMA_18G225100v4(-2.6838377912),GLYMA_10G248700v4(10.2507247672),GLYMA_12G161500v4(3.19328477489),GLYMA_17G085500v4(-2.39831519651),GLYMA_03G037609v4(10.1719982201),GLYMA_06G235500v4(-2.26623503034),GLYMA_10G090600v4(-1.12665760047)
ko00460	Cyanoamino acid metabolism	17/1079	100/10886	0.0185772326992614	0.135009479048804	GLYMA_02G186800v4(1.5262248424),GLYMA_11G129300v4(1.43761594734),GLYMA_06G263100v4(-2.79872943313),GLYMA_09G258000v4(-2.25406570395),GLYMA_11G129700v4(-1.4751776183),GLYMA_20G026300v4(-2.11598960752),GLYMA_12G054000v4(-1.32534949367),GLYMA_11G236100v4(-1.31916490081),GLYMA_18G234600v4(-1.13703380932),GLYMA_07G100500v4(-2.6641895489),GLYMA_11G235800v4(-1.33277482327),GLYMA_12G054500v4(1.9396813411…	GLYMA_02G186800v4(1.5262248424),GLYMA_11G129300v4(1.43761594734),GLYMA_06G263100v4(-2.79872943313),GLYMA_09G258000v4(-2.25406570395),GLYMA_11G129700v4(-1.4751776183),GLYMA_20G026300v4(-2.11598960752),GLYMA_12G054000v4(-1.32534949367),GLYMA_11G236100v4(-1.31916490081),GLYMA_18G234600v4(-1.13703380932),GLYMA_07G100500v4(-2.6641895489),GLYMA_11G235800v4(-1.33277482327),GLYMA_12G054500v4(1.9396813411…
ko00270	Cysteine and methionine metabolism	31/1079	213/10886	0.0186359238174204	0.135009479048804	GLYMA_02G268400v4(-2.43446967514),GLYMA_15G112700v4(-1.54928251968),GLYMA_06G117200v4(1.38493408),GLYMA_04G049200v4(-2.97011389899),GLYMA_09G258000v4(-2.25406570395),GLYMA_05G090100v4(-9.64887284522),GLYMA_02G268200v4(-2.46558901007),GLYMA_06G050100v4(-1.36003935141),GLYMA_08G030100v4(-3.34790522272),GLYMA_14G049500v4(-1.48492038723),GLYMA_01G210400v4(-1.58961630196),GLYMA_01G196100v4(1.274277573…	GLYMA_02G268400v4(-2.43446967514),GLYMA_15G112700v4(-1.54928251968),GLYMA_06G117200v4(1.38493408),GLYMA_04G049200v4(-2.97011389899),GLYMA_09G258000v4(-2.25406570395),GLYMA_05G090100v4(-9.64887284522),GLYMA_02G268200v4(-2.46558901007),GLYMA_06G050100v4(-1.36003935141),GLYMA_08G030100v4(-3.34790522272),GLYMA_14G049500v4(-1.48492038723),GLYMA_01G210400v4(-1.58961630196),GLYMA_01G196100v4(1.274277573…
ko00983	Drug metabolism - other enzymes	22/1079	141/10886	0.0211629506799132	0.148936254409013	GLYMA_03G176300v4(-1.11553514761),GLYMA_02G187200v4(-2.02176159348),GLYMA_05G206900v4(-1.0849896877),GLYMA_10G192900v4(-1.38669912401),GLYMA_07G140100v4(-1.25573529483),GLYMA_03G073702v4(-1.89108862867),GLYMA_18G190200v4(-1.54647877127),GLYMA_13G129100v4(-11.7990562672),GLYMA_07G139700v4(-1.36842540961),GLYMA_08G174900v4(-1.91883065747),GLYMA_08G118700v4(-2.09317323285),GLYMA_05G161300v4(-2.02236…	GLYMA_03G176300v4(-1.11553514761),GLYMA_02G187200v4(-2.02176159348),GLYMA_05G206900v4(-1.0849896877),GLYMA_10G192900v4(-1.38669912401),GLYMA_07G140100v4(-1.25573529483),GLYMA_03G073702v4(-1.89108862867),GLYMA_18G190200v4(-1.54647877127),GLYMA_13G129100v4(-11.7990562672),GLYMA_07G139700v4(-1.36842540961),GLYMA_08G174900v4(-1.91883065747),GLYMA_08G118700v4(-2.09317323285),GLYMA_05G161300v4(-2.02236…
ko04920	Adipocytokine signaling pathway	13/1079	72/10886	0.0233940856642882	0.160064796650393	GLYMA_02G308800v4(1.25374236088),GLYMA_08G218400v4(-1.74444693653),GLYMA_20G007900v4(-1.32636388392),GLYMA_01G194900v4(-1.34179279968),GLYMA_10G010800v4(-1.79634584647),GLYMA_13G119500v4(-1.24736335412),GLYMA_17G109800v4(-1.78254106144),GLYMA_09G079400v4(-1.07180007413),GLYMA_13G161500v4(-2.58695706496),GLYMA_20G060300v4(-1.19599922918),GLYMA_05G216600v4(-1.01003696276),GLYMA_11G235300v4(-1.44607…	GLYMA_02G308800v4(1.25374236088),GLYMA_08G218400v4(-1.74444693653),GLYMA_20G007900v4(-1.32636388392),GLYMA_01G194900v4(-1.34179279968),GLYMA_10G010800v4(-1.79634584647),GLYMA_13G119500v4(-1.24736335412),GLYMA_17G109800v4(-1.78254106144),GLYMA_09G079400v4(-1.07180007413),GLYMA_13G161500v4(-2.58695706496),GLYMA_20G060300v4(-1.19599922918),GLYMA_05G216600v4(-1.01003696276),GLYMA_11G235300v4(-1.44607…
ko04212	Longevity regulating pathway - worm	27/1079	186/10886	0.0275758363028885	0.183577402414678	GLYMA_03G176300v4(-1.11553514761),GLYMA_02G187200v4(-2.02176159348),GLYMA_05G206900v4(-1.0849896877),GLYMA_10G192900v4(-1.38669912401),GLYMA_10G193200v4(1.00774822789),GLYMA_11G184100v4(-1.5006914373),GLYMA_07G140100v4(-1.25573529483),GLYMA_03G073702v4(-1.89108862867),GLYMA_18G190200v4(-1.54647877127),GLYMA_13G317700v4(-2.29410981528),GLYMA_13G129100v4(-11.7990562672),GLYMA_12G087400v4(-3.1116708…	GLYMA_03G176300v4(-1.11553514761),GLYMA_02G187200v4(-2.02176159348),GLYMA_05G206900v4(-1.0849896877),GLYMA_10G192900v4(-1.38669912401),GLYMA_10G193200v4(1.00774822789),GLYMA_11G184100v4(-1.5006914373),GLYMA_07G140100v4(-1.25573529483),GLYMA_03G073702v4(-1.89108862867),GLYMA_18G190200v4(-1.54647877127),GLYMA_13G317700v4(-2.29410981528),GLYMA_13G129100v4(-11.7990562672),GLYMA_12G087400v4(-3.1116708…
ko00250	Alanine, aspartate and glutamate metabolism	18/1079	113/10886	0.0288841227656651	0.187226723744201	GLYMA_08G091400v4(-1.7252462093),GLYMA_14G213300v4(-2.55647667271),GLYMA_14G195000v4(1.85413142158),GLYMA_19G111000v4(-2.02305563044),GLYMA_16G153400v4(-1.38815802634),GLYMA_16G041200v4(-1.57761345023),GLYMA_01G204600v4(-2.46320040664),GLYMA_04G007300v4(-1.65823414806),GLYMA_02G228100v4(2.05035639374),GLYMA_03G037609v4(10.1719982201),GLYMA_17G097651v4(-2.14755637536),GLYMA_02G072200v4(-1.70489425…	GLYMA_08G091400v4(-1.7252462093),GLYMA_14G213300v4(-2.55647667271),GLYMA_14G195000v4(1.85413142158),GLYMA_19G111000v4(-2.02305563044),GLYMA_16G153400v4(-1.38815802634),GLYMA_16G041200v4(-1.57761345023),GLYMA_01G204600v4(-2.46320040664),GLYMA_04G007300v4(-1.65823414806),GLYMA_02G228100v4(2.05035639374),GLYMA_03G037609v4(10.1719982201),GLYMA_17G097651v4(-2.14755637536),GLYMA_02G072200v4(-1.70489425…
ko00650	Butanoate metabolism	9/1079	45/10886	0.0301474813841233	0.190405145583936	GLYMA_08G091400v4(-1.7252462093),GLYMA_01G215500v4(1.09625442576),GLYMA_01G088700v4(11.2376621017),GLYMA_14G036600v4(-1.19626032697),GLYMA_06G169700v4(1.10058090615),GLYMA_11G027000v4(1.03536631657),GLYMA_17G034100v4(-1.27579871325),GLYMA_08G091301v4(-1.9337922261),GLYMA_08G091500v4(-1.85177398552)	GLYMA_08G091400v4(-1.7252462093),GLYMA_01G215500v4(1.09625442576),GLYMA_01G088700v4(11.2376621017),GLYMA_14G036600v4(-1.19626032697),GLYMA_06G169700v4(1.10058090615),GLYMA_11G027000v4(1.03536631657),GLYMA_17G034100v4(-1.27579871325),GLYMA_08G091301v4(-1.9337922261),GLYMA_08G091500v4(-1.85177398552)
ko00907	Pinene, camphor and geraniol degradation	3/1079	8/10886	0.0371637518283167	0.224068000992348	GLYMA_01G088700v4(11.2376621017),GLYMA_14G036600v4(-1.19626032697),GLYMA_17G034100v4(-1.27579871325)	GLYMA_01G088700v4(11.2376621017),GLYMA_14G036600v4(-1.19626032697),GLYMA_17G034100v4(-1.27579871325)
ko04745	Phototransduction - fly	6/1079	26/10886	0.0382064668358747	0.224068000992348	GLYMA_18G260700v4(-2.09053526416),GLYMA_02G108700v4(-3.86776534456),GLYMA_01G011800v4(-2.20421295632),GLYMA_09G209400v4(-1.30015101894),GLYMA_01G011500v4(-2.15224685827),GLYMA_01G011600v4(-3.10248554599)	GLYMA_18G260700v4(-2.09053526416),GLYMA_02G108700v4(-3.86776534456),GLYMA_01G011800v4(-2.20421295632),GLYMA_09G209400v4(-1.30015101894),GLYMA_01G011500v4(-2.15224685827),GLYMA_01G011600v4(-3.10248554599)
ko04925	Aldosterone synthesis and secretion	6/1079	26/10886	0.0382064668358747	0.224068000992348	GLYMA_18G260700v4(-2.09053526416),GLYMA_02G108700v4(-3.86776534456),GLYMA_01G011800v4(-2.20421295632),GLYMA_09G209400v4(-1.30015101894),GLYMA_01G011500v4(-2.15224685827),GLYMA_01G011600v4(-3.10248554599)	GLYMA_18G260700v4(-2.09053526416),GLYMA_02G108700v4(-3.86776534456),GLYMA_01G011800v4(-2.20421295632),GLYMA_09G209400v4(-1.30015101894),GLYMA_01G011500v4(-2.15224685827),GLYMA_01G011600v4(-3.10248554599)
ko00061	Fatty acid biosynthesis	15/1079	93/10886	0.0394798076039334	0.226151162284466	GLYMA_18G195900v4(1.04623418288),GLYMA_08G024700v4(-1.97120349689),GLYMA_08G204300v4(-1.66662684971),GLYMA_06G168100v4(-1.64663773552),GLYMA_06G105900v4(-1.08995730579),GLYMA_20G007900v4(-1.32636388392),GLYMA_04G197400v4(-1.83508092629),GLYMA_18G196000v4(1.20560439924),GLYMA_10G010800v4(-1.79634584647),GLYMA_04G104900v4(-1.08140026175),GLYMA_08G073900v4(1.89279439607),GLYMA_20G060300v4(-1.1959992…	GLYMA_18G195900v4(1.04623418288),GLYMA_08G024700v4(-1.97120349689),GLYMA_08G204300v4(-1.66662684971),GLYMA_06G168100v4(-1.64663773552),GLYMA_06G105900v4(-1.08995730579),GLYMA_20G007900v4(-1.32636388392),GLYMA_04G197400v4(-1.83508092629),GLYMA_18G196000v4(1.20560439924),GLYMA_10G010800v4(-1.79634584647),GLYMA_04G104900v4(-1.08140026175),GLYMA_08G073900v4(1.89279439607),GLYMA_20G060300v4(-1.1959992…
ko00040	Pentose and glucuronate interconversions	30/1079	222/10886	0.0489960330791774	0.258295940972356	GLYMA_09G224800v4(-11.5909051188),GLYMA_05G226000v4(2.73719534637),GLYMA_08G285350v4(1.5811790098),GLYMA_09G232100v4(1.2063861639),GLYMA_01G138000v4(-2.01732001824),GLYMA_03G216000v4(-2.6832567498),GLYMA_15G008900v4(2.74973320449),GLYMA_03G215800v4(-2.09558162839),GLYMA_15G275400v4(-3.30361888204),GLYMA_14G014400v4(-11.4571209106),GLYMA_08G033000v4(1.5252502199),GLYMA_18G139802v4(2.18989172513),G…	GLYMA_09G224800v4(-11.5909051188),GLYMA_05G226000v4(2.73719534637),GLYMA_08G285350v4(1.5811790098),GLYMA_09G232100v4(1.2063861639),GLYMA_01G138000v4(-2.01732001824),GLYMA_03G216000v4(-2.6832567498),GLYMA_15G008900v4(2.74973320449),GLYMA_03G215800v4(-2.09558162839),GLYMA_15G275400v4(-3.30361888204),GLYMA_14G014400v4(-11.4571209106),GLYMA_08G033000v4(1.5252502199),GLYMA_18G139802v4(2.18989172513),G…
ko04213	Longevity regulating pathway - multiple species	17/1079	112/10886	0.0492414133047271	0.258295940972356	GLYMA_02G205600v4(2.21594044811),GLYMA_02G308800v4(1.25374236088),GLYMA_08G218400v4(-1.74444693653),GLYMA_11G140500v4(1.74185458517),GLYMA_18G289100v4(1.49792817479),GLYMA_12G064000v4(1.65975397223),GLYMA_18G289600v4(1.39679650827),GLYMA_17G077500v4(2.33010634508),GLYMA_17G072400v4(1.44719440862),GLYMA_13G119500v4(-1.24736335412),GLYMA_05G022200v4(1.67643275726),GLYMA_20G196900v4(-2.22078859565),…	GLYMA_02G205600v4(2.21594044811),GLYMA_02G308800v4(1.25374236088),GLYMA_08G218400v4(-1.74444693653),GLYMA_11G140500v4(1.74185458517),GLYMA_18G289100v4(1.49792817479),GLYMA_12G064000v4(1.65975397223),GLYMA_18G289600v4(1.39679650827),GLYMA_17G077500v4(2.33010634508),GLYMA_17G072400v4(1.44719440862),GLYMA_13G119500v4(-1.24736335412),GLYMA_05G022200v4(1.67643275726),GLYMA_20G196900v4(-2.22078859565),…
ko00500	Starch and sucrose metabolism	42/1079	328/10886	0.0495779232803598	0.258295940972356	GLYMA_05G216400v4(-1.30519542924),GLYMA_02G186800v4(1.5262248424),GLYMA_11G129300v4(1.43761594734),GLYMA_17G150100v4(-1.63866844636),GLYMA_06G318400v4(-1.27396699382),GLYMA_08G022300v4(-1.46068689022),GLYMA_06G263100v4(-2.79872943313),GLYMA_02G070500v4(1.57642493742),GLYMA_03G216100v4(1.11062483336),GLYMA_11G129700v4(-1.4751776183),GLYMA_20G026300v4(-2.11598960752),GLYMA_12G054000v4(-1.3253494936…	GLYMA_05G216400v4(-1.30519542924),GLYMA_02G186800v4(1.5262248424),GLYMA_11G129300v4(1.43761594734),GLYMA_17G150100v4(-1.63866844636),GLYMA_06G318400v4(-1.27396699382),GLYMA_08G022300v4(-1.46068689022),GLYMA_06G263100v4(-2.79872943313),GLYMA_02G070500v4(1.57642493742),GLYMA_03G216100v4(1.11062483336),GLYMA_11G129700v4(-1.4751776183),GLYMA_20G026300v4(-2.11598960752),GLYMA_12G054000v4(-1.3253494936…
ko00400	Phenylalanine, tyrosine and tryptophan biosynthesis	14/1079	88/10886	0.0503317988105047	0.258295940972356	GLYMA_11G003500v4(1.41208266077),GLYMA_08G264002v4(3.23177832357),GLYMA_08G141500v4(-1.57823644209),GLYMA_11G238300v4(-2.81863178763),GLYMA_19G239800v4(-3.34060459502),GLYMA_12G161500v4(3.19328477489),GLYMA_06G061700v4(-11.133478331),GLYMA_03G037609v4(10.1719982201),GLYMA_06G235500v4(-2.26623503034),GLYMA_04G061100v4(-1.17351552697),GLYMA_02G113100v4(1.35959939618),GLYMA_12G181800v4(-1.4972085168…	GLYMA_11G003500v4(1.41208266077),GLYMA_08G264002v4(3.23177832357),GLYMA_08G141500v4(-1.57823644209),GLYMA_11G238300v4(-2.81863178763),GLYMA_19G239800v4(-3.34060459502),GLYMA_12G161500v4(3.19328477489),GLYMA_06G061700v4(-11.133478331),GLYMA_03G037609v4(10.1719982201),GLYMA_06G235500v4(-2.26623503034),GLYMA_04G061100v4(-1.17351552697),GLYMA_02G113100v4(1.35959939618),GLYMA_12G181800v4(-1.4972085168…
ko04670	Leukocyte transendothelial migration	5/1079	21/10886	0.0503345936253822	0.258295940972356	GLYMA_16G124400v4(2.41343410747),GLYMA_09G192700v4(1.361388991),GLYMA_07G084200v4(1.02592777898),GLYMA_06G184500v4(-1.22991327898),GLYMA_17G092100v4(-1.18388982938)	GLYMA_16G124400v4(2.41343410747),GLYMA_09G192700v4(1.361388991),GLYMA_07G084200v4(1.02592777898),GLYMA_06G184500v4(-1.22991327898),GLYMA_17G092100v4(-1.18388982938)
ko00196	Photosynthesis - antenna proteins	7/1079	36/10886	0.0601181465277212	0.302205075993271	GLYMA_20G212900v4(-2.18783925006),GLYMA_10G177200v4(-3.62159696072),GLYMA_07G047600v4(-2.68392138188),GLYMA_08G180000v4(1.3173944574),GLYMA_14G008000v4(-2.94290059419),GLYMA_02G305400v4(-4.88367189526),GLYMA_06G039700v4(-1.29580741785)	GLYMA_20G212900v4(-2.18783925006),GLYMA_10G177200v4(-3.62159696072),GLYMA_07G047600v4(-2.68392138188),GLYMA_08G180000v4(1.3173944574),GLYMA_14G008000v4(-2.94290059419),GLYMA_02G305400v4(-4.88367189526),GLYMA_06G039700v4(-1.29580741785)
ko00592	alpha-Linolenic acid metabolism	15/1079	99/10886	0.0627945092468916	0.309345582395213	GLYMA_01G086900v4(1.16153607453),GLYMA_13G030300v4(-3.12165515539),GLYMA_14G156400v4(-2.05249168702),GLYMA_06G016900v4(1.10358950139),GLYMA_04G035000v4(-2.14802912573),GLYMA_15G223900v4(-2.50784253928),GLYMA_07G246300v4(-1.051524198),GLYMA_19G057500v4(-1.01235204991),GLYMA_13G070900v4(-1.19450404544),GLYMA_11G197500v4(1.67245627926),GLYMA_18G202800v4(-1.9751998325),GLYMA_16G008700v4(-1.4222957100…	GLYMA_01G086900v4(1.16153607453),GLYMA_13G030300v4(-3.12165515539),GLYMA_14G156400v4(-2.05249168702),GLYMA_06G016900v4(1.10358950139),GLYMA_04G035000v4(-2.14802912573),GLYMA_15G223900v4(-2.50784253928),GLYMA_07G246300v4(-1.051524198),GLYMA_19G057500v4(-1.01235204991),GLYMA_13G070900v4(-1.19450404544),GLYMA_11G197500v4(1.67245627926),GLYMA_18G202800v4(-1.9751998325),GLYMA_16G008700v4(-1.4222957100…
ko00627	Aminobenzoate degradation	3/1079	10/10886	0.0685938311102665	0.331289091430389	GLYMA_01G088700v4(11.2376621017),GLYMA_17G034100v4(-1.27579871325),GLYMA_20G232900v4(1.1807955598)	GLYMA_01G088700v4(11.2376621017),GLYMA_17G034100v4(-1.27579871325),GLYMA_20G232900v4(1.1807955598)
ko04664	Fc epsilon RI signaling pathway	6/1079	30/10886	0.0704377087927632	0.333652304807826	GLYMA_16G124400v4(2.41343410747),GLYMA_09G192700v4(1.361388991),GLYMA_07G084200v4(1.02592777898),GLYMA_06G184500v4(-1.22991327898),GLYMA_17G092100v4(-1.18388982938),GLYMA_08G017400v4(-1.02562854982)	GLYMA_16G124400v4(2.41343410747),GLYMA_09G192700v4(1.361388991),GLYMA_07G084200v4(1.02592777898),GLYMA_06G184500v4(-1.22991327898),GLYMA_17G092100v4(-1.18388982938),GLYMA_08G017400v4(-1.02562854982)
ko00401	Novobiocin biosynthesis	2/1079	5/10886	0.0801378316707644	0.359917195640023	GLYMA_12G161500v4(3.19328477489),GLYMA_06G235500v4(-2.26623503034)	GLYMA_12G161500v4(3.19328477489),GLYMA_06G235500v4(-2.26623503034)
ko00140	Steroid hormone biosynthesis	4/1079	17/10886	0.080366125949535	0.359917195640023	GLYMA_03G142100v4(-1.32124277653),GLYMA_15G243400v4(1.87791740359),GLYMA_16G195600v4(-2.59851270449),GLYMA_15G243300v4(2.49461499211)	GLYMA_03G142100v4(-1.32124277653),GLYMA_15G243400v4(1.87791740359),GLYMA_16G195600v4(-2.59851270449),GLYMA_15G243300v4(2.49461499211)
ko00590	Arachidonic acid metabolism	4/1079	17/10886	0.080366125949535	0.359917195640023	GLYMA_11G236100v4(-1.31916490081),GLYMA_02G138300v4(-1.14113671155),GLYMA_07G206900v4(1.26804135947),GLYMA_11G235800v4(-1.33277482327)	GLYMA_11G236100v4(-1.31916490081),GLYMA_02G138300v4(-1.14113671155),GLYMA_07G206900v4(1.26804135947),GLYMA_11G235800v4(-1.33277482327)
ko04650	Natural killer cell mediated cytotoxicity	8/1079	47/10886	0.0887161602785901	0.390217697465979	GLYMA_16G124400v4(2.41343410747),GLYMA_09G192700v4(1.361388991),GLYMA_17G149000v4(1.01060027689),GLYMA_06G128700v4(-1.24331283722),GLYMA_07G084200v4(1.02592777898),GLYMA_06G184500v4(-1.22991327898),GLYMA_17G092100v4(-1.18388982938),GLYMA_08G017400v4(-1.02562854982)	GLYMA_16G124400v4(2.41343410747),GLYMA_09G192700v4(1.361388991),GLYMA_17G149000v4(1.01060027689),GLYMA_06G128700v4(-1.24331283722),GLYMA_07G084200v4(1.02592777898),GLYMA_06G184500v4(-1.22991327898),GLYMA_17G092100v4(-1.18388982938),GLYMA_08G017400v4(-1.02562854982)
ko00770	Pantothenate and CoA biosynthesis	14/1079	96/10886	0.0905670959430633	0.391370276097448	GLYMA_18G116300v4(-1.05309899037),GLYMA_06G283200v4(1.34147645725),GLYMA_13G146900v4(-1.26567061771),GLYMA_04G049200v4(-2.97011389899),GLYMA_02G240000v4(-2.27054992304),GLYMA_02G034000v4(-1.79737330408),GLYMA_06G050100v4(-1.36003935141),GLYMA_08G002700v4(-1.2295572977),GLYMA_18G045100v4(-1.30045341402),GLYMA_06G169700v4(1.10058090615),GLYMA_18G223400v4(1.30203925134),GLYMA_05G037900v4(-1.52178035…	GLYMA_18G116300v4(-1.05309899037),GLYMA_06G283200v4(1.34147645725),GLYMA_13G146900v4(-1.26567061771),GLYMA_04G049200v4(-2.97011389899),GLYMA_02G240000v4(-2.27054992304),GLYMA_02G034000v4(-1.79737330408),GLYMA_06G050100v4(-1.36003935141),GLYMA_08G002700v4(-1.2295572977),GLYMA_18G045100v4(-1.30045341402),GLYMA_06G169700v4(1.10058090615),GLYMA_18G223400v4(1.30203925134),GLYMA_05G037900v4(-1.52178035…
ko04080	Neuroactive ligand-receptor interaction	1/1079	1/10886	0.0991181333823268	0.420937263365961	GLYMA_03G213300v4(-1.44831102998)	GLYMA_03G213300v4(-1.44831102998)
ko00730	Thiamine metabolism	7/1079	41/10886	0.105967984078469	0.440039093013615	GLYMA_10G048200v4(-1.45415015124),GLYMA_08G277000v4(-1.25643767208),GLYMA_07G252600v4(-1.28969838918),GLYMA_18G148700v4(-4.71137206785),GLYMA_18G065700v4(1.20706847197),GLYMA_11G085800v4(1.08849987489),GLYMA_06G269700v4(2.98167111266)	GLYMA_10G048200v4(-1.45415015124),GLYMA_08G277000v4(-1.25643767208),GLYMA_07G252600v4(-1.28969838918),GLYMA_18G148700v4(-4.71137206785),GLYMA_18G065700v4(1.20706847197),GLYMA_11G085800v4(1.08849987489),GLYMA_06G269700v4(2.98167111266)
ko04662	B cell receptor signaling pathway	8/1079	49/10886	0.10718900983665	0.440039093013615	GLYMA_16G124400v4(2.41343410747),GLYMA_09G192700v4(1.361388991),GLYMA_17G149000v4(1.01060027689),GLYMA_06G128700v4(-1.24331283722),GLYMA_07G084200v4(1.02592777898),GLYMA_06G184500v4(-1.22991327898),GLYMA_17G092100v4(-1.18388982938),GLYMA_08G017400v4(-1.02562854982)	GLYMA_16G124400v4(2.41343410747),GLYMA_09G192700v4(1.361388991),GLYMA_17G149000v4(1.01060027689),GLYMA_06G128700v4(-1.24331283722),GLYMA_07G084200v4(1.02592777898),GLYMA_06G184500v4(-1.22991327898),GLYMA_17G092100v4(-1.18388982938),GLYMA_08G017400v4(-1.02562854982)
ko04010	MAPK signaling pathway	23/1079	178/10886	0.112129985378391	0.450911747483632	GLYMA_02G205600v4(2.21594044811),GLYMA_16G124400v4(2.41343410747),GLYMA_12G143200v4(-1.22175425745),GLYMA_11G140500v4(1.74185458517),GLYMA_20G139500v4(-1.37808545364),GLYMA_09G192700v4(1.361388991),GLYMA_17G149000v4(1.01060027689),GLYMA_06G128700v4(-1.24331283722),GLYMA_07G137000v4(-1.33052112582),GLYMA_18G289100v4(1.49792817479),GLYMA_16G117500v4(-1.14204536814),GLYMA_12G064000v4(1.65975397223),…	GLYMA_02G205600v4(2.21594044811),GLYMA_16G124400v4(2.41343410747),GLYMA_12G143200v4(-1.22175425745),GLYMA_11G140500v4(1.74185458517),GLYMA_20G139500v4(-1.37808545364),GLYMA_09G192700v4(1.361388991),GLYMA_17G149000v4(1.01060027689),GLYMA_06G128700v4(-1.24331283722),GLYMA_07G137000v4(-1.33052112582),GLYMA_18G289100v4(1.49792817479),GLYMA_16G117500v4(-1.14204536814),GLYMA_12G064000v4(1.65975397223),…
ko00740	Riboflavin metabolism	6/1079	34/10886	0.114505988701397	0.450911747483632	GLYMA_08G093500v4(-1.29386089131),GLYMA_05G247800v4(-1.52502518254),GLYMA_09G249800v4(1.52079129515),GLYMA_08G056300v4(11.3086120696),GLYMA_08G093600v4(-2.28236878559),GLYMA_05G175500v4(1.09005234461)	GLYMA_08G093500v4(-1.29386089131),GLYMA_05G247800v4(-1.52502518254),GLYMA_09G249800v4(1.52079129515),GLYMA_08G056300v4(11.3086120696),GLYMA_08G093600v4(-2.28236878559),GLYMA_05G175500v4(1.09005234461)
ko04216	Ferroptosis	9/1079	58/10886	0.116105298282705	0.450911747483632	GLYMA_01G124500v4(1.11740402238),GLYMA_20G007900v4(-1.32636388392),GLYMA_10G010800v4(-1.79634584647),GLYMA_05G095400v4(1.39398133831),GLYMA_07G155200v4(1.24266746265),GLYMA_06G190400v4(-1.64771055997),GLYMA_20G060300v4(-1.19599922918),GLYMA_05G216600v4(-1.01003696276),GLYMA_03G050100v4(-1.29203754749)	GLYMA_01G124500v4(1.11740402238),GLYMA_20G007900v4(-1.32636388392),GLYMA_10G010800v4(-1.79634584647),GLYMA_05G095400v4(1.39398133831),GLYMA_07G155200v4(1.24266746265),GLYMA_06G190400v4(-1.64771055997),GLYMA_20G060300v4(-1.19599922918),GLYMA_05G216600v4(-1.01003696276),GLYMA_03G050100v4(-1.29203754749)
ko04370	VEGF signaling pathway	8/1079	50/10886	0.117159975414551	0.450911747483632	GLYMA_16G124400v4(2.41343410747),GLYMA_09G192700v4(1.361388991),GLYMA_17G149000v4(1.01060027689),GLYMA_06G128700v4(-1.24331283722),GLYMA_07G084200v4(1.02592777898),GLYMA_06G184500v4(-1.22991327898),GLYMA_17G092100v4(-1.18388982938),GLYMA_08G017400v4(-1.02562854982)	GLYMA_16G124400v4(2.41343410747),GLYMA_09G192700v4(1.361388991),GLYMA_17G149000v4(1.01060027689),GLYMA_06G128700v4(-1.24331283722),GLYMA_07G084200v4(1.02592777898),GLYMA_06G184500v4(-1.22991327898),GLYMA_17G092100v4(-1.18388982938),GLYMA_08G017400v4(-1.02562854982)
ko00909	Sesquiterpenoid and triterpenoid biosynthesis	5/1079	27/10886	0.122819473034915	0.461058138212597	GLYMA_07G001300v4(1.49247817829),GLYMA_08G350800v4(1.20382303172),GLYMA_03G121500v4(10.751683524),GLYMA_12G038200v4(1.05459960871),GLYMA_08G027000v4(-1.11100676905)	GLYMA_07G001300v4(1.49247817829),GLYMA_08G350800v4(1.20382303172),GLYMA_03G121500v4(10.751683524),GLYMA_12G038200v4(1.05459960871),GLYMA_08G027000v4(-1.11100676905)
ko04217	Necroptosis	15/1079	110/10886	0.126275349622955	0.461058138212597	GLYMA_08G332900v4(1.05973945657),GLYMA_09G131500v4(2.02926302222),GLYMA_01G124500v4(1.11740402238),GLYMA_14G213300v4(-2.55647667271),GLYMA_19G111000v4(-2.02305563044),GLYMA_16G153400v4(-1.38815802634),GLYMA_16G041200v4(-1.57761345023),GLYMA_01G204600v4(-2.46320040664),GLYMA_16G178800v4(1.42319253294),GLYMA_05G095400v4(1.39398133831),GLYMA_07G155200v4(1.24266746265),GLYMA_02G072200v4(-1.7048942557…	GLYMA_08G332900v4(1.05973945657),GLYMA_09G131500v4(2.02926302222),GLYMA_01G124500v4(1.11740402238),GLYMA_14G213300v4(-2.55647667271),GLYMA_19G111000v4(-2.02305563044),GLYMA_16G153400v4(-1.38815802634),GLYMA_16G041200v4(-1.57761345023),GLYMA_01G204600v4(-2.46320040664),GLYMA_16G178800v4(1.42319253294),GLYMA_05G095400v4(1.39398133831),GLYMA_07G155200v4(1.24266746265),GLYMA_02G072200v4(-1.7048942557…
ko04062	Chemokine signaling pathway	6/1079	35/10886	0.127283571489461	0.461058138212597	GLYMA_16G124400v4(2.41343410747),GLYMA_09G192700v4(1.361388991),GLYMA_07G084200v4(1.02592777898),GLYMA_06G184500v4(-1.22991327898),GLYMA_17G092100v4(-1.18388982938),GLYMA_08G017400v4(-1.02562854982)	GLYMA_16G124400v4(2.41343410747),GLYMA_09G192700v4(1.361388991),GLYMA_07G084200v4(1.02592777898),GLYMA_06G184500v4(-1.22991327898),GLYMA_17G092100v4(-1.18388982938),GLYMA_08G017400v4(-1.02562854982)
ko04659	Th17 cell differentiation	6/1079	35/10886	0.127283571489461	0.461058138212597	GLYMA_08G332900v4(1.05973945657),GLYMA_09G131500v4(2.02926302222),GLYMA_17G149000v4(1.01060027689),GLYMA_06G128700v4(-1.24331283722),GLYMA_16G178800v4(1.42319253294),GLYMA_08G017400v4(-1.02562854982)	GLYMA_08G332900v4(1.05973945657),GLYMA_09G131500v4(2.02926302222),GLYMA_17G149000v4(1.01060027689),GLYMA_06G128700v4(-1.24331283722),GLYMA_16G178800v4(1.42319253294),GLYMA_08G017400v4(-1.02562854982)
ko00071	Fatty acid degradation	15/1079	112/10886	0.140785365247196	0.50257475923484	GLYMA_14G156400v4(-2.05249168702),GLYMA_02G034000v4(-1.79737330408),GLYMA_08G002700v4(-1.2295572977),GLYMA_20G007900v4(-1.32636388392),GLYMA_12G015300v4(-2.00852331548),GLYMA_14G192500v4(-1.62374763748),GLYMA_01G088700v4(11.2376621017),GLYMA_07G246300v4(-1.051524198),GLYMA_10G010800v4(-1.79634584647),GLYMA_11G175900v4(-1.3934286734),GLYMA_18G202800v4(-1.9751998325),GLYMA_20G060300v4(-1.1959992291…	GLYMA_14G156400v4(-2.05249168702),GLYMA_02G034000v4(-1.79737330408),GLYMA_08G002700v4(-1.2295572977),GLYMA_20G007900v4(-1.32636388392),GLYMA_12G015300v4(-2.00852331548),GLYMA_14G192500v4(-1.62374763748),GLYMA_01G088700v4(11.2376621017),GLYMA_07G246300v4(-1.051524198),GLYMA_10G010800v4(-1.79634584647),GLYMA_11G175900v4(-1.3934286734),GLYMA_18G202800v4(-1.9751998325),GLYMA_20G060300v4(-1.1959992291…
ko00604	Glycosphingolipid biosynthesis - ganglio series	2/1079	7/10886	0.14746561190972	0.518901551682322	GLYMA_10G290900v4(1.15687021781),GLYMA_08G161900v4(1.14697772076)	GLYMA_10G290900v4(1.15687021781),GLYMA_08G161900v4(1.14697772076)
ko00220	Arginine biosynthesis	10/1079	70/10886	0.151639806804302	0.526074348290684	GLYMA_04G073800v4(1.06213242322),GLYMA_14G213300v4(-2.55647667271),GLYMA_19G111000v4(-2.02305563044),GLYMA_16G153400v4(-1.38815802634),GLYMA_16G041200v4(-1.57761345023),GLYMA_01G204600v4(-2.46320040664),GLYMA_03G037609v4(10.1719982201),GLYMA_02G072200v4(-1.70489425579),GLYMA_04G094600v4(1.05446798572),GLYMA_07G104500v4(-1.33716498227)	GLYMA_04G073800v4(1.06213242322),GLYMA_14G213300v4(-2.55647667271),GLYMA_19G111000v4(-2.02305563044),GLYMA_16G153400v4(-1.38815802634),GLYMA_16G041200v4(-1.57761345023),GLYMA_01G204600v4(-2.46320040664),GLYMA_03G037609v4(10.1719982201),GLYMA_02G072200v4(-1.70489425579),GLYMA_04G094600v4(1.05446798572),GLYMA_07G104500v4(-1.33716498227)
ko04657	IL-17 signaling pathway	5/1079	29/10886	0.154028153913749	0.52693842128388	GLYMA_08G332900v4(1.05973945657),GLYMA_09G131500v4(2.02926302222),GLYMA_16G178800v4(1.42319253294),GLYMA_14G007700v4(1.11668136776),GLYMA_08G017400v4(-1.02562854982)	GLYMA_08G332900v4(1.05973945657),GLYMA_09G131500v4(2.02926302222),GLYMA_16G178800v4(1.42319253294),GLYMA_14G007700v4(1.11668136776),GLYMA_08G017400v4(-1.02562854982)
ko00380	Tryptophan metabolism	13/1079	97/10886	0.161349534422938	0.538760240909952	GLYMA_06G081300v4(-1.44534239518),GLYMA_02G034000v4(-1.79737330408),GLYMA_08G002700v4(-1.2295572977),GLYMA_01G088700v4(11.2376621017),GLYMA_09G281800v4(-3.45586603625),GLYMA_13G128800v4(-2.19000524406),GLYMA_10G041800v4(-1.35949052284),GLYMA_01G036000v4(-1.07704520491),GLYMA_17G034100v4(-1.27579871325),GLYMA_20G232900v4(1.1807955598),GLYMA_04G079700v4(-1.02363823559),GLYMA_06G137200v4(12.36353888…	GLYMA_06G081300v4(-1.44534239518),GLYMA_02G034000v4(-1.79737330408),GLYMA_08G002700v4(-1.2295572977),GLYMA_01G088700v4(11.2376621017),GLYMA_09G281800v4(-3.45586603625),GLYMA_13G128800v4(-2.19000524406),GLYMA_10G041800v4(-1.35949052284),GLYMA_01G036000v4(-1.07704520491),GLYMA_17G034100v4(-1.27579871325),GLYMA_20G232900v4(1.1807955598),GLYMA_04G079700v4(-1.02363823559),GLYMA_06G137200v4(12.36353888…
ko00906	Carotenoid biosynthesis	10/1079	71/10886	0.161858311692178	0.538760240909952	GLYMA_09G282900v4(2.09282891978),GLYMA_10G231200v4(1.51462916218),GLYMA_14G031200v4(1.90656254661),GLYMA_08G176300v4(2.4652341513),GLYMA_18G000600v4(1.92853032818),GLYMA_11G161947v4(3.50282821238),GLYMA_14G209700v4(1.11030913884),GLYMA_20G162600v4(1.17958316388),GLYMA_15G250100v4(1.70019484931),GLYMA_02G272400v4(-1.8039614206)	GLYMA_09G282900v4(2.09282891978),GLYMA_10G231200v4(1.51462916218),GLYMA_14G031200v4(1.90656254661),GLYMA_08G176300v4(2.4652341513),GLYMA_18G000600v4(1.92853032818),GLYMA_11G161947v4(3.50282821238),GLYMA_14G209700v4(1.11030913884),GLYMA_20G162600v4(1.17958316388),GLYMA_15G250100v4(1.70019484931),GLYMA_02G272400v4(-1.8039614206)
ko04626	Plant-pathogen interaction	49/1079	431/10886	0.170255872023676	0.559156127067232	GLYMA_18G056600v4(-1.4373531151),GLYMA_06G012500v4(1.04381616901),GLYMA_18G208800v4(-1.95809050195),GLYMA_20G210900v4(-1.51213252818),GLYMA_08G332900v4(1.05973945657),GLYMA_15G062300v4(2.18538884342),GLYMA_02G001500v4(-3.16038078534),GLYMA_18G260700v4(-2.09053526416),GLYMA_09G131500v4(2.02926302222),GLYMA_02G108700v4(-3.86776534456),GLYMA_10G179400v4(-2.06781618472),GLYMA_03G127000v4(1.2287764862…	GLYMA_18G056600v4(-1.4373531151),GLYMA_06G012500v4(1.04381616901),GLYMA_18G208800v4(-1.95809050195),GLYMA_20G210900v4(-1.51213252818),GLYMA_08G332900v4(1.05973945657),GLYMA_15G062300v4(2.18538884342),GLYMA_02G001500v4(-3.16038078534),GLYMA_18G260700v4(-2.09053526416),GLYMA_09G131500v4(2.02926302222),GLYMA_02G108700v4(-3.86776534456),GLYMA_10G179400v4(-2.06781618472),GLYMA_03G127000v4(1.2287764862…
ko04015	Rap1 signaling pathway	8/1079	55/10886	0.173901170011648	0.563613210287058	GLYMA_18G260700v4(-2.09053526416),GLYMA_02G108700v4(-3.86776534456),GLYMA_16G124400v4(2.41343410747),GLYMA_09G192700v4(1.361388991),GLYMA_07G084200v4(1.02592777898),GLYMA_06G184500v4(-1.22991327898),GLYMA_17G092100v4(-1.18388982938),GLYMA_08G017400v4(-1.02562854982)	GLYMA_18G260700v4(-2.09053526416),GLYMA_02G108700v4(-3.86776534456),GLYMA_16G124400v4(2.41343410747),GLYMA_09G192700v4(1.361388991),GLYMA_07G084200v4(1.02592777898),GLYMA_06G184500v4(-1.22991327898),GLYMA_17G092100v4(-1.18388982938),GLYMA_08G017400v4(-1.02562854982)
ko04928	Parathyroid hormone synthesis, secretion and action	7/1079	47/10886	0.179604420444579	0.574423694513309	GLYMA_20G238000v4(-1.19642272222),GLYMA_07G080400v4(-1.16732000327),GLYMA_15G008433v4(-1.59471725056),GLYMA_01G215100v4(-1.4600888668),GLYMA_08G017400v4(-1.02562854982),GLYMA_14G168700v4(-11.1111421923),GLYMA_05G227200v4(1.71265476248)	GLYMA_20G238000v4(-1.19642272222),GLYMA_07G080400v4(-1.16732000327),GLYMA_15G008433v4(-1.59471725056),GLYMA_01G215100v4(-1.4600888668),GLYMA_08G017400v4(-1.02562854982),GLYMA_14G168700v4(-11.1111421923),GLYMA_05G227200v4(1.71265476248)
ko00362	Benzoate degradation	2/1079	8/10886	0.184232898603521	0.574423694513309	GLYMA_01G088700v4(11.2376621017),GLYMA_17G034100v4(-1.27579871325)	GLYMA_01G088700v4(11.2376621017),GLYMA_17G034100v4(-1.27579871325)
ko04927	Cortisol synthesis and secretion	2/1079	8/10886	0.184232898603521	0.574423694513309	GLYMA_03G142100v4(-1.32124277653),GLYMA_16G195600v4(-2.59851270449)	GLYMA_03G142100v4(-1.32124277653),GLYMA_16G195600v4(-2.59851270449)
ko00350	Tyrosine metabolism	13/1079	100/10886	0.188792833957143	0.581283199289098	GLYMA_18G143600v4(-1.33953537604),GLYMA_14G156400v4(-2.05249168702),GLYMA_15G071000v4(-2.05917476777),GLYMA_11G238300v4(-2.81863178763),GLYMA_12G015300v4(-2.00852331548),GLYMA_08G282800v4(-1.35101325869),GLYMA_18G225100v4(-2.6838377912),GLYMA_10G248700v4(10.2507247672),GLYMA_12G161500v4(3.19328477489),GLYMA_17G085500v4(-2.39831519651),GLYMA_03G037609v4(10.1719982201),GLYMA_06G235500v4(-2.26623503…	GLYMA_18G143600v4(-1.33953537604),GLYMA_14G156400v4(-2.05249168702),GLYMA_15G071000v4(-2.05917476777),GLYMA_11G238300v4(-2.81863178763),GLYMA_12G015300v4(-2.00852331548),GLYMA_08G282800v4(-1.35101325869),GLYMA_18G225100v4(-2.6838377912),GLYMA_10G248700v4(10.2507247672),GLYMA_12G161500v4(3.19328477489),GLYMA_17G085500v4(-2.39831519651),GLYMA_03G037609v4(10.1719982201),GLYMA_06G235500v4(-2.26623503…
ko00052	Galactose metabolism	15/1079	119/10886	0.198322493967154	0.595731239901336	GLYMA_10G145300v4(1.15854787706),GLYMA_02G303300v4(-1.40729416239),GLYMA_06G191500v4(10.1579405669),GLYMA_19G219100v4(1.7057627115),GLYMA_08G031700v4(-1.97730348442),GLYMA_13G349300v4(-3.02409551119),GLYMA_13G064200v4(-2.33868333302),GLYMA_14G218800v4(1.36038638548),GLYMA_15G024600v4(-1.0092419226),GLYMA_17G111400v4(-1.62233328629),GLYMA_10G241000v4(1.27583732079),GLYMA_14G010500v4(-2.75934915951…	GLYMA_10G145300v4(1.15854787706),GLYMA_02G303300v4(-1.40729416239),GLYMA_06G191500v4(10.1579405669),GLYMA_19G219100v4(1.7057627115),GLYMA_08G031700v4(-1.97730348442),GLYMA_13G349300v4(-3.02409551119),GLYMA_13G064200v4(-2.33868333302),GLYMA_14G218800v4(1.36038638548),GLYMA_15G024600v4(-1.0092419226),GLYMA_17G111400v4(-1.62233328629),GLYMA_10G241000v4(1.27583732079),GLYMA_14G010500v4(-2.75934915951…
ko00053	Ascorbate and aldarate metabolism	15/1079	119/10886	0.198322493967154	0.595731239901336	GLYMA_05G152300v4(-1.06842960201),GLYMA_16G019900v4(-1.30084411235),GLYMA_19G244700v4(-1.43683622179),GLYMA_02G034000v4(-1.79737330408),GLYMA_08G002700v4(-1.2295572977),GLYMA_03G260600v4(-1.26360182132),GLYMA_19G259300v4(-3.2006829435),GLYMA_01G005100v4(-12.1529132962),GLYMA_07G013900v4(-4.63112847322),GLYMA_02G292800v4(-1.214370372),GLYMA_05G002500v4(-2.2489839036),GLYMA_03G247000v4(-2.533698281…	GLYMA_05G152300v4(-1.06842960201),GLYMA_16G019900v4(-1.30084411235),GLYMA_19G244700v4(-1.43683622179),GLYMA_02G034000v4(-1.79737330408),GLYMA_08G002700v4(-1.2295572977),GLYMA_03G260600v4(-1.26360182132),GLYMA_19G259300v4(-3.2006829435),GLYMA_01G005100v4(-12.1529132962),GLYMA_07G013900v4(-4.63112847322),GLYMA_02G292800v4(-1.214370372),GLYMA_05G002500v4(-2.2489839036),GLYMA_03G247000v4(-2.533698281…
ko00430	Taurine and hypotaurine metabolism	6/1079	41/10886	0.216498871978977	0.642495067128478	GLYMA_08G091400v4(-1.7252462093),GLYMA_11G236100v4(-1.31916490081),GLYMA_15G200600v4(-1.15980955244),GLYMA_11G235800v4(-1.33277482327),GLYMA_08G091301v4(-1.9337922261),GLYMA_08G091500v4(-1.85177398552)	GLYMA_08G091400v4(-1.7252462093),GLYMA_11G236100v4(-1.31916490081),GLYMA_15G200600v4(-1.15980955244),GLYMA_11G235800v4(-1.33277482327),GLYMA_08G091301v4(-1.9337922261),GLYMA_08G091500v4(-1.85177398552)
ko00944	Flavone and flavonol biosynthesis	2/1079	9/10886	0.222092397659119	0.651248384113205	GLYMA_06G202300v4(-3.92531632542),GLYMA_13G072100v4(-2.44097140398)	GLYMA_06G202300v4(-3.92531632542),GLYMA_13G072100v4(-2.44097140398)
ko00521	Streptomycin biosynthesis	4/1079	25/10886	0.231383263440624	0.659950892492095	GLYMA_18G018600v4(-1.59659389893),GLYMA_05G180600v4(1.56512310457),GLYMA_14G218800v4(1.36038638548),GLYMA_10G241000v4(1.27583732079)	GLYMA_18G018600v4(-1.59659389893),GLYMA_05G180600v4(1.56512310457),GLYMA_14G218800v4(1.36038638548),GLYMA_10G241000v4(1.27583732079)
ko00946	Degradation of flavonoids	4/1079	25/10886	0.231383263440624	0.659950892492095	GLYMA_02G186800v4(1.5262248424),GLYMA_07G100500v4(-2.6641895489),GLYMA_14G191900v4(-1.59051346171),GLYMA_15G106000v4(2.64753675907)	GLYMA_02G186800v4(1.5262248424),GLYMA_07G100500v4(-2.6641895489),GLYMA_14G191900v4(-1.59051346171),GLYMA_15G106000v4(2.64753675907)
ko04978	Mineral absorption	6/1079	42/10886	0.233098039591759	0.659950892492095	GLYMA_01G124500v4(1.11740402238),GLYMA_05G206700v4(-1.26165868161),GLYMA_05G095400v4(1.39398133831),GLYMA_07G155200v4(1.24266746265),GLYMA_01G219100v4(1.12074531147),GLYMA_03G050100v4(-1.29203754749)	GLYMA_01G124500v4(1.11740402238),GLYMA_05G206700v4(-1.26165868161),GLYMA_05G095400v4(1.39398133831),GLYMA_07G155200v4(1.24266746265),GLYMA_01G219100v4(1.12074531147),GLYMA_03G050100v4(-1.29203754749)
ko00062	Fatty acid elongation	8/1079	60/10886	0.240503250757575	0.66136377074582	GLYMA_06G012500v4(1.04381616901),GLYMA_20G210900v4(-1.51213252818),GLYMA_02G001500v4(-3.16038078534),GLYMA_10G179400v4(-2.06781618472),GLYMA_10G001800v4(-2.81462617927),GLYMA_03G260300v4(-3.18908837698),GLYMA_04G057800v4(-3.36671994092),GLYMA_20G115500v4(-9.47519975124)	GLYMA_06G012500v4(1.04381616901),GLYMA_20G210900v4(-1.51213252818),GLYMA_02G001500v4(-3.16038078534),GLYMA_10G179400v4(-2.06781618472),GLYMA_10G001800v4(-2.81462617927),GLYMA_03G260300v4(-3.18908837698),GLYMA_04G057800v4(-3.36671994092),GLYMA_20G115500v4(-9.47519975124)
ko04360	Axon guidance	9/1079	69/10886	0.24165214700328	0.66136377074582	GLYMA_16G124400v4(2.41343410747),GLYMA_09G192700v4(1.361388991),GLYMA_17G149000v4(1.01060027689),GLYMA_06G128700v4(-1.24331283722),GLYMA_07G084200v4(1.02592777898),GLYMA_06G184500v4(-1.22991327898),GLYMA_01G218900v4(-2.79722610173),GLYMA_17G092100v4(-1.18388982938),GLYMA_08G017400v4(-1.02562854982)	GLYMA_16G124400v4(2.41343410747),GLYMA_09G192700v4(1.361388991),GLYMA_17G149000v4(1.01060027689),GLYMA_06G128700v4(-1.24331283722),GLYMA_07G084200v4(1.02592777898),GLYMA_06G184500v4(-1.22991327898),GLYMA_01G218900v4(-2.79722610173),GLYMA_17G092100v4(-1.18388982938),GLYMA_08G017400v4(-1.02562854982)
ko04727	GABAergic synapse	9/1079	69/10886	0.24165214700328	0.66136377074582	GLYMA_18G059300v4(-1.60584105189),GLYMA_08G091400v4(-1.7252462093),GLYMA_09G238100v4(-1.14190637445),GLYMA_14G213300v4(-2.55647667271),GLYMA_01G218600v4(-1.40702904492),GLYMA_10G094000v4(1.3312661526),GLYMA_08G091301v4(-1.9337922261),GLYMA_07G104500v4(-1.33716498227),GLYMA_08G091500v4(-1.85177398552)	GLYMA_18G059300v4(-1.60584105189),GLYMA_08G091400v4(-1.7252462093),GLYMA_09G238100v4(-1.14190637445),GLYMA_14G213300v4(-2.55647667271),GLYMA_01G218600v4(-1.40702904492),GLYMA_10G094000v4(1.3312661526),GLYMA_08G091301v4(-1.9337922261),GLYMA_07G104500v4(-1.33716498227),GLYMA_08G091500v4(-1.85177398552)
ko04917	Prolactin signaling pathway	3/1079	18/10886	0.261693015631223	0.708341997197297	GLYMA_03G142100v4(-1.32124277653),GLYMA_16G195600v4(-2.59851270449),GLYMA_08G017400v4(-1.02562854982)	GLYMA_03G142100v4(-1.32124277653),GLYMA_16G195600v4(-2.59851270449),GLYMA_08G017400v4(-1.02562854982)
ko01051	Biosynthesis of ansamycins	1/1079	3/10886	0.268877135695651	0.718444367808552	GLYMA_10G293500v4(-2.29573115619)	GLYMA_10G293500v4(-2.29573115619)
ko04723	Retrograde endocannabinoid signaling	13/1079	108/10886	0.27125880297387	0.718444367808552	GLYMA_18G059300v4(-1.60584105189),GLYMA_09G238100v4(-1.14190637445),GLYMA_15G187600v4(2.75897395621),GLYMA_03G214800v4(-1.20805032511),GLYMA_01G011800v4(-2.20421295632),GLYMA_08G056600v4(1.4782631309),GLYMA_09G209400v4(-1.30015101894),GLYMA_20G240600v4(-1.43881680289),GLYMA_01G218600v4(-1.40702904492),GLYMA_01G011500v4(-2.15224685827),GLYMA_10G094000v4(1.3312661526),GLYMA_01G011600v4(-3.102485545…	GLYMA_18G059300v4(-1.60584105189),GLYMA_09G238100v4(-1.14190637445),GLYMA_15G187600v4(2.75897395621),GLYMA_03G214800v4(-1.20805032511),GLYMA_01G011800v4(-2.20421295632),GLYMA_08G056600v4(1.4782631309),GLYMA_09G209400v4(-1.30015101894),GLYMA_20G240600v4(-1.43881680289),GLYMA_01G218600v4(-1.40702904492),GLYMA_01G011500v4(-2.15224685827),GLYMA_10G094000v4(1.3312661526),GLYMA_01G011600v4(-3.102485545…
ko04922	Glucagon signaling pathway	20/1079	174/10886	0.274813412115419	0.720115771948579	GLYMA_02G308800v4(1.25374236088),GLYMA_08G182300v4(-1.53909252816),GLYMA_10G227800v4(1.03830430282),GLYMA_13G087800v4(1.15087098056),GLYMA_18G260700v4(-2.09053526416),GLYMA_02G108700v4(-3.86776534456),GLYMA_06G105900v4(-1.08995730579),GLYMA_08G218400v4(-1.74444693653),GLYMA_08G138100v4(1.62215295201),GLYMA_17G149000v4(1.01060027689),GLYMA_06G128700v4(-1.24331283722),GLYMA_01G210400v4(-1.589616301…	GLYMA_02G308800v4(1.25374236088),GLYMA_08G182300v4(-1.53909252816),GLYMA_10G227800v4(1.03830430282),GLYMA_13G087800v4(1.15087098056),GLYMA_18G260700v4(-2.09053526416),GLYMA_02G108700v4(-3.86776534456),GLYMA_06G105900v4(-1.08995730579),GLYMA_08G218400v4(-1.74444693653),GLYMA_08G138100v4(1.62215295201),GLYMA_17G149000v4(1.01060027689),GLYMA_06G128700v4(-1.24331283722),GLYMA_01G210400v4(-1.589616301…
ko04710	Circadian rhythm	8/1079	63/10886	0.284024720224474	0.736418665180354	GLYMA_02G308800v4(1.25374236088),GLYMA_08G218400v4(-1.74444693653),GLYMA_08G209600v4(-1.33399868349),GLYMA_13G119500v4(-1.24736335412),GLYMA_14G222100v4(1.86976768419),GLYMA_09G079400v4(-1.07180007413),GLYMA_11G235300v4(-1.44607097483),GLYMA_03G260200v4(1.44955778)	GLYMA_02G308800v4(1.25374236088),GLYMA_08G218400v4(-1.74444693653),GLYMA_08G209600v4(-1.33399868349),GLYMA_13G119500v4(-1.24736335412),GLYMA_14G222100v4(1.86976768419),GLYMA_09G079400v4(-1.07180007413),GLYMA_11G235300v4(-1.44607097483),GLYMA_03G260200v4(1.44955778)
ko04014	Ras signaling pathway	12/1079	101/10886	0.29772738394345	0.760745356596083	GLYMA_20G238000v4(-1.19642272222),GLYMA_18G260700v4(-2.09053526416),GLYMA_02G108700v4(-3.86776534456),GLYMA_16G124400v4(2.41343410747),GLYMA_09G192700v4(1.361388991),GLYMA_07G084200v4(1.02592777898),GLYMA_07G080400v4(-1.16732000327),GLYMA_15G008433v4(-1.59471725056),GLYMA_06G184500v4(-1.22991327898),GLYMA_01G215100v4(-1.4600888668),GLYMA_17G092100v4(-1.18388982938),GLYMA_08G017400v4(-1.0256285498…	GLYMA_20G238000v4(-1.19642272222),GLYMA_18G260700v4(-2.09053526416),GLYMA_02G108700v4(-3.86776534456),GLYMA_16G124400v4(2.41343410747),GLYMA_09G192700v4(1.361388991),GLYMA_07G084200v4(1.02592777898),GLYMA_07G080400v4(-1.16732000327),GLYMA_15G008433v4(-1.59471725056),GLYMA_06G184500v4(-1.22991327898),GLYMA_01G215100v4(-1.4600888668),GLYMA_17G092100v4(-1.18388982938),GLYMA_08G017400v4(-1.0256285498…
ko00750	Vitamin B6 metabolism	4/1079	28/10886	0.299584122266364	0.760745356596083	GLYMA_08G194900v4(3.07537452242),GLYMA_07G011700v4(3.75870074183),GLYMA_08G195000v4(1.05975845623),GLYMA_15G023000v4(2.17595369729)	GLYMA_08G194900v4(3.07537452242),GLYMA_07G011700v4(3.75870074183),GLYMA_08G195000v4(1.05975845623),GLYMA_15G023000v4(2.17595369729)
ko04520	Adherens junction	6/1079	46/10886	0.302821082007674	0.761118509020363	GLYMA_16G124400v4(2.41343410747),GLYMA_09G192700v4(1.361388991),GLYMA_07G084200v4(1.02592777898),GLYMA_06G184500v4(-1.22991327898),GLYMA_17G092100v4(-1.18388982938),GLYMA_08G017400v4(-1.02562854982)	GLYMA_16G124400v4(2.41343410747),GLYMA_09G192700v4(1.361388991),GLYMA_07G084200v4(1.02592777898),GLYMA_06G184500v4(-1.22991327898),GLYMA_17G092100v4(-1.18388982938),GLYMA_08G017400v4(-1.02562854982)
ko04361	Axon regeneration	10/1079	84/10886	0.319389523575987	0.794653360093364	GLYMA_08G218400v4(-1.74444693653),GLYMA_16G124400v4(2.41343410747),GLYMA_09G192700v4(1.361388991),GLYMA_07G084200v4(1.02592777898),GLYMA_13G119500v4(-1.24736335412),GLYMA_06G184500v4(-1.22991327898),GLYMA_09G079400v4(-1.07180007413),GLYMA_17G092100v4(-1.18388982938),GLYMA_11G235300v4(-1.44607097483),GLYMA_03G260200v4(1.44955778)	GLYMA_08G218400v4(-1.74444693653),GLYMA_16G124400v4(2.41343410747),GLYMA_09G192700v4(1.361388991),GLYMA_07G084200v4(1.02592777898),GLYMA_13G119500v4(-1.24736335412),GLYMA_06G184500v4(-1.22991327898),GLYMA_09G079400v4(-1.07180007413),GLYMA_17G092100v4(-1.18388982938),GLYMA_11G235300v4(-1.44607097483),GLYMA_03G260200v4(1.44955778)
ko04024	cAMP signaling pathway	13/1079	113/10886	0.32799689323322	0.7953578601708	GLYMA_20G238000v4(-1.19642272222),GLYMA_18G260700v4(-2.09053526416),GLYMA_02G108700v4(-3.86776534456),GLYMA_16G124400v4(2.41343410747),GLYMA_09G192700v4(1.361388991),GLYMA_07G084200v4(1.02592777898),GLYMA_07G080400v4(-1.16732000327),GLYMA_15G008433v4(-1.59471725056),GLYMA_06G184500v4(-1.22991327898),GLYMA_18G202800v4(-1.9751998325),GLYMA_01G215100v4(-1.4600888668),GLYMA_17G092100v4(-1.18388982938…	GLYMA_20G238000v4(-1.19642272222),GLYMA_18G260700v4(-2.09053526416),GLYMA_02G108700v4(-3.86776534456),GLYMA_16G124400v4(2.41343410747),GLYMA_09G192700v4(1.361388991),GLYMA_07G084200v4(1.02592777898),GLYMA_07G080400v4(-1.16732000327),GLYMA_15G008433v4(-1.59471725056),GLYMA_06G184500v4(-1.22991327898),GLYMA_18G202800v4(-1.9751998325),GLYMA_01G215100v4(-1.4600888668),GLYMA_17G092100v4(-1.18388982938…
ko04620	Toll-like receptor signaling pathway	13/1079	113/10886	0.32799689323322	0.7953578601708	GLYMA_16G124400v4(2.41343410747),GLYMA_12G143200v4(-1.22175425745),GLYMA_20G139500v4(-1.37808545364),GLYMA_09G192700v4(1.361388991),GLYMA_07G137000v4(-1.33052112582),GLYMA_16G117500v4(-1.14204536814),GLYMA_07G084200v4(1.02592777898),GLYMA_17G166200v4(-1.01395238067),GLYMA_18G046300v4(-1.32100820973),GLYMA_06G184500v4(-1.22991327898),GLYMA_17G092100v4(-1.18388982938),GLYMA_08G017400v4(-1.025628549…	GLYMA_16G124400v4(2.41343410747),GLYMA_12G143200v4(-1.22175425745),GLYMA_20G139500v4(-1.37808545364),GLYMA_09G192700v4(1.361388991),GLYMA_07G137000v4(-1.33052112582),GLYMA_16G117500v4(-1.14204536814),GLYMA_07G084200v4(1.02592777898),GLYMA_17G166200v4(-1.01395238067),GLYMA_18G046300v4(-1.32100820973),GLYMA_06G184500v4(-1.22991327898),GLYMA_17G092100v4(-1.18388982938),GLYMA_08G017400v4(-1.025628549…
ko02010	ABC transporters	8/1079	66/10886	0.329359729275857	0.7953578601708	GLYMA_03G101000v4(-1.09369338183),GLYMA_01G008200v4(-3.17020099916),GLYMA_16G172500v4(1.11207746049),GLYMA_04G126500v4(1.17476108818),GLYMA_03G224100v4(-1.18104226164),GLYMA_08G000800v4(1.83346051758),GLYMA_06G269300v4(-1.55001342488),GLYMA_18G012700v4(1.51890659378)	GLYMA_03G101000v4(-1.09369338183),GLYMA_01G008200v4(-3.17020099916),GLYMA_16G172500v4(1.11207746049),GLYMA_04G126500v4(1.17476108818),GLYMA_03G224100v4(-1.18104226164),GLYMA_08G000800v4(1.83346051758),GLYMA_06G269300v4(-1.55001342488),GLYMA_18G012700v4(1.51890659378)
ko04724	Glutamatergic synapse	9/1079	76/10886	0.338703828281428	0.809981561756302	GLYMA_20G238000v4(-1.19642272222),GLYMA_17G149000v4(1.01060027689),GLYMA_06G128700v4(-1.24331283722),GLYMA_14G213300v4(-2.55647667271),GLYMA_07G080400v4(-1.16732000327),GLYMA_15G008433v4(-1.59471725056),GLYMA_01G215100v4(-1.4600888668),GLYMA_08G017400v4(-1.02562854982),GLYMA_07G104500v4(-1.33716498227)	GLYMA_20G238000v4(-1.19642272222),GLYMA_17G149000v4(1.01060027689),GLYMA_06G128700v4(-1.24331283722),GLYMA_14G213300v4(-2.55647667271),GLYMA_07G080400v4(-1.16732000327),GLYMA_15G008433v4(-1.59471725056),GLYMA_01G215100v4(-1.4600888668),GLYMA_08G017400v4(-1.02562854982),GLYMA_07G104500v4(-1.33716498227)
ko04923	Regulation of lipolysis in adipocytes	3/1079	21/10886	0.34630510049286	0.820196290640984	GLYMA_03G214800v4(-1.20805032511),GLYMA_08G056600v4(1.4782631309),GLYMA_20G240600v4(-1.43881680289)	GLYMA_03G214800v4(-1.20805032511),GLYMA_08G056600v4(1.4782631309),GLYMA_20G240600v4(-1.43881680289)
ko04371	Apelin signaling pathway	11/1079	96/10886	0.352903298503455	0.826442365625485	GLYMA_02G308800v4(1.25374236088),GLYMA_18G260700v4(-2.09053526416),GLYMA_02G108700v4(-3.86776534456),GLYMA_08G218400v4(-1.74444693653),GLYMA_13G119500v4(-1.24736335412),GLYMA_09G079400v4(-1.07180007413),GLYMA_08G017400v4(-1.02562854982),GLYMA_14G168700v4(-11.1111421923),GLYMA_11G235300v4(-1.44607097483),GLYMA_05G227200v4(1.71265476248),GLYMA_03G260200v4(1.44955778)	GLYMA_02G308800v4(1.25374236088),GLYMA_18G260700v4(-2.09053526416),GLYMA_02G108700v4(-3.86776534456),GLYMA_08G218400v4(-1.74444693653),GLYMA_13G119500v4(-1.24736335412),GLYMA_09G079400v4(-1.07180007413),GLYMA_08G017400v4(-1.02562854982),GLYMA_14G168700v4(-11.1111421923),GLYMA_11G235300v4(-1.44607097483),GLYMA_05G227200v4(1.71265476248),GLYMA_03G260200v4(1.44955778)
ko00520	Amino sugar and nucleotide sugar metabolism	30/1079	281/10886	0.360945283713401	0.826442365625485	GLYMA_05G152300v4(-1.06842960201),GLYMA_02G042500v4(-1.64896510361),GLYMA_09G030300v4(-1.1402686584),GLYMA_10G290900v4(1.15687021781),GLYMA_19G244700v4(-1.43683622179),GLYMA_19G124600v4(2.20754415147),GLYMA_12G049100v4(-1.64071383822),GLYMA_18G106300v4(2.87196148316),GLYMA_10G176900v4(3.29539921374),GLYMA_08G161900v4(1.14697772076),GLYMA_12G234300v4(1.56594288558),GLYMA_13G053000v4(2.74405399153)…	GLYMA_05G152300v4(-1.06842960201),GLYMA_02G042500v4(-1.64896510361),GLYMA_09G030300v4(-1.1402686584),GLYMA_10G290900v4(1.15687021781),GLYMA_19G244700v4(-1.43683622179),GLYMA_19G124600v4(2.20754415147),GLYMA_12G049100v4(-1.64071383822),GLYMA_18G106300v4(2.87196148316),GLYMA_10G176900v4(3.29539921374),GLYMA_08G161900v4(1.14697772076),GLYMA_12G234300v4(1.56594288558),GLYMA_13G053000v4(2.74405399153)…
ko04211	Longevity regulating pathway	11/1079	97/10886	0.365880652521623	0.826442365625485	GLYMA_02G308800v4(1.25374236088),GLYMA_08G218400v4(-1.74444693653),GLYMA_01G194900v4(-1.34179279968),GLYMA_13G119500v4(-1.24736335412),GLYMA_20G196900v4(-2.22078859565),GLYMA_17G109800v4(-1.78254106144),GLYMA_10G193500v4(-1.4471752953),GLYMA_09G079400v4(-1.07180007413),GLYMA_13G161500v4(-2.58695706496),GLYMA_11G235300v4(-1.44607097483),GLYMA_03G260200v4(1.44955778)	GLYMA_02G308800v4(1.25374236088),GLYMA_08G218400v4(-1.74444693653),GLYMA_01G194900v4(-1.34179279968),GLYMA_13G119500v4(-1.24736335412),GLYMA_20G196900v4(-2.22078859565),GLYMA_17G109800v4(-1.78254106144),GLYMA_10G193500v4(-1.4471752953),GLYMA_09G079400v4(-1.07180007413),GLYMA_13G161500v4(-2.58695706496),GLYMA_11G235300v4(-1.44607097483),GLYMA_03G260200v4(1.44955778)
ko00780	Biotin metabolism	4/1079	31/10886	0.369706725261369	0.826442365625485	GLYMA_08G024700v4(-1.97120349689),GLYMA_08G073900v4(1.89279439607),GLYMA_16G042000v4(1.04587758646),GLYMA_08G179900v4(1.39314388124)	GLYMA_08G024700v4(-1.97120349689),GLYMA_08G073900v4(1.89279439607),GLYMA_16G042000v4(1.04587758646),GLYMA_08G179900v4(1.39314388124)
ko00903	Limonene degradation	3/1079	22/10886	0.374476192834991	0.826442365625485	GLYMA_02G034000v4(-1.79737330408),GLYMA_08G002700v4(-1.2295572977),GLYMA_01G031500v4(-2.44050121146)	GLYMA_02G034000v4(-1.79737330408),GLYMA_08G002700v4(-1.2295572977),GLYMA_01G031500v4(-2.44050121146)
ko00966	Glucosinolate biosynthesis	3/1079	22/10886	0.374476192834991	0.826442365625485	GLYMA_04G049200v4(-2.97011389899),GLYMA_06G050100v4(-1.36003935141),GLYMA_01G036000v4(-1.07704520491)	GLYMA_04G049200v4(-2.97011389899),GLYMA_06G050100v4(-1.36003935141),GLYMA_01G036000v4(-1.07704520491)
ko00981	Insect hormone biosynthesis	3/1079	22/10886	0.374476192834991	0.826442365625485	GLYMA_02G034000v4(-1.79737330408),GLYMA_08G002700v4(-1.2295572977),GLYMA_01G031500v4(-2.44050121146)	GLYMA_02G034000v4(-1.79737330408),GLYMA_08G002700v4(-1.2295572977),GLYMA_01G031500v4(-2.44050121146)
ko04912	GnRH signaling pathway	8/1079	69/10886	0.375784050010904	0.826442365625485	GLYMA_20G238000v4(-1.19642272222),GLYMA_18G260700v4(-2.09053526416),GLYMA_02G108700v4(-3.86776534456),GLYMA_07G080400v4(-1.16732000327),GLYMA_15G008433v4(-1.59471725056),GLYMA_17G245300v4(1.59383235616),GLYMA_01G215100v4(-1.4600888668),GLYMA_08G017400v4(-1.02562854982)	GLYMA_20G238000v4(-1.19642272222),GLYMA_18G260700v4(-2.09053526416),GLYMA_02G108700v4(-3.86776534456),GLYMA_07G080400v4(-1.16732000327),GLYMA_15G008433v4(-1.59471725056),GLYMA_17G245300v4(1.59383235616),GLYMA_01G215100v4(-1.4600888668),GLYMA_08G017400v4(-1.02562854982)
ko04921	Oxytocin signaling pathway	11/1079	99/10886	0.391998258509104	0.854472216964418	GLYMA_02G308800v4(1.25374236088),GLYMA_18G260700v4(-2.09053526416),GLYMA_02G108700v4(-3.86776534456),GLYMA_08G218400v4(-1.74444693653),GLYMA_17G149000v4(1.01060027689),GLYMA_06G128700v4(-1.24331283722),GLYMA_13G119500v4(-1.24736335412),GLYMA_09G079400v4(-1.07180007413),GLYMA_08G017400v4(-1.02562854982),GLYMA_11G235300v4(-1.44607097483),GLYMA_03G260200v4(1.44955778)	GLYMA_02G308800v4(1.25374236088),GLYMA_18G260700v4(-2.09053526416),GLYMA_02G108700v4(-3.86776534456),GLYMA_08G218400v4(-1.74444693653),GLYMA_17G149000v4(1.01060027689),GLYMA_06G128700v4(-1.24331283722),GLYMA_13G119500v4(-1.24736335412),GLYMA_09G079400v4(-1.07180007413),GLYMA_08G017400v4(-1.02562854982),GLYMA_11G235300v4(-1.44607097483),GLYMA_03G260200v4(1.44955778)
ko00920	Sulfur metabolism	7/1079	61/10886	0.401345869265231	0.867173900351469	GLYMA_13G185200v4(-3.71900585377),GLYMA_09G258000v4(-2.25406570395),GLYMA_06G249500v4(-1.47341520819),GLYMA_13G244900v4(-1.63659774476),GLYMA_18G234600v4(-1.13703380932),GLYMA_08G327400v4(-1.12659892848),GLYMA_07G191500v4(-2.8309295631)	GLYMA_13G185200v4(-3.71900585377),GLYMA_09G258000v4(-2.25406570395),GLYMA_06G249500v4(-1.47341520819),GLYMA_13G244900v4(-1.63659774476),GLYMA_18G234600v4(-1.13703380932),GLYMA_08G327400v4(-1.12659892848),GLYMA_07G191500v4(-2.8309295631)
ko00550	Peptidoglycan biosynthesis	1/1079	5/10886	0.406671349116233	0.871039777512114	GLYMA_13G217500v4(1.14951996322)	GLYMA_13G217500v4(1.14951996322)
ko00930	Caprolactam degradation	2/1079	14/10886	0.410899622093126	0.872509179399197	GLYMA_01G088700v4(11.2376621017),GLYMA_17G034100v4(-1.27579871325)	GLYMA_01G088700v4(11.2376621017),GLYMA_17G034100v4(-1.27579871325)
ko04625	C-type lectin receptor signaling pathway	5/1079	43/10886	0.424842550727947	0.879699248120301	GLYMA_18G260700v4(-2.09053526416),GLYMA_02G108700v4(-3.86776534456),GLYMA_17G149000v4(1.01060027689),GLYMA_06G128700v4(-1.24331283722),GLYMA_08G017400v4(-1.02562854982)	GLYMA_18G260700v4(-2.09053526416),GLYMA_02G108700v4(-3.86776534456),GLYMA_17G149000v4(1.01060027689),GLYMA_06G128700v4(-1.24331283722),GLYMA_08G017400v4(-1.02562854982)
ko04658	Th1 and Th2 cell differentiation	3/1079	24/10886	0.429944434783074	0.879699248120301	GLYMA_17G149000v4(1.01060027689),GLYMA_06G128700v4(-1.24331283722),GLYMA_08G017400v4(-1.02562854982)	GLYMA_17G149000v4(1.01060027689),GLYMA_06G128700v4(-1.24331283722),GLYMA_08G017400v4(-1.02562854982)
ko04614	Renin-angiotensin system	2/1079	15/10886	0.446335953263048	0.879699248120301	GLYMA_14G222700v4(1.8703358753),GLYMA_12G179700v4(1.90932812044)	GLYMA_14G222700v4(1.8703358753),GLYMA_12G179700v4(1.90932812044)
ko04913	Ovarian steroidogenesis	2/1079	15/10886	0.446335953263048	0.879699248120301	GLYMA_03G142100v4(-1.32124277653),GLYMA_16G195600v4(-2.59851270449)	GLYMA_03G142100v4(-1.32124277653),GLYMA_16G195600v4(-2.59851270449)
ko04530	Tight junction	14/1079	133/10886	0.448069076706229	0.879699248120301	GLYMA_02G308800v4(1.25374236088),GLYMA_08G218400v4(-1.74444693653),GLYMA_16G124400v4(2.41343410747),GLYMA_01G238600v4(1.60404232947),GLYMA_09G192700v4(1.361388991),GLYMA_07G084200v4(1.02592777898),GLYMA_13G119500v4(-1.24736335412),GLYMA_08G334900v4(1.01589810153),GLYMA_18G067800v4(1.0330375559),GLYMA_06G184500v4(-1.22991327898),GLYMA_09G079400v4(-1.07180007413),GLYMA_17G092100v4(-1.18388982938),G…	GLYMA_02G308800v4(1.25374236088),GLYMA_08G218400v4(-1.74444693653),GLYMA_16G124400v4(2.41343410747),GLYMA_01G238600v4(1.60404232947),GLYMA_09G192700v4(1.361388991),GLYMA_07G084200v4(1.02592777898),GLYMA_13G119500v4(-1.24736335412),GLYMA_08G334900v4(1.01589810153),GLYMA_18G067800v4(1.0330375559),GLYMA_06G184500v4(-1.22991327898),GLYMA_09G079400v4(-1.07180007413),GLYMA_17G092100v4(-1.18388982938),G…
ko04976	Bile secretion	7/1079	64/10886	0.451615967778476	0.879699248120301	GLYMA_01G008200v4(-3.17020099916),GLYMA_16G172500v4(1.11207746049),GLYMA_04G126500v4(1.17476108818),GLYMA_03G224100v4(-1.18104226164),GLYMA_08G000800v4(1.83346051758),GLYMA_06G269300v4(-1.55001342488),GLYMA_18G012700v4(1.51890659378)	GLYMA_01G008200v4(-3.17020099916),GLYMA_16G172500v4(1.11207746049),GLYMA_04G126500v4(1.17476108818),GLYMA_03G224100v4(-1.18104226164),GLYMA_08G000800v4(1.83346051758),GLYMA_06G269300v4(-1.55001342488),GLYMA_18G012700v4(1.51890659378)
ko04510	Focal adhesion	8/1079	75/10886	0.469121624089517	0.879699248120301	GLYMA_16G124400v4(2.41343410747),GLYMA_13G196700v4(1.00133722954),GLYMA_09G192700v4(1.361388991),GLYMA_07G084200v4(1.02592777898),GLYMA_03G186300v4(-1.24012456843),GLYMA_06G184500v4(-1.22991327898),GLYMA_17G092100v4(-1.18388982938),GLYMA_08G017400v4(-1.02562854982)	GLYMA_16G124400v4(2.41343410747),GLYMA_13G196700v4(1.00133722954),GLYMA_09G192700v4(1.361388991),GLYMA_07G084200v4(1.02592777898),GLYMA_03G186300v4(-1.24012456843),GLYMA_06G184500v4(-1.22991327898),GLYMA_17G092100v4(-1.18388982938),GLYMA_08G017400v4(-1.02562854982)
ko04013	MAPK signaling pathway - fly	10/1079	96/10886	0.483890810061951	0.879699248120301	GLYMA_16G124400v4(2.41343410747),GLYMA_09G192700v4(1.361388991),GLYMA_07G084200v4(1.02592777898),GLYMA_20G196900v4(-2.22078859565),GLYMA_06G184500v4(-1.22991327898),GLYMA_10G193500v4(-1.4471752953),GLYMA_17G092100v4(-1.18388982938),GLYMA_08G017400v4(-1.02562854982),GLYMA_14G168700v4(-11.1111421923),GLYMA_05G227200v4(1.71265476248)	GLYMA_16G124400v4(2.41343410747),GLYMA_09G192700v4(1.361388991),GLYMA_07G084200v4(1.02592777898),GLYMA_20G196900v4(-2.22078859565),GLYMA_06G184500v4(-1.22991327898),GLYMA_10G193500v4(-1.4471752953),GLYMA_17G092100v4(-1.18388982938),GLYMA_08G017400v4(-1.02562854982),GLYMA_14G168700v4(-11.1111421923),GLYMA_05G227200v4(1.71265476248)
ko00564	Glycerophospholipid metabolism	21/1079	207/10886	0.489514894190023	0.879699248120301	GLYMA_14G067200v4(-1.88852341218),GLYMA_20G238000v4(-1.19642272222),GLYMA_03G221100v4(-12.4852599321),GLYMA_02G010600v4(-1.21747169664),GLYMA_06G070100v4(1.33879020995),GLYMA_03G133800v4(-1.37104787635),GLYMA_02G249300v4(-1.94818906821),GLYMA_01G113200v4(-2.924442372),GLYMA_10G268300v4(-1.10225080088),GLYMA_07G069700v4(-1.82603805758),GLYMA_07G146800v4(-2.55082114373),GLYMA_07G080400v4(-1.1673200…	GLYMA_14G067200v4(-1.88852341218),GLYMA_20G238000v4(-1.19642272222),GLYMA_03G221100v4(-12.4852599321),GLYMA_02G010600v4(-1.21747169664),GLYMA_06G070100v4(1.33879020995),GLYMA_03G133800v4(-1.37104787635),GLYMA_02G249300v4(-1.94818906821),GLYMA_01G113200v4(-2.924442372),GLYMA_10G268300v4(-1.10225080088),GLYMA_07G069700v4(-1.82603805758),GLYMA_07G146800v4(-2.55082114373),GLYMA_07G080400v4(-1.1673200…
ko02024	Quorum sensing	12/1079	117/10886	0.495593503159874	0.879699248120301	GLYMA_08G091400v4(-1.7252462093),GLYMA_20G007900v4(-1.32636388392),GLYMA_11G244900v4(-1.86454278111),GLYMA_09G249800v4(1.52079129515),GLYMA_10G010800v4(-1.79634584647),GLYMA_15G110500v4(-3.74795748322),GLYMA_06G174700v4(1.22701365269),GLYMA_18G028900v4(1.14777050409),GLYMA_20G060300v4(-1.19599922918),GLYMA_05G216600v4(-1.01003696276),GLYMA_08G091301v4(-1.9337922261),GLYMA_08G091500v4(-1.851773985…	GLYMA_08G091400v4(-1.7252462093),GLYMA_20G007900v4(-1.32636388392),GLYMA_11G244900v4(-1.86454278111),GLYMA_09G249800v4(1.52079129515),GLYMA_10G010800v4(-1.79634584647),GLYMA_15G110500v4(-3.74795748322),GLYMA_06G174700v4(1.22701365269),GLYMA_18G028900v4(1.14777050409),GLYMA_20G060300v4(-1.19599922918),GLYMA_05G216600v4(-1.01003696276),GLYMA_08G091301v4(-1.9337922261),GLYMA_08G091500v4(-1.851773985…
ko00260	Glycine, serine and threonine metabolism	13/1079	128/10886	0.506561807420967	0.879699248120301	GLYMA_01G199700v4(-4.48021937743),GLYMA_13G087800v4(1.15087098056),GLYMA_18G143600v4(-1.33953537604),GLYMA_11G003500v4(1.41208266077),GLYMA_08G138100v4(1.62215295201),GLYMA_03G250800v4(-1.43107922882),GLYMA_20G223200v4(-2.49627560301),GLYMA_08G282800v4(-1.35101325869),GLYMA_10G248700v4(10.2507247672),GLYMA_17G085500v4(-2.39831519651),GLYMA_10G166000v4(-2.51833821339),GLYMA_05G180500v4(1.281446940…	GLYMA_01G199700v4(-4.48021937743),GLYMA_13G087800v4(1.15087098056),GLYMA_18G143600v4(-1.33953537604),GLYMA_11G003500v4(1.41208266077),GLYMA_08G138100v4(1.62215295201),GLYMA_03G250800v4(-1.43107922882),GLYMA_20G223200v4(-2.49627560301),GLYMA_08G282800v4(-1.35101325869),GLYMA_10G248700v4(10.2507247672),GLYMA_17G085500v4(-2.39831519651),GLYMA_10G166000v4(-2.51833821339),GLYMA_05G180500v4(1.281446940…
ko04666	Fc gamma R-mediated phagocytosis	13/1079	128/10886	0.506561807420967	0.879699248120301	GLYMA_20G238000v4(-1.19642272222),GLYMA_16G124400v4(2.41343410747),GLYMA_13G196700v4(1.00133722954),GLYMA_09G192700v4(1.361388991),GLYMA_07G084200v4(1.02592777898),GLYMA_03G186300v4(-1.24012456843),GLYMA_07G080400v4(-1.16732000327),GLYMA_15G008433v4(-1.59471725056),GLYMA_06G184500v4(-1.22991327898),GLYMA_01G218900v4(-2.79722610173),GLYMA_01G215100v4(-1.4600888668),GLYMA_17G092100v4(-1.18388982938…	GLYMA_20G238000v4(-1.19642272222),GLYMA_16G124400v4(2.41343410747),GLYMA_13G196700v4(1.00133722954),GLYMA_09G192700v4(1.361388991),GLYMA_07G084200v4(1.02592777898),GLYMA_03G186300v4(-1.24012456843),GLYMA_07G080400v4(-1.16732000327),GLYMA_15G008433v4(-1.59471725056),GLYMA_06G184500v4(-1.22991327898),GLYMA_01G218900v4(-2.79722610173),GLYMA_01G215100v4(-1.4600888668),GLYMA_17G092100v4(-1.18388982938…
ko00902	Monoterpenoid biosynthesis	2/1079	17/10886	0.513413323837244	0.879699248120301	GLYMA_18G229400v4(-1.1372377063),GLYMA_07G073900v4(-1.75005517134)	GLYMA_18G229400v4(-1.1372377063),GLYMA_07G073900v4(-1.75005517134)
ko03450	Non-homologous end-joining	2/1079	17/10886	0.513413323837244	0.879699248120301	GLYMA_17G005802v4(2.8381467338),GLYMA_06G244302v4(1.13122592715)	GLYMA_17G005802v4(2.8381467338),GLYMA_06G244302v4(1.13122592715)
ko00405	Phenazine biosynthesis	1/1079	7/10886	0.518515066401243	0.879699248120301	GLYMA_18G028900v4(1.14777050409)	GLYMA_18G028900v4(1.14777050409)
ko02025	Biofilm formation - Pseudomonas aeruginosa	1/1079	7/10886	0.518515066401243	0.879699248120301	GLYMA_18G028900v4(1.14777050409)	GLYMA_18G028900v4(1.14777050409)
ko04320	Dorso-ventral axis formation	1/1079	7/10886	0.518515066401243	0.879699248120301	GLYMA_08G017400v4(-1.02562854982)	GLYMA_08G017400v4(-1.02562854982)
ko04929	GnRH secretion	1/1079	7/10886	0.518515066401243	0.879699248120301	GLYMA_08G017400v4(-1.02562854982)	GLYMA_08G017400v4(-1.02562854982)
ko04960	Aldosterone-regulated sodium reabsorption	1/1079	7/10886	0.518515066401243	0.879699248120301	GLYMA_08G017400v4(-1.02562854982)	GLYMA_08G017400v4(-1.02562854982)
ko00511	Other glycan degradation	4/1079	39/10886	0.549282582290863	0.879699248120301	GLYMA_10G290900v4(1.15687021781),GLYMA_14G056600v4(1.19895467147),GLYMA_08G161900v4(1.14697772076),GLYMA_19G103100v4(-3.41036485339)	GLYMA_10G290900v4(1.15687021781),GLYMA_14G056600v4(1.19895467147),GLYMA_08G161900v4(1.14697772076),GLYMA_19G103100v4(-3.41036485339)
ko00562	Inositol phosphate metabolism	12/1079	122/10886	0.556123389403807	0.879699248120301	GLYMA_18G018600v4(-1.59659389893),GLYMA_13G196700v4(1.00133722954),GLYMA_20G136300v4(-1.12309855009),GLYMA_01G005100v4(-12.1529132962),GLYMA_18G027300v4(-2.16777039854),GLYMA_05G180600v4(1.56512310457),GLYMA_07G013900v4(-4.63112847322),GLYMA_03G186300v4(-1.24012456843),GLYMA_12G240900v4(-1.08510172452),GLYMA_07G107000v4(4.20612318837),GLYMA_08G199300v4(-3.74403535993),GLYMA_05G224500v4(-1.2720451…	GLYMA_18G018600v4(-1.59659389893),GLYMA_13G196700v4(1.00133722954),GLYMA_20G136300v4(-1.12309855009),GLYMA_01G005100v4(-12.1529132962),GLYMA_18G027300v4(-2.16777039854),GLYMA_05G180600v4(1.56512310457),GLYMA_07G013900v4(-4.63112847322),GLYMA_03G186300v4(-1.24012456843),GLYMA_12G240900v4(-1.08510172452),GLYMA_07G107000v4(4.20612318837),GLYMA_08G199300v4(-3.74403535993),GLYMA_05G224500v4(-1.2720451…
ko04713	Circadian entrainment	3/1079	29/10886	0.559024212406287	0.879699248120301	GLYMA_18G260700v4(-2.09053526416),GLYMA_02G108700v4(-3.86776534456),GLYMA_08G017400v4(-1.02562854982)	GLYMA_18G260700v4(-2.09053526416),GLYMA_02G108700v4(-3.86776534456),GLYMA_08G017400v4(-1.02562854982)
ko04918	Thyroid hormone synthesis	4/1079	40/10886	0.569905915978697	0.879699248120301	GLYMA_14G101200v4(-1.00804513978),GLYMA_11G024100v4(-1.12531769739),GLYMA_01G219502v4(1.14421621651),GLYMA_14G007700v4(1.11668136776)	GLYMA_14G101200v4(-1.00804513978),GLYMA_11G024100v4(-1.12531769739),GLYMA_01G219502v4(1.14421621651),GLYMA_14G007700v4(1.11668136776)
ko04924	Renin secretion	4/1079	40/10886	0.569905915978697	0.879699248120301	GLYMA_18G260700v4(-2.09053526416),GLYMA_02G108700v4(-3.86776534456),GLYMA_17G149000v4(1.01060027689),GLYMA_06G128700v4(-1.24331283722)	GLYMA_18G260700v4(-2.09053526416),GLYMA_02G108700v4(-3.86776534456),GLYMA_17G149000v4(1.01060027689),GLYMA_06G128700v4(-1.24331283722)
ko00603	Glycosphingolipid biosynthesis - globo and isoglobo series	2/1079	19/10886	0.57489273515577	0.879699248120301	GLYMA_10G290900v4(1.15687021781),GLYMA_08G161900v4(1.14697772076)	GLYMA_10G290900v4(1.15687021781),GLYMA_08G161900v4(1.14697772076)
ko00310	Lysine degradation	7/1079	72/10886	0.579674477338916	0.879699248120301	GLYMA_01G064800v4(2.68034273524),GLYMA_02G034000v4(-1.79737330408),GLYMA_08G002700v4(-1.2295572977),GLYMA_17G044300v4(-1.57936638075),GLYMA_01G088700v4(11.2376621017),GLYMA_17G034100v4(-1.27579871325),GLYMA_01G031500v4(-2.44050121146)	GLYMA_01G064800v4(2.68034273524),GLYMA_02G034000v4(-1.79737330408),GLYMA_08G002700v4(-1.2295572977),GLYMA_17G044300v4(-1.57936638075),GLYMA_01G088700v4(11.2376621017),GLYMA_17G034100v4(-1.27579871325),GLYMA_01G031500v4(-2.44050121146)
ko00720	Carbon fixation pathways in prokaryotes	7/1079	73/10886	0.594683232195343	0.879699248120301	GLYMA_03G228900v4(-1.12983909967),GLYMA_18G195900v4(1.04623418288),GLYMA_15G140200v4(-1.49915186388),GLYMA_15G267000v4(1.02177101295),GLYMA_18G196000v4(1.20560439924),GLYMA_02G015800v4(2.13332524429),GLYMA_08G159900v4(1.1283735916)	GLYMA_03G228900v4(-1.12983909967),GLYMA_18G195900v4(1.04623418288),GLYMA_15G140200v4(-1.49915186388),GLYMA_15G267000v4(1.02177101295),GLYMA_18G196000v4(1.20560439924),GLYMA_02G015800v4(2.13332524429),GLYMA_08G159900v4(1.1283735916)
ko04971	Gastric acid secretion	2/1079	20/10886	0.603434668855062	0.879699248120301	GLYMA_18G260700v4(-2.09053526416),GLYMA_02G108700v4(-3.86776534456)	GLYMA_18G260700v4(-2.09053526416),GLYMA_02G108700v4(-3.86776534456)
ko00531	Glycosaminoglycan degradation	3/1079	31/10886	0.605479487665891	0.879699248120301	GLYMA_10G290900v4(1.15687021781),GLYMA_19G233000v4(1.07057518588),GLYMA_08G161900v4(1.14697772076)	GLYMA_10G290900v4(1.15687021781),GLYMA_19G233000v4(1.07057518588),GLYMA_08G161900v4(1.14697772076)
ko04260	Cardiac muscle contraction	3/1079	31/10886	0.605479487665891	0.879699248120301	GLYMA_11G040300v4(-1.47170669432),GLYMA_12G155300v4(1.25809797008),GLYMA_07G122200v4(1.70438676889)	GLYMA_11G040300v4(-1.47170669432),GLYMA_12G155300v4(1.25809797008),GLYMA_07G122200v4(1.70438676889)
ko00830	Retinol metabolism	4/1079	42/10886	0.609514832999363	0.879699248120301	GLYMA_15G243400v4(1.87791740359),GLYMA_12G015300v4(-2.00852331548),GLYMA_09G008900v4(-1.73490197071),GLYMA_15G243300v4(2.49461499211)	GLYMA_15G243400v4(1.87791740359),GLYMA_12G015300v4(-2.00852331548),GLYMA_09G008900v4(-1.73490197071),GLYMA_15G243300v4(2.49461499211)
ko04613	Neutrophil extracellular trap formation	7/1079	75/10886	0.623856785468055	0.879699248120301	GLYMA_16G124400v4(2.41343410747),GLYMA_09G192700v4(1.361388991),GLYMA_07G084200v4(1.02592777898),GLYMA_06G184500v4(-1.22991327898),GLYMA_06G190400v4(-1.64771055997),GLYMA_17G092100v4(-1.18388982938),GLYMA_08G017400v4(-1.02562854982)	GLYMA_16G124400v4(2.41343410747),GLYMA_09G192700v4(1.361388991),GLYMA_07G084200v4(1.02592777898),GLYMA_06G184500v4(-1.22991327898),GLYMA_06G190400v4(-1.64771055997),GLYMA_17G092100v4(-1.18388982938),GLYMA_08G017400v4(-1.02562854982)
ko04914	Progesterone-mediated oocyte maturation	8/1079	86/10886	0.628621121907577	0.879699248120301	GLYMA_08G332900v4(1.05973945657),GLYMA_09G131500v4(2.02926302222),GLYMA_04G246600v4(1.17090177897),GLYMA_04G043500v4(1.01287579814),GLYMA_16G178800v4(1.42319253294),GLYMA_04G043350v4(1.0756012646),GLYMA_08G017400v4(-1.02562854982),GLYMA_04G071600v4(1.11774633907)	GLYMA_08G332900v4(1.05973945657),GLYMA_09G131500v4(2.02926302222),GLYMA_04G246600v4(1.17090177897),GLYMA_04G043500v4(1.01287579814),GLYMA_16G178800v4(1.42319253294),GLYMA_04G043350v4(1.0756012646),GLYMA_08G017400v4(-1.02562854982),GLYMA_04G071600v4(1.11774633907)
ko00785	Lipoic acid metabolism	6/1079	65/10886	0.634353007433681	0.879699248120301	GLYMA_04G243000v4(-3.31135291728),GLYMA_06G120300v4(-2.68187970029),GLYMA_01G199700v4(-4.48021937743),GLYMA_17G028000v4(-1.14729704553),GLYMA_04G212100v4(-1.25178246107),GLYMA_03G070200v4(-1.05215368674)	GLYMA_04G243000v4(-3.31135291728),GLYMA_06G120300v4(-2.68187970029),GLYMA_01G199700v4(-4.48021937743),GLYMA_17G028000v4(-1.14729704553),GLYMA_04G212100v4(-1.25178246107),GLYMA_03G070200v4(-1.05215368674)
ko00333	Prodigiosin biosynthesis	1/1079	10/10886	0.648050128765566	0.879699248120301	GLYMA_16G042000v4(1.04587758646)	GLYMA_16G042000v4(1.04587758646)
ko00543	Exopolysaccharide biosynthesis	1/1079	10/10886	0.648050128765566	0.879699248120301	GLYMA_08G327400v4(-1.12659892848)	GLYMA_08G327400v4(-1.12659892848)
ko05111	Biofilm formation - Vibrio cholerae	1/1079	10/10886	0.648050128765566	0.879699248120301	GLYMA_08G327400v4(-1.12659892848)	GLYMA_08G327400v4(-1.12659892848)
ko04916	Melanogenesis	3/1079	33/10886	0.648566087121789	0.879699248120301	GLYMA_18G260700v4(-2.09053526416),GLYMA_02G108700v4(-3.86776534456),GLYMA_08G017400v4(-1.02562854982)	GLYMA_18G260700v4(-2.09053526416),GLYMA_02G108700v4(-3.86776534456),GLYMA_08G017400v4(-1.02562854982)
ko04152	AMPK signaling pathway	18/1079	194/10886	0.652748925498208	0.879699248120301	GLYMA_02G308800v4(1.25374236088),GLYMA_08G182300v4(-1.53909252816),GLYMA_06G105900v4(-1.08995730579),GLYMA_08G218400v4(-1.74444693653),GLYMA_01G194900v4(-1.34179279968),GLYMA_04G246600v4(1.17090177897),GLYMA_08G031700v4(-1.97730348442),GLYMA_04G104900v4(-1.08140026175),GLYMA_04G043500v4(1.01287579814),GLYMA_13G119500v4(-1.24736335412),GLYMA_17G109800v4(-1.78254106144),GLYMA_15G050101v4(-3.7518037…	GLYMA_02G308800v4(1.25374236088),GLYMA_08G182300v4(-1.53909252816),GLYMA_06G105900v4(-1.08995730579),GLYMA_08G218400v4(-1.74444693653),GLYMA_01G194900v4(-1.34179279968),GLYMA_04G246600v4(1.17090177897),GLYMA_08G031700v4(-1.97730348442),GLYMA_04G104900v4(-1.08140026175),GLYMA_04G043500v4(1.01287579814),GLYMA_13G119500v4(-1.24736335412),GLYMA_17G109800v4(-1.78254106144),GLYMA_15G050101v4(-3.7518037…
ko00625	Chloroalkane and chloroalkene degradation	4/1079	45/10886	0.664531222405805	0.879699248120301	GLYMA_02G034000v4(-1.79737330408),GLYMA_08G002700v4(-1.2295572977),GLYMA_12G015300v4(-2.00852331548),GLYMA_01G031500v4(-2.44050121146)	GLYMA_02G034000v4(-1.79737330408),GLYMA_08G002700v4(-1.2295572977),GLYMA_12G015300v4(-2.00852331548),GLYMA_01G031500v4(-2.44050121146)
ko04310	Wnt signaling pathway	12/1079	133/10886	0.677753290239792	0.879699248120301	GLYMA_01G151600v4(-1.0661290815),GLYMA_16G124400v4(2.41343410747),GLYMA_09G192700v4(1.361388991),GLYMA_17G149000v4(1.01060027689),GLYMA_06G128700v4(-1.24331283722),GLYMA_16G107500v4(1.86781725808),GLYMA_07G084200v4(1.02592777898),GLYMA_16G075800v4(-4.52494625514),GLYMA_17G042900v4(1.14322534339),GLYMA_14G222100v4(1.86976768419),GLYMA_06G184500v4(-1.22991327898),GLYMA_17G092100v4(-1.18388982938)	GLYMA_01G151600v4(-1.0661290815),GLYMA_16G124400v4(2.41343410747),GLYMA_09G192700v4(1.361388991),GLYMA_17G149000v4(1.01060027689),GLYMA_06G128700v4(-1.24331283722),GLYMA_16G107500v4(1.86781725808),GLYMA_07G084200v4(1.02592777898),GLYMA_16G075800v4(-4.52494625514),GLYMA_17G042900v4(1.14322534339),GLYMA_14G222100v4(1.86976768419),GLYMA_06G184500v4(-1.22991327898),GLYMA_17G092100v4(-1.18388982938)
ko04744	Phototransduction	2/1079	23/10886	0.680266097169527	0.879699248120301	GLYMA_18G260700v4(-2.09053526416),GLYMA_02G108700v4(-3.86776534456)	GLYMA_18G260700v4(-2.09053526416),GLYMA_02G108700v4(-3.86776534456)
ko04926	Relaxin signaling pathway	1/1079	11/10886	0.682966817903296	0.879699248120301	GLYMA_08G017400v4(-1.02562854982)	GLYMA_08G017400v4(-1.02562854982)
ko04977	Vitamin digestion and absorption	1/1079	11/10886	0.682966817903296	0.879699248120301	GLYMA_03G101000v4(-1.09369338183)	GLYMA_03G101000v4(-1.09369338183)
ko03320	PPAR signaling pathway	7/1079	80/10886	0.691381139194075	0.879699248120301	GLYMA_01G215500v4(1.09625442576),GLYMA_20G007900v4(-1.32636388392),GLYMA_10G010800v4(-1.79634584647),GLYMA_11G027000v4(1.03536631657),GLYMA_18G202800v4(-1.9751998325),GLYMA_20G060300v4(-1.19599922918),GLYMA_05G216600v4(-1.01003696276)	GLYMA_01G215500v4(1.09625442576),GLYMA_20G007900v4(-1.32636388392),GLYMA_10G010800v4(-1.79634584647),GLYMA_11G027000v4(1.03536631657),GLYMA_18G202800v4(-1.9751998325),GLYMA_20G060300v4(-1.19599922918),GLYMA_05G216600v4(-1.01003696276)
ko04740	Olfactory transduction	2/1079	24/10886	0.703022611931932	0.879699248120301	GLYMA_18G260700v4(-2.09053526416),GLYMA_02G108700v4(-3.86776534456)	GLYMA_18G260700v4(-2.09053526416),GLYMA_02G108700v4(-3.86776534456)
ko00230	Purine metabolism	16/1079	179/10886	0.706337272428037	0.879699248120301	GLYMA_10G048200v4(-1.45415015124),GLYMA_18G127267v4(1.74541380611),GLYMA_11G031200v4(1.0193899429),GLYMA_03G138200v4(-1.35870555936),GLYMA_13G240600v4(1.10142147842),GLYMA_04G007300v4(-1.65823414806),GLYMA_20G057800v4(1.15273936902),GLYMA_11G085800v4(1.08849987489),GLYMA_06G176400v4(-1.03551746845),GLYMA_06G067200v4(-1.40270877078),GLYMA_10G241000v4(1.27583732079),GLYMA_02G155701v4(1.66958201245)…	GLYMA_10G048200v4(-1.45415015124),GLYMA_18G127267v4(1.74541380611),GLYMA_11G031200v4(1.0193899429),GLYMA_03G138200v4(-1.35870555936),GLYMA_13G240600v4(1.10142147842),GLYMA_04G007300v4(-1.65823414806),GLYMA_20G057800v4(1.15273936902),GLYMA_11G085800v4(1.08849987489),GLYMA_06G176400v4(-1.03551746845),GLYMA_06G067200v4(-1.40270877078),GLYMA_10G241000v4(1.27583732079),GLYMA_02G155701v4(1.66958201245)…
ko04725	Cholinergic synapse	1/1079	12/10886	0.714422340062592	0.879699248120301	GLYMA_08G017400v4(-1.02562854982)	GLYMA_08G017400v4(-1.02562854982)
ko04722	Neurotrophin signaling pathway	16/1079	180/10886	0.714671446005512	0.879699248120301	GLYMA_18G260700v4(-2.09053526416),GLYMA_02G108700v4(-3.86776534456),GLYMA_16G124400v4(2.41343410747),GLYMA_12G143200v4(-1.22175425745),GLYMA_20G139500v4(-1.37808545364),GLYMA_09G192700v4(1.361388991),GLYMA_07G137000v4(-1.33052112582),GLYMA_16G117500v4(-1.14204536814),GLYMA_07G084200v4(1.02592777898),GLYMA_17G166200v4(-1.01395238067),GLYMA_18G046300v4(-1.32100820973),GLYMA_17G245300v4(1.5938323561…	GLYMA_18G260700v4(-2.09053526416),GLYMA_02G108700v4(-3.86776534456),GLYMA_16G124400v4(2.41343410747),GLYMA_12G143200v4(-1.22175425745),GLYMA_20G139500v4(-1.37808545364),GLYMA_09G192700v4(1.361388991),GLYMA_07G137000v4(-1.33052112582),GLYMA_16G117500v4(-1.14204536814),GLYMA_07G084200v4(1.02592777898),GLYMA_17G166200v4(-1.01395238067),GLYMA_18G046300v4(-1.32100820973),GLYMA_17G245300v4(1.5938323561…
ko00900	Terpenoid backbone biosynthesis	9/1079	104/10886	0.714727843396877	0.879699248120301	GLYMA_08G277000v4(-1.25643767208),GLYMA_15G243100v4(1.01555776762),GLYMA_20G109900v4(1.14380256712),GLYMA_07G252600v4(-1.28969838918),GLYMA_01G215500v4(1.09625442576),GLYMA_20G046800v4(-1.02695760184),GLYMA_18G148700v4(-4.71137206785),GLYMA_11G027000v4(1.03536631657),GLYMA_19G144800v4(1.58439154185)	GLYMA_08G277000v4(-1.25643767208),GLYMA_15G243100v4(1.01555776762),GLYMA_20G109900v4(1.14380256712),GLYMA_07G252600v4(-1.28969838918),GLYMA_01G215500v4(1.09625442576),GLYMA_20G046800v4(-1.02695760184),GLYMA_18G148700v4(-4.71137206785),GLYMA_11G027000v4(1.03536631657),GLYMA_19G144800v4(1.58439154185)
ko04814	Motor proteins	5/1079	60/10886	0.722365432523401	0.879699248120301	GLYMA_13G277800v4(-2.34033776597),GLYMA_17G258300v4(1.58886607865),GLYMA_12G223500v4(-3.6652094247),GLYMA_08G037900v4(-1.1583436958),GLYMA_05G230400v4(-1.17857898009)	GLYMA_13G277800v4(-2.34033776597),GLYMA_17G258300v4(1.58886607865),GLYMA_12G223500v4(-3.6652094247),GLYMA_08G037900v4(-1.1583436958),GLYMA_05G230400v4(-1.17857898009)
ko00290	Valine, leucine and isoleucine biosynthesis	4/1079	49/10886	0.729262075036529	0.879699248120301	GLYMA_06G283200v4(1.34147645725),GLYMA_04G049200v4(-2.97011389899),GLYMA_06G050100v4(-1.36003935141),GLYMA_06G169700v4(1.10058090615)	GLYMA_06G283200v4(1.34147645725),GLYMA_04G049200v4(-2.97011389899),GLYMA_06G050100v4(-1.36003935141),GLYMA_06G169700v4(1.10058090615)
ko04550	Signaling pathways regulating pluripotency of stem cells	1/1079	13/10886	0.742759501647332	0.879699248120301	GLYMA_08G017400v4(-1.02562854982)	GLYMA_08G017400v4(-1.02562854982)
ko04668	TNF signaling pathway	1/1079	13/10886	0.742759501647332	0.879699248120301	GLYMA_08G017400v4(-1.02562854982)	GLYMA_08G017400v4(-1.02562854982)
ko00561	Glycerolipid metabolism	14/1079	162/10886	0.744858803406654	0.879699248120301	GLYMA_14G067200v4(-1.88852341218),GLYMA_03G221100v4(-12.4852599321),GLYMA_02G010600v4(-1.21747169664),GLYMA_02G249300v4(-1.94818906821),GLYMA_02G034000v4(-1.79737330408),GLYMA_08G002700v4(-1.2295572977),GLYMA_01G113200v4(-2.924442372),GLYMA_03G214800v4(-1.20805032511),GLYMA_07G069700v4(-1.82603805758),GLYMA_08G056600v4(1.4782631309),GLYMA_07G146800v4(-2.55082114373),GLYMA_03G078600v4(-1.183918930…	GLYMA_14G067200v4(-1.88852341218),GLYMA_03G221100v4(-12.4852599321),GLYMA_02G010600v4(-1.21747169664),GLYMA_02G249300v4(-1.94818906821),GLYMA_02G034000v4(-1.79737330408),GLYMA_08G002700v4(-1.2295572977),GLYMA_01G113200v4(-2.924442372),GLYMA_03G214800v4(-1.20805032511),GLYMA_07G069700v4(-1.82603805758),GLYMA_08G056600v4(1.4782631309),GLYMA_07G146800v4(-2.55082114373),GLYMA_03G078600v4(-1.183918930…
ko04071	Sphingolipid signaling pathway	12/1079	141/10886	0.752744139836847	0.879699248120301	GLYMA_20G238000v4(-1.19642272222),GLYMA_03G101000v4(-1.09369338183),GLYMA_16G124400v4(2.41343410747),GLYMA_09G192700v4(1.361388991),GLYMA_07G084200v4(1.02592777898),GLYMA_07G080400v4(-1.16732000327),GLYMA_15G008433v4(-1.59471725056),GLYMA_02G126800v4(-1.16029915458),GLYMA_06G184500v4(-1.22991327898),GLYMA_01G215100v4(-1.4600888668),GLYMA_17G092100v4(-1.18388982938),GLYMA_08G017400v4(-1.0256285498…	GLYMA_20G238000v4(-1.19642272222),GLYMA_03G101000v4(-1.09369338183),GLYMA_16G124400v4(2.41343410747),GLYMA_09G192700v4(1.361388991),GLYMA_07G084200v4(1.02592777898),GLYMA_07G080400v4(-1.16732000327),GLYMA_15G008433v4(-1.59471725056),GLYMA_02G126800v4(-1.16029915458),GLYMA_06G184500v4(-1.22991327898),GLYMA_01G215100v4(-1.4600888668),GLYMA_17G092100v4(-1.18388982938),GLYMA_08G017400v4(-1.0256285498…
ko00340	Histidine metabolism	4/1079	51/10886	0.75791817857562	0.879699248120301	GLYMA_02G034000v4(-1.79737330408),GLYMA_08G002700v4(-1.2295572977),GLYMA_08G076400v4(-2.57827856307),GLYMA_01G031500v4(-2.44050121146)	GLYMA_02G034000v4(-1.79737330408),GLYMA_08G002700v4(-1.2295572977),GLYMA_08G076400v4(-2.57827856307),GLYMA_01G031500v4(-2.44050121146)
ko04022	cGMP-PKG signaling pathway	8/1079	98/10886	0.767896644884291	0.879699248120301	GLYMA_18G260700v4(-2.09053526416),GLYMA_02G108700v4(-3.86776534456),GLYMA_17G149000v4(1.01060027689),GLYMA_06G128700v4(-1.24331283722),GLYMA_06G190400v4(-1.64771055997),GLYMA_08G017400v4(-1.02562854982),GLYMA_14G168700v4(-11.1111421923),GLYMA_05G227200v4(1.71265476248)	GLYMA_18G260700v4(-2.09053526416),GLYMA_02G108700v4(-3.86776534456),GLYMA_17G149000v4(1.01060027689),GLYMA_06G128700v4(-1.24331283722),GLYMA_06G190400v4(-1.64771055997),GLYMA_08G017400v4(-1.02562854982),GLYMA_14G168700v4(-11.1111421923),GLYMA_05G227200v4(1.71265476248)
ko00643	Styrene degradation	1/1079	14/10886	0.768287184689963	0.879699248120301	GLYMA_20G232900v4(1.1807955598)	GLYMA_20G232900v4(1.1807955598)
ko04979	Cholesterol metabolism	2/1079	28/10886	0.780885153086864	0.879699248120301	GLYMA_03G213300v4(-1.44831102998),GLYMA_06G190400v4(-1.64771055997)	GLYMA_03G213300v4(-1.44831102998),GLYMA_06G190400v4(-1.64771055997)
ko04720	Long-term potentiation	5/1079	65/10886	0.785146797827752	0.879699248120301	GLYMA_18G260700v4(-2.09053526416),GLYMA_02G108700v4(-3.86776534456),GLYMA_17G149000v4(1.01060027689),GLYMA_06G128700v4(-1.24331283722),GLYMA_08G017400v4(-1.02562854982)	GLYMA_18G260700v4(-2.09053526416),GLYMA_02G108700v4(-3.86776534456),GLYMA_17G149000v4(1.01060027689),GLYMA_06G128700v4(-1.24331283722),GLYMA_08G017400v4(-1.02562854982)
ko00514	Other types of O-glycan biosynthesis	1/1079	15/10886	0.791283701220457	0.879699248120301	GLYMA_03G012900v4(-1.11520312833)	GLYMA_03G012900v4(-1.11520312833)
ko00524	Neomycin, kanamycin and gentamicin biosynthesis	1/1079	15/10886	0.791283701220457	0.879699248120301	GLYMA_14G218800v4(1.36038638548)	GLYMA_14G218800v4(1.36038638548)
ko00660	C5-Branched dibasic acid metabolism	1/1079	15/10886	0.791283701220457	0.879699248120301	GLYMA_06G169700v4(1.10058090615)	GLYMA_06G169700v4(1.10058090615)
ko04726	Serotonergic synapse	1/1079	15/10886	0.791283701220457	0.879699248120301	GLYMA_08G017400v4(-1.02562854982)	GLYMA_08G017400v4(-1.02562854982)
ko04068	FoxO signaling pathway	9/1079	112/10886	0.792173000591954	0.879699248120301	GLYMA_02G308800v4(1.25374236088),GLYMA_08G218400v4(-1.74444693653),GLYMA_13G119500v4(-1.24736335412),GLYMA_20G196900v4(-2.22078859565),GLYMA_10G193500v4(-1.4471752953),GLYMA_09G079400v4(-1.07180007413),GLYMA_08G017400v4(-1.02562854982),GLYMA_11G235300v4(-1.44607097483),GLYMA_03G260200v4(1.44955778)	GLYMA_02G308800v4(1.25374236088),GLYMA_08G218400v4(-1.74444693653),GLYMA_13G119500v4(-1.24736335412),GLYMA_20G196900v4(-2.22078859565),GLYMA_10G193500v4(-1.4471752953),GLYMA_09G079400v4(-1.07180007413),GLYMA_08G017400v4(-1.02562854982),GLYMA_11G235300v4(-1.44607097483),GLYMA_03G260200v4(1.44955778)
ko04714	Thermogenesis	18/1079	214/10886	0.802339013073078	0.879699248120301	GLYMA_02G308800v4(1.25374236088),GLYMA_11G040300v4(-1.47170669432),GLYMA_08G218400v4(-1.74444693653),GLYMA_12G155300v4(1.25809797008),GLYMA_07G122200v4(1.70438676889),GLYMA_20G007900v4(-1.32636388392),GLYMA_15G187600v4(2.75897395621),GLYMA_03G214800v4(-1.20805032511),GLYMA_08G056600v4(1.4782631309),GLYMA_10G010800v4(-1.79634584647),GLYMA_13G119500v4(-1.24736335412),GLYMA_20G240600v4(-1.4388168028…	GLYMA_02G308800v4(1.25374236088),GLYMA_11G040300v4(-1.47170669432),GLYMA_08G218400v4(-1.74444693653),GLYMA_12G155300v4(1.25809797008),GLYMA_07G122200v4(1.70438676889),GLYMA_20G007900v4(-1.32636388392),GLYMA_15G187600v4(2.75897395621),GLYMA_03G214800v4(-1.20805032511),GLYMA_08G056600v4(1.4782631309),GLYMA_10G010800v4(-1.79634584647),GLYMA_13G119500v4(-1.24736335412),GLYMA_20G240600v4(-1.4388168028…
ko04935	Growth hormone synthesis, secretion and action	1/1079	16/10886	0.811999816240522	0.879699248120301	GLYMA_08G017400v4(-1.02562854982)	GLYMA_08G017400v4(-1.02562854982)
ko04975	Fat digestion and absorption	1/1079	16/10886	0.811999816240522	0.879699248120301	GLYMA_03G037609v4(10.1719982201)	GLYMA_03G037609v4(10.1719982201)
ko04112	Cell cycle - Caulobacter	3/1079	43/10886	0.813296850246838	0.879699248120301	GLYMA_02G295800v4(1.1202598003),GLYMA_18G089400v4(1.36932716917),GLYMA_01G203100v4(-1.67279409046)	GLYMA_02G295800v4(1.1202598003),GLYMA_18G089400v4(1.36932716917),GLYMA_01G203100v4(-1.67279409046)
ko04910	Insulin signaling pathway	14/1079	172/10886	0.818048183334974	0.879699248120301	GLYMA_02G308800v4(1.25374236088),GLYMA_08G182300v4(-1.53909252816),GLYMA_18G260700v4(-2.09053526416),GLYMA_02G108700v4(-3.86776534456),GLYMA_06G105900v4(-1.08995730579),GLYMA_08G218400v4(-1.74444693653),GLYMA_14G218800v4(1.36038638548),GLYMA_04G104900v4(-1.08140026175),GLYMA_13G119500v4(-1.24736335412),GLYMA_15G050101v4(-3.75180370922),GLYMA_09G079400v4(-1.07180007413),GLYMA_08G017400v4(-1.025628…	GLYMA_02G308800v4(1.25374236088),GLYMA_08G182300v4(-1.53909252816),GLYMA_18G260700v4(-2.09053526416),GLYMA_02G108700v4(-3.86776534456),GLYMA_06G105900v4(-1.08995730579),GLYMA_08G218400v4(-1.74444693653),GLYMA_14G218800v4(1.36038638548),GLYMA_04G104900v4(-1.08140026175),GLYMA_13G119500v4(-1.24736335412),GLYMA_15G050101v4(-3.75180370922),GLYMA_09G079400v4(-1.07180007413),GLYMA_08G017400v4(-1.025628…
ko00860	Porphyrin metabolism	7/1079	92/10886	0.819083602208407	0.879699248120301	GLYMA_13G232500v4(-1.25454372454),GLYMA_12G222200v4(-1.16384211935),GLYMA_11G235400v4(-1.04824536956),GLYMA_09G181000v4(1.11473721562),GLYMA_04G205600v4(1.68277834807),GLYMA_04G249400v4(-2.83909863817),GLYMA_07G184700v4(-1.31362592997)	GLYMA_13G232500v4(-1.25454372454),GLYMA_12G222200v4(-1.16384211935),GLYMA_11G235400v4(-1.04824536956),GLYMA_09G181000v4(1.11473721562),GLYMA_04G205600v4(1.68277834807),GLYMA_04G249400v4(-2.83909863817),GLYMA_07G184700v4(-1.31362592997)
ko04270	Vascular smooth muscle contraction	3/1079	44/10886	0.82547967711831	0.879699248120301	GLYMA_18G260700v4(-2.09053526416),GLYMA_02G108700v4(-3.86776534456),GLYMA_08G017400v4(-1.02562854982)	GLYMA_18G260700v4(-2.09053526416),GLYMA_02G108700v4(-3.86776534456),GLYMA_08G017400v4(-1.02562854982)
ko00450	Selenocompound metabolism	2/1079	31/10886	0.826939658980252	0.879699248120301	GLYMA_05G090100v4(-9.64887284522),GLYMA_10G172700v4(-1.26847638687)	GLYMA_05G090100v4(-9.64887284522),GLYMA_10G172700v4(-1.26847638687)
ko04972	Pancreatic secretion	5/1079	69/10886	0.826967973476345	0.879699248120301	GLYMA_16G124400v4(2.41343410747),GLYMA_09G192700v4(1.361388991),GLYMA_07G084200v4(1.02592777898),GLYMA_06G184500v4(-1.22991327898),GLYMA_17G092100v4(-1.18388982938)	GLYMA_16G124400v4(2.41343410747),GLYMA_09G192700v4(1.361388991),GLYMA_07G084200v4(1.02592777898),GLYMA_06G184500v4(-1.22991327898),GLYMA_17G092100v4(-1.18388982938)
ko04151	PI3K-Akt signaling pathway	15/1079	186/10886	0.834920146256964	0.879699248120301	GLYMA_08G332900v4(1.05973945657),GLYMA_09G131500v4(2.02926302222),GLYMA_08G218400v4(-1.74444693653),GLYMA_16G124400v4(2.41343410747),GLYMA_09G192700v4(1.361388991),GLYMA_07G084200v4(1.02592777898),GLYMA_13G119500v4(-1.24736335412),GLYMA_16G178800v4(1.42319253294),GLYMA_06G184500v4(-1.22991327898),GLYMA_09G079400v4(-1.07180007413),GLYMA_14G007700v4(1.11668136776),GLYMA_17G092100v4(-1.18388982938),…	GLYMA_08G332900v4(1.05973945657),GLYMA_09G131500v4(2.02926302222),GLYMA_08G218400v4(-1.74444693653),GLYMA_16G124400v4(2.41343410747),GLYMA_09G192700v4(1.361388991),GLYMA_07G084200v4(1.02592777898),GLYMA_13G119500v4(-1.24736335412),GLYMA_16G178800v4(1.42319253294),GLYMA_06G184500v4(-1.22991327898),GLYMA_09G079400v4(-1.07180007413),GLYMA_14G007700v4(1.11668136776),GLYMA_17G092100v4(-1.18388982938),…
ko00020	Citrate cycle (TCA cycle)	8/1079	106/10886	0.837155549196394	0.879699248120301	GLYMA_03G228900v4(-1.12983909967),GLYMA_08G273100v4(-1.87305617178),GLYMA_15G140200v4(-1.49915186388),GLYMA_15G267000v4(1.02177101295),GLYMA_02G288500v4(-1.32895648074),GLYMA_04G089700v4(-1.1714990659),GLYMA_02G015800v4(2.13332524429),GLYMA_08G159900v4(1.1283735916)	GLYMA_03G228900v4(-1.12983909967),GLYMA_08G273100v4(-1.87305617178),GLYMA_15G140200v4(-1.49915186388),GLYMA_15G267000v4(1.02177101295),GLYMA_02G288500v4(-1.32895648074),GLYMA_04G089700v4(-1.1714990659),GLYMA_02G015800v4(2.13332524429),GLYMA_08G159900v4(1.1283735916)
ko00565	Ether lipid metabolism	4/1079	58/10886	0.839897648229151	0.879699248120301	GLYMA_20G238000v4(-1.19642272222),GLYMA_07G080400v4(-1.16732000327),GLYMA_15G008433v4(-1.59471725056),GLYMA_01G215100v4(-1.4600888668)	GLYMA_20G238000v4(-1.19642272222),GLYMA_07G080400v4(-1.16732000327),GLYMA_15G008433v4(-1.59471725056),GLYMA_01G215100v4(-1.4600888668)
ko04012	ErbB signaling pathway	1/1079	18/10886	0.84747224317177	0.879699248120301	GLYMA_08G017400v4(-1.02562854982)	GLYMA_08G017400v4(-1.02562854982)
ko04974	Protein digestion and absorption	1/1079	18/10886	0.84747224317177	0.879699248120301	GLYMA_12G179700v4(1.90932812044)	GLYMA_12G179700v4(1.90932812044)
ko04072	Phospholipase D signaling pathway	8/1079	108/10886	0.851657069317451	0.879699248120301	GLYMA_20G238000v4(-1.19642272222),GLYMA_13G196700v4(1.00133722954),GLYMA_03G186300v4(-1.24012456843),GLYMA_07G080400v4(-1.16732000327),GLYMA_15G008433v4(-1.59471725056),GLYMA_05G069150v4(-2.32274742792),GLYMA_01G215100v4(-1.4600888668),GLYMA_08G017400v4(-1.02562854982)	GLYMA_20G238000v4(-1.19642272222),GLYMA_13G196700v4(1.00133722954),GLYMA_03G186300v4(-1.24012456843),GLYMA_07G080400v4(-1.16732000327),GLYMA_15G008433v4(-1.59471725056),GLYMA_05G069150v4(-2.32274742792),GLYMA_01G215100v4(-1.4600888668),GLYMA_08G017400v4(-1.02562854982)
ko04970	Salivary secretion	2/1079	33/10886	0.852604813632614	0.879699248120301	GLYMA_18G260700v4(-2.09053526416),GLYMA_02G108700v4(-3.86776534456)	GLYMA_18G260700v4(-2.09053526416),GLYMA_02G108700v4(-3.86776534456)
ko03030	DNA replication	9/1079	120/10886	0.85294186266584	0.879699248120301	GLYMA_06G310500v4(1.11587256917),GLYMA_17G104000v4(1.21285992434),GLYMA_08G334900v4(1.01589810153),GLYMA_05G129700v4(1.01662664329),GLYMA_18G067800v4(1.0330375559),GLYMA_07G238400v4(1.19513593503),GLYMA_02G286600v4(1.14455016996),GLYMA_12G039200v4(1.05835534395),GLYMA_11G247900v4(1.14512171251)	GLYMA_06G310500v4(1.11587256917),GLYMA_17G104000v4(1.21285992434),GLYMA_08G334900v4(1.01589810153),GLYMA_05G129700v4(1.01662664329),GLYMA_18G067800v4(1.0330375559),GLYMA_07G238400v4(1.19513593503),GLYMA_02G286600v4(1.14455016996),GLYMA_12G039200v4(1.05835534395),GLYMA_11G247900v4(1.14512171251)
ko00630	Glyoxylate and dicarboxylate metabolism	10/1079	133/10886	0.860895232431187	0.879699248120301	GLYMA_01G199700v4(-4.48021937743),GLYMA_17G128000v4(-2.73848728483),GLYMA_19G009000v4(-1.34628264235),GLYMA_14G213300v4(-2.55647667271),GLYMA_12G100500v4(-4.98451460665),GLYMA_02G288500v4(-1.32895648074),GLYMA_19G009100v4(-1.14056094377),GLYMA_15G121300v4(2.80272365036),GLYMA_06G303200v4(-3.13450580925),GLYMA_07G104500v4(-1.33716498227)	GLYMA_01G199700v4(-4.48021937743),GLYMA_17G128000v4(-2.73848728483),GLYMA_19G009000v4(-1.34628264235),GLYMA_14G213300v4(-2.55647667271),GLYMA_12G100500v4(-4.98451460665),GLYMA_02G288500v4(-1.32895648074),GLYMA_19G009100v4(-1.14056094377),GLYMA_15G121300v4(2.80272365036),GLYMA_06G303200v4(-3.13450580925),GLYMA_07G104500v4(-1.33716498227)
ko04146	Peroxisome	13/1079	168/10886	0.861813594098554	0.879699248120301	GLYMA_09G005100v4(2.8435880918),GLYMA_13G317700v4(-2.29410981528),GLYMA_12G087400v4(-3.11167082197),GLYMA_20G007900v4(-1.32636388392),GLYMA_09G008900v4(-1.73490197071),GLYMA_10G010800v4(-1.79634584647),GLYMA_14G036600v4(-1.19626032697),GLYMA_20G196900v4(-2.22078859565),GLYMA_18G202800v4(-1.9751998325),GLYMA_10G193500v4(-1.4471752953),GLYMA_20G060300v4(-1.19599922918),GLYMA_05G216600v4(-1.01003696…	GLYMA_09G005100v4(2.8435880918),GLYMA_13G317700v4(-2.29410981528),GLYMA_12G087400v4(-3.11167082197),GLYMA_20G007900v4(-1.32636388392),GLYMA_09G008900v4(-1.73490197071),GLYMA_10G010800v4(-1.79634584647),GLYMA_14G036600v4(-1.19626032697),GLYMA_20G196900v4(-2.22078859565),GLYMA_18G202800v4(-1.9751998325),GLYMA_10G193500v4(-1.4471752953),GLYMA_20G060300v4(-1.19599922918),GLYMA_05G216600v4(-1.01003696…
ko04624	Toll and Imd signaling pathway	8/1079	110/10886	0.865106998340364	0.879699248120301	GLYMA_12G143200v4(-1.22175425745),GLYMA_20G139500v4(-1.37808545364),GLYMA_07G137000v4(-1.33052112582),GLYMA_16G117500v4(-1.14204536814),GLYMA_17G166200v4(-1.01395238067),GLYMA_03G113100v4(-11.5096150258),GLYMA_18G046300v4(-1.32100820973),GLYMA_08G124800v4(-1.17130572309)	GLYMA_12G143200v4(-1.22175425745),GLYMA_20G139500v4(-1.37808545364),GLYMA_07G137000v4(-1.33052112582),GLYMA_16G117500v4(-1.14204536814),GLYMA_17G166200v4(-1.01395238067),GLYMA_03G113100v4(-11.5096150258),GLYMA_18G046300v4(-1.32100820973),GLYMA_08G124800v4(-1.17130572309)
ko04810	Regulation of actin cytoskeleton	9/1079	123/10886	0.871731777105121	0.879699248120301	GLYMA_16G124400v4(2.41343410747),GLYMA_13G196700v4(1.00133722954),GLYMA_09G192700v4(1.361388991),GLYMA_07G084200v4(1.02592777898),GLYMA_03G186300v4(-1.24012456843),GLYMA_06G184500v4(-1.22991327898),GLYMA_01G218900v4(-2.79722610173),GLYMA_17G092100v4(-1.18388982938),GLYMA_08G017400v4(-1.02562854982)	GLYMA_16G124400v4(2.41343410747),GLYMA_13G196700v4(1.00133722954),GLYMA_09G192700v4(1.361388991),GLYMA_07G084200v4(1.02592777898),GLYMA_03G186300v4(-1.24012456843),GLYMA_06G184500v4(-1.22991327898),GLYMA_01G218900v4(-2.79722610173),GLYMA_17G092100v4(-1.18388982938),GLYMA_08G017400v4(-1.02562854982)
ko04011	MAPK signaling pathway - yeast	6/1079	87/10886	0.873680284696429	0.879699248120301	GLYMA_03G133800v4(-1.37104787635),GLYMA_13G196700v4(1.00133722954),GLYMA_03G186300v4(-1.24012456843),GLYMA_19G136100v4(-2.26147035693),GLYMA_10G107100v4(-1.42016993381),GLYMA_08G017400v4(-1.02562854982)	GLYMA_03G133800v4(-1.37104787635),GLYMA_13G196700v4(1.00133722954),GLYMA_03G186300v4(-1.24012456843),GLYMA_19G136100v4(-2.26147035693),GLYMA_10G107100v4(-1.42016993381),GLYMA_08G017400v4(-1.02562854982)
ko04750	Inflammatory mediator regulation of TRP channels	2/1079	35/10886	0.874752205215974	0.879699248120301	GLYMA_18G260700v4(-2.09053526416),GLYMA_02G108700v4(-3.86776534456)	GLYMA_18G260700v4(-2.09053526416),GLYMA_02G108700v4(-3.86776534456)
ko04611	Platelet activation	1/1079	20/10886	0.876256648136743	0.879699248120301	GLYMA_08G017400v4(-1.02562854982)	GLYMA_08G017400v4(-1.02562854982)
ko04622	RIG-I-like receptor signaling pathway	1/1079	20/10886	0.876256648136743	0.879699248120301	GLYMA_17G115700v4(1.59729379941)	GLYMA_17G115700v4(1.59729379941)
ko04020	Calcium signaling pathway	6/1079	88/10886	0.880393001632166	0.879699248120301	GLYMA_18G260700v4(-2.09053526416),GLYMA_02G108700v4(-3.86776534456),GLYMA_17G149000v4(1.01060027689),GLYMA_06G128700v4(-1.24331283722),GLYMA_18G027300v4(-2.16777039854),GLYMA_06G190400v4(-1.64771055997)	GLYMA_18G260700v4(-2.09053526416),GLYMA_02G108700v4(-3.86776534456),GLYMA_17G149000v4(1.01060027689),GLYMA_06G128700v4(-1.24331283722),GLYMA_18G027300v4(-2.16777039854),GLYMA_06G190400v4(-1.64771055997)
ko04621	NOD-like receptor signaling pathway	12/1079	161/10886	0.885440247613215	0.879699248120301	GLYMA_08G332900v4(1.05973945657),GLYMA_09G131500v4(2.02926302222),GLYMA_12G143200v4(-1.22175425745),GLYMA_20G139500v4(-1.37808545364),GLYMA_07G137000v4(-1.33052112582),GLYMA_16G117500v4(-1.14204536814),GLYMA_17G166200v4(-1.01395238067),GLYMA_16G178800v4(1.42319253294),GLYMA_18G046300v4(-1.32100820973),GLYMA_06G190400v4(-1.64771055997),GLYMA_08G017400v4(-1.02562854982),GLYMA_08G124800v4(-1.1713057…	GLYMA_08G332900v4(1.05973945657),GLYMA_09G131500v4(2.02926302222),GLYMA_12G143200v4(-1.22175425745),GLYMA_20G139500v4(-1.37808545364),GLYMA_07G137000v4(-1.33052112582),GLYMA_16G117500v4(-1.14204536814),GLYMA_17G166200v4(-1.01395238067),GLYMA_16G178800v4(1.42319253294),GLYMA_18G046300v4(-1.32100820973),GLYMA_06G190400v4(-1.64771055997),GLYMA_08G017400v4(-1.02562854982),GLYMA_08G124800v4(-1.1713057…
ko04064	NF-kappa B signaling pathway	7/1079	102/10886	0.890388744086056	0.879699248120301	GLYMA_12G143200v4(-1.22175425745),GLYMA_20G139500v4(-1.37808545364),GLYMA_07G137000v4(-1.33052112582),GLYMA_16G117500v4(-1.14204536814),GLYMA_17G166200v4(-1.01395238067),GLYMA_18G046300v4(-1.32100820973),GLYMA_08G124800v4(-1.17130572309)	GLYMA_12G143200v4(-1.22175425745),GLYMA_20G139500v4(-1.37808545364),GLYMA_07G137000v4(-1.33052112582),GLYMA_16G117500v4(-1.14204536814),GLYMA_17G166200v4(-1.01395238067),GLYMA_18G046300v4(-1.32100820973),GLYMA_08G124800v4(-1.17130572309)
ko04218	Cellular senescence	10/1079	140/10886	0.898393032970607	0.879699248120301	GLYMA_18G260700v4(-2.09053526416),GLYMA_02G108700v4(-3.86776534456),GLYMA_17G149000v4(1.01060027689),GLYMA_06G128700v4(-1.24331283722),GLYMA_04G246600v4(1.17090177897),GLYMA_04G043500v4(1.01287579814),GLYMA_04G043350v4(1.0756012646),GLYMA_06G190400v4(-1.64771055997),GLYMA_08G017400v4(-1.02562854982),GLYMA_04G071600v4(1.11774633907)	GLYMA_18G260700v4(-2.09053526416),GLYMA_02G108700v4(-3.86776534456),GLYMA_17G149000v4(1.01060027689),GLYMA_06G128700v4(-1.24331283722),GLYMA_04G246600v4(1.17090177897),GLYMA_04G043500v4(1.01287579814),GLYMA_04G043350v4(1.0756012646),GLYMA_06G190400v4(-1.64771055997),GLYMA_08G017400v4(-1.02562854982),GLYMA_04G071600v4(1.11774633907)
ko00051	Fructose and mannose metabolism	10/1079	141/10886	0.902994951034326	0.879699248120301	GLYMA_08G182300v4(-1.53909252816),GLYMA_17G252400v4(1.37762076557),GLYMA_10G176900v4(3.29539921374),GLYMA_08G031700v4(-1.97730348442),GLYMA_18G215600v4(4.11154825753),GLYMA_14G218800v4(1.36038638548),GLYMA_18G034400v4(-1.03338351778),GLYMA_15G050101v4(-3.75180370922),GLYMA_01G171900v4(-1.07445197863),GLYMA_09G273500v4(2.28645174662)	GLYMA_08G182300v4(-1.53909252816),GLYMA_17G252400v4(1.37762076557),GLYMA_10G176900v4(3.29539921374),GLYMA_08G031700v4(-1.97730348442),GLYMA_18G215600v4(4.11154825753),GLYMA_14G218800v4(1.36038638548),GLYMA_18G034400v4(-1.03338351778),GLYMA_15G050101v4(-3.75180370922),GLYMA_01G171900v4(-1.07445197863),GLYMA_09G273500v4(2.28645174662)
ko04113	Meiosis - yeast	10/1079	142/10886	0.907421583890355	0.879699248120301	GLYMA_01G229600v4(1.42804992556),GLYMA_08G333800v4(1.45408939246),GLYMA_01G046400v4(1.41103228864),GLYMA_17G104000v4(1.21285992434),GLYMA_11G012400v4(1.71101103781),GLYMA_10G001700v4(-1.05705165983),GLYMA_05G129700v4(1.01662664329),GLYMA_07G238400v4(1.19513593503),GLYMA_18G066900v4(1.92637514466),GLYMA_12G039200v4(1.05835534395)	GLYMA_01G229600v4(1.42804992556),GLYMA_08G333800v4(1.45408939246),GLYMA_01G046400v4(1.41103228864),GLYMA_17G104000v4(1.21285992434),GLYMA_11G012400v4(1.71101103781),GLYMA_10G001700v4(-1.05705165983),GLYMA_05G129700v4(1.01662664329),GLYMA_07G238400v4(1.19513593503),GLYMA_18G066900v4(1.92637514466),GLYMA_12G039200v4(1.05835534395)
ko04115	p53 signaling pathway	3/1079	53/10886	0.907497823989098	0.879699248120301	GLYMA_17G202700v4(-1.11899285357),GLYMA_15G097300v4(-1.2746282085),GLYMA_12G081100v4(-1.38213698828)	GLYMA_17G202700v4(-1.11899285357),GLYMA_15G097300v4(-1.2746282085),GLYMA_12G081100v4(-1.38213698828)
ko00626	Naphthalene degradation	1/1079	23/10886	0.909583369770644	0.879699248120301	GLYMA_12G015300v4(-2.00852331548)	GLYMA_12G015300v4(-2.00852331548)
ko00905	Brassinosteroid biosynthesis	1/1079	23/10886	0.909583369770644	0.879699248120301	GLYMA_14G059900v4(1.43666629656)	GLYMA_14G059900v4(1.43666629656)
ko04730	Long-term depression	1/1079	23/10886	0.909583369770644	0.879699248120301	GLYMA_08G017400v4(-1.02562854982)	GLYMA_08G017400v4(-1.02562854982)
ko04540	Gap junction	2/1079	39/10886	0.910115669248194	0.879699248120301	GLYMA_17G258300v4(1.58886607865),GLYMA_08G017400v4(-1.02562854982)	GLYMA_17G258300v4(1.58886607865),GLYMA_08G017400v4(-1.02562854982)
ko00790	Folate biosynthesis	3/1079	54/10886	0.914031897041134	0.879699248120301	GLYMA_02G138300v4(-1.14113671155),GLYMA_07G206900v4(1.26804135947),GLYMA_05G175500v4(1.09005234461)	GLYMA_02G138300v4(-1.14113671155),GLYMA_07G206900v4(1.26804135947),GLYMA_05G175500v4(1.09005234461)
ko03020	RNA polymerase	5/1079	81/10886	0.91426036653701	0.879699248120301	GLYMA_17G050400v4(1.49201761549),GLYMA_19G179600v4(1.16864448773),GLYMA_15G199600v4(2.51574652548),GLYMA_14G007900v4(1.85484726192),GLYMA_11G154500v4(1.71826558845)	GLYMA_17G050400v4(1.49201761549),GLYMA_19G179600v4(1.16864448773),GLYMA_15G199600v4(2.51574652548),GLYMA_14G007900v4(1.85484726192),GLYMA_11G154500v4(1.71826558845)
ko00680	Methane metabolism	9/1079	132/10886	0.916675730495041	0.879699248120301	GLYMA_08G182300v4(-1.53909252816),GLYMA_13G087800v4(1.15087098056),GLYMA_08G138100v4(1.62215295201),GLYMA_19G009000v4(-1.34628264235),GLYMA_12G015300v4(-2.00852331548),GLYMA_08G031700v4(-1.97730348442),GLYMA_19G009100v4(-1.14056094377),GLYMA_15G050101v4(-3.75180370922),GLYMA_05G180500v4(1.28144694048)	GLYMA_08G182300v4(-1.53909252816),GLYMA_13G087800v4(1.15087098056),GLYMA_08G138100v4(1.62215295201),GLYMA_19G009000v4(-1.34628264235),GLYMA_12G015300v4(-2.00852331548),GLYMA_08G031700v4(-1.97730348442),GLYMA_19G009100v4(-1.14056094377),GLYMA_15G050101v4(-3.75180370922),GLYMA_05G180500v4(1.28144694048)
ko04214	Apoptosis - fly	2/1079	40/10886	0.917365542281201	0.879699248120301	GLYMA_03G213300v4(-1.44831102998),GLYMA_08G017400v4(-1.02562854982)	GLYMA_03G213300v4(-1.44831102998),GLYMA_08G017400v4(-1.02562854982)
ko00100	Steroid biosynthesis	3/1079	55/10886	0.920143252465173	0.879699248120301	GLYMA_01G001500v4(1.29094379635),GLYMA_11G103500v4(1.07061529877),GLYMA_12G038200v4(1.05459960871)	GLYMA_01G001500v4(1.29094379635),GLYMA_11G103500v4(1.07061529877),GLYMA_12G038200v4(1.05459960871)
ko04962	Vasopressin-regulated water reabsorption	4/1079	71/10886	0.93109876371978	0.879699248120301	GLYMA_13G277800v4(-2.34033776597),GLYMA_12G223500v4(-3.6652094247),GLYMA_08G037900v4(-1.1583436958),GLYMA_05G230400v4(-1.17857898009)	GLYMA_13G277800v4(-2.34033776597),GLYMA_12G223500v4(-3.6652094247),GLYMA_08G037900v4(-1.1583436958),GLYMA_05G230400v4(-1.17857898009)
ko04973	Carbohydrate digestion and absorption	1/1079	26/10886	0.933940530535923	0.879699248120301	GLYMA_14G218800v4(1.36038638548)	GLYMA_14G218800v4(1.36038638548)
ko04111	Cell cycle - yeast	12/1079	174/10886	0.935444905418694	0.879699248120301	GLYMA_01G229600v4(1.42804992556),GLYMA_08G333800v4(1.45408939246),GLYMA_01G046400v4(1.41103228864),GLYMA_17G104000v4(1.21285992434),GLYMA_11G012400v4(1.71101103781),GLYMA_14G222100v4(1.86976768419),GLYMA_05G129700v4(1.01662664329),GLYMA_07G238400v4(1.19513593503),GLYMA_08G151600v4(1.26645070905),GLYMA_18G066900v4(1.92637514466),GLYMA_08G017400v4(-1.02562854982),GLYMA_12G039200v4(1.05835534395)	GLYMA_01G229600v4(1.42804992556),GLYMA_08G333800v4(1.45408939246),GLYMA_01G046400v4(1.41103228864),GLYMA_17G104000v4(1.21285992434),GLYMA_11G012400v4(1.71101103781),GLYMA_14G222100v4(1.86976768419),GLYMA_05G129700v4(1.01662664329),GLYMA_07G238400v4(1.19513593503),GLYMA_08G151600v4(1.26645070905),GLYMA_18G066900v4(1.92637514466),GLYMA_08G017400v4(-1.02562854982),GLYMA_12G039200v4(1.05835534395)
ko04623	Cytosolic DNA-sensing pathway	2/1079	43/10886	0.935950881600013	0.879699248120301	GLYMA_17G050400v4(1.49201761549),GLYMA_11G154500v4(1.71826558845)	GLYMA_17G050400v4(1.49201761549),GLYMA_11G154500v4(1.71826558845)
ko00600	Sphingolipid metabolism	3/1079	59/10886	0.940814671136573	0.879699248120301	GLYMA_10G290900v4(1.15687021781),GLYMA_08G161900v4(1.14697772076),GLYMA_02G126800v4(-1.16029915458)	GLYMA_10G290900v4(1.15687021781),GLYMA_08G161900v4(1.14697772076),GLYMA_02G126800v4(-1.16029915458)
ko00541	O-Antigen nucleotide sugar biosynthesis	2/1079	44/10886	0.941211415146761	0.879699248120301	GLYMA_05G152300v4(-1.06842960201),GLYMA_18G044400v4(1.12317502207)	GLYMA_05G152300v4(-1.06842960201),GLYMA_18G044400v4(1.12317502207)
ko04130	SNARE interactions in vesicular transport	5/1079	88/10886	0.944837855389137	0.879699248120301	GLYMA_01G173100v4(-1.56397925787),GLYMA_11G070000v4(-10.2602374139),GLYMA_10G236500v4(-1.59310566525),GLYMA_12G171500v4(10.8312570944),GLYMA_02G069700v4(1.35195797402)	GLYMA_01G173100v4(-1.56397925787),GLYMA_11G070000v4(-10.2602374139),GLYMA_10G236500v4(-1.59310566525),GLYMA_12G171500v4(10.8312570944),GLYMA_02G069700v4(1.35195797402)
ko00030	Pentose phosphate pathway	7/1079	115/10886	0.94642331748888	0.879699248120301	GLYMA_08G289900v4(-1.1829927645),GLYMA_08G182300v4(-1.53909252816),GLYMA_10G293500v4(-2.29573115619),GLYMA_08G031700v4(-1.97730348442),GLYMA_13G263400v4(1.46478295226),GLYMA_10G241000v4(1.27583732079),GLYMA_15G050101v4(-3.75180370922)	GLYMA_08G289900v4(-1.1829927645),GLYMA_08G182300v4(-1.53909252816),GLYMA_10G293500v4(-2.29573115619),GLYMA_08G031700v4(-1.97730348442),GLYMA_13G263400v4(1.46478295226),GLYMA_10G241000v4(1.27583732079),GLYMA_15G050101v4(-3.75180370922)
ko04070	Phosphatidylinositol signaling system	8/1079	132/10886	0.957327904266977	0.879699248120301	GLYMA_18G260700v4(-2.09053526416),GLYMA_02G108700v4(-3.86776534456),GLYMA_13G196700v4(1.00133722954),GLYMA_20G136300v4(-1.12309855009),GLYMA_18G027300v4(-2.16777039854),GLYMA_03G186300v4(-1.24012456843),GLYMA_12G240900v4(-1.08510172452),GLYMA_07G107000v4(4.20612318837)	GLYMA_18G260700v4(-2.09053526416),GLYMA_02G108700v4(-3.86776534456),GLYMA_13G196700v4(1.00133722954),GLYMA_20G136300v4(-1.12309855009),GLYMA_18G027300v4(-2.16777039854),GLYMA_03G186300v4(-1.24012456843),GLYMA_12G240900v4(-1.08510172452),GLYMA_07G107000v4(4.20612318837)
ko04110	Cell cycle	18/1079	258/10886	0.961110425093563	0.879699248120301	GLYMA_01G229600v4(1.42804992556),GLYMA_08G333800v4(1.45408939246),GLYMA_13G025500v4(1.46668285099),GLYMA_01G046400v4(1.41103228864),GLYMA_04G246600v4(1.17090177897),GLYMA_17G104000v4(1.21285992434),GLYMA_11G012400v4(1.71101103781),GLYMA_04G043500v4(1.01287579814),GLYMA_08G334900v4(1.01589810153),GLYMA_14G222100v4(1.86976768419),GLYMA_05G129700v4(1.01662664329),GLYMA_18G067800v4(1.0330375559),GLYM…	GLYMA_01G229600v4(1.42804992556),GLYMA_08G333800v4(1.45408939246),GLYMA_13G025500v4(1.46668285099),GLYMA_01G046400v4(1.41103228864),GLYMA_04G246600v4(1.17090177897),GLYMA_17G104000v4(1.21285992434),GLYMA_11G012400v4(1.71101103781),GLYMA_04G043500v4(1.01287579814),GLYMA_08G334900v4(1.01589810153),GLYMA_14G222100v4(1.86976768419),GLYMA_05G129700v4(1.01662664329),GLYMA_18G067800v4(1.0330375559),GLYM…
ko00513	Various types of N-glycan biosynthesis	3/1079	67/10886	0.968121603857643	0.879699248120301	GLYMA_10G290900v4(1.15687021781),GLYMA_08G161900v4(1.14697772076),GLYMA_02G073200v4(1.42041324841)	GLYMA_10G290900v4(1.15687021781),GLYMA_08G161900v4(1.14697772076),GLYMA_02G073200v4(1.42041324841)
ko02026	Biofilm formation - Escherichia coli	1/1079	34/10886	0.971408366591017	0.879699248120301	GLYMA_17G015600v4(9.84895671412)	GLYMA_17G015600v4(9.84895671412)
ko03440	Homologous recombination	6/1079	112/10886	0.971583910669274	0.879699248120301	GLYMA_18G023900v4(-4.52827630501),GLYMA_09G064300v4(1.30580919303),GLYMA_09G070650v4(1.0037003501),GLYMA_14G223700v4(1.0767506302),GLYMA_U027200v4(1.12291669239),GLYMA_02G261800v4(1.598195571)	GLYMA_18G023900v4(-4.52827630501),GLYMA_09G064300v4(1.30580919303),GLYMA_09G070650v4(1.0037003501),GLYMA_14G223700v4(1.0767506302),GLYMA_U027200v4(1.12291669239),GLYMA_02G261800v4(1.598195571)
ko00240	Pyrimidine metabolism	7/1079	126/10886	0.972151370078166	0.879699248120301	GLYMA_05G095600v4(4.1089339734),GLYMA_20G057800v4(1.15273936902),GLYMA_08G161000v4(-1.0813970685),GLYMA_05G023900v4(2.83558232227),GLYMA_20G059200v4(1.0531375669),GLYMA_18G048400v4(1.43630835211),GLYMA_08G264800v4(-1.9419061086)	GLYMA_05G095600v4(4.1089339734),GLYMA_20G057800v4(1.15273936902),GLYMA_08G161000v4(-1.0813970685),GLYMA_05G023900v4(2.83558232227),GLYMA_20G059200v4(1.0531375669),GLYMA_18G048400v4(1.43630835211),GLYMA_08G264800v4(-1.9419061086)
ko04721	Synaptic vesicle cycle	8/1079	140/10886	0.973079360851567	0.879699248120301	GLYMA_01G173100v4(-1.56397925787),GLYMA_18G059300v4(-1.60584105189),GLYMA_11G070000v4(-10.2602374139),GLYMA_09G238100v4(-1.14190637445),GLYMA_05G069150v4(-2.32274742792),GLYMA_01G218600v4(-1.40702904492),GLYMA_10G094000v4(1.3312661526),GLYMA_02G069700v4(1.35195797402)	GLYMA_01G173100v4(-1.56397925787),GLYMA_18G059300v4(-1.60584105189),GLYMA_11G070000v4(-10.2602374139),GLYMA_09G238100v4(-1.14190637445),GLYMA_05G069150v4(-2.32274742792),GLYMA_01G218600v4(-1.40702904492),GLYMA_10G094000v4(1.3312661526),GLYMA_02G069700v4(1.35195797402)
ko04139	Mitophagy - yeast	4/1079	86/10886	0.976268326724746	0.879699248120301	GLYMA_13G196700v4(1.00133722954),GLYMA_03G186300v4(-1.24012456843),GLYMA_08G293100v4(-1.08104830733),GLYMA_02G206500v4(-1.02678976724)	GLYMA_13G196700v4(1.00133722954),GLYMA_03G186300v4(-1.24012456843),GLYMA_08G293100v4(-1.08104830733),GLYMA_02G206500v4(-1.02678976724)
ko04140	Autophagy - animal	7/1079	129/10886	0.97686212337166	0.879699248120301	GLYMA_08G218400v4(-1.74444693653),GLYMA_13G119500v4(-1.24736335412),GLYMA_11G127750v4(2.1616865815),GLYMA_09G079400v4(-1.07180007413),GLYMA_08G017400v4(-1.02562854982),GLYMA_11G235300v4(-1.44607097483),GLYMA_03G260200v4(1.44955778)	GLYMA_08G218400v4(-1.74444693653),GLYMA_13G119500v4(-1.24736335412),GLYMA_11G127750v4(2.1616865815),GLYMA_09G079400v4(-1.07180007413),GLYMA_08G017400v4(-1.02562854982),GLYMA_11G235300v4(-1.44607097483),GLYMA_03G260200v4(1.44955778)
ko04210	Apoptosis	2/1079	56/10886	0.979502055971597	0.879699248120301	GLYMA_11G184100v4(-1.5006914373),GLYMA_08G017400v4(-1.02562854982)	GLYMA_11G184100v4(-1.5006914373),GLYMA_08G017400v4(-1.02562854982)
ko00710	Carbon fixation in photosynthetic organisms	8/1079	147/10886	0.982293891352852	0.879699248120301	GLYMA_08G182300v4(-1.53909252816),GLYMA_10G293500v4(-2.29573115619),GLYMA_08G273100v4(-1.87305617178),GLYMA_19G106800v4(-4.44940335174),GLYMA_04G089700v4(-1.1714990659),GLYMA_03G037609v4(10.1719982201),GLYMA_09G262900v4(1.00867318229),GLYMA_15G050101v4(-3.75180370922)	GLYMA_08G182300v4(-1.53909252816),GLYMA_10G293500v4(-2.29573115619),GLYMA_08G273100v4(-1.87305617178),GLYMA_19G106800v4(-4.44940335174),GLYMA_04G089700v4(-1.1714990659),GLYMA_03G037609v4(10.1719982201),GLYMA_09G262900v4(1.00867318229),GLYMA_15G050101v4(-3.75180370922)
ko03250	Viral life cycle - HIV-1	1/1079	39/10886	0.98306499465546	0.879699248120301	GLYMA_05G010300v4(1.03524389503)	GLYMA_05G010300v4(1.03524389503)
ko00620	Pyruvate metabolism	16/1079	252/10886	0.98324522603637	0.879699248120301	GLYMA_18G195900v4(1.04623418288),GLYMA_17G128000v4(-2.73848728483),GLYMA_10G227800v4(1.03830430282),GLYMA_14G156400v4(-2.05249168702),GLYMA_06G105900v4(-1.08995730579),GLYMA_02G034000v4(-1.79737330408),GLYMA_08G273100v4(-1.87305617178),GLYMA_08G002700v4(-1.2295572977),GLYMA_01G210400v4(-1.58961630196),GLYMA_12G015300v4(-2.00852331548),GLYMA_18G196000v4(1.20560439924),GLYMA_04G104900v4(-1.08140026…	GLYMA_18G195900v4(1.04623418288),GLYMA_17G128000v4(-2.73848728483),GLYMA_10G227800v4(1.03830430282),GLYMA_14G156400v4(-2.05249168702),GLYMA_06G105900v4(-1.08995730579),GLYMA_02G034000v4(-1.79737330408),GLYMA_08G273100v4(-1.87305617178),GLYMA_08G002700v4(-1.2295572977),GLYMA_01G210400v4(-1.58961630196),GLYMA_12G015300v4(-2.00852331548),GLYMA_18G196000v4(1.20560439924),GLYMA_04G104900v4(-1.08140026…
ko00010	Glycolysis / Gluconeogenesis	19/1079	292/10886	0.985170854510258	0.879699248120301	GLYMA_08G182300v4(-1.53909252816),GLYMA_10G227800v4(1.03830430282),GLYMA_13G087800v4(1.15087098056),GLYMA_14G156400v4(-2.05249168702),GLYMA_08G138100v4(1.62215295201),GLYMA_02G034000v4(-1.79737330408),GLYMA_08G273100v4(-1.87305617178),GLYMA_08G002700v4(-1.2295572977),GLYMA_06G191500v4(10.1579405669),GLYMA_01G210400v4(-1.58961630196),GLYMA_12G015300v4(-2.00852331548),GLYMA_08G031700v4(-1.977303484…	GLYMA_08G182300v4(-1.53909252816),GLYMA_10G227800v4(1.03830430282),GLYMA_13G087800v4(1.15087098056),GLYMA_14G156400v4(-2.05249168702),GLYMA_08G138100v4(1.62215295201),GLYMA_02G034000v4(-1.79737330408),GLYMA_08G273100v4(-1.87305617178),GLYMA_08G002700v4(-1.2295572977),GLYMA_06G191500v4(10.1579405669),GLYMA_01G210400v4(-1.58961630196),GLYMA_12G015300v4(-2.00852331548),GLYMA_08G031700v4(-1.977303484…
ko04350	TGF-beta signaling pathway	3/1079	78/10886	0.986857395934985	0.879699248120301	GLYMA_08G293100v4(-1.08104830733),GLYMA_14G222100v4(1.86976768419),GLYMA_08G017400v4(-1.02562854982)	GLYMA_08G293100v4(-1.08104830733),GLYMA_14G222100v4(1.86976768419),GLYMA_08G017400v4(-1.02562854982)
ko03430	Mismatch repair	4/1079	94/10886	0.986976820004877	0.879699248120301	GLYMA_07G100600v4(1.39860775481),GLYMA_08G334900v4(1.01589810153),GLYMA_18G067800v4(1.0330375559),GLYMA_09G189100v4(1.15716312471)	GLYMA_07G100600v4(1.39860775481),GLYMA_08G334900v4(1.01589810153),GLYMA_18G067800v4(1.0330375559),GLYMA_09G189100v4(1.15716312471)
ko04150	mTOR signaling pathway	6/1079	124/10886	0.987160407875393	0.879699248120301	GLYMA_08G218400v4(-1.74444693653),GLYMA_13G119500v4(-1.24736335412),GLYMA_09G079400v4(-1.07180007413),GLYMA_08G017400v4(-1.02562854982),GLYMA_11G235300v4(-1.44607097483),GLYMA_03G260200v4(1.44955778)	GLYMA_08G218400v4(-1.74444693653),GLYMA_13G119500v4(-1.24736335412),GLYMA_09G079400v4(-1.07180007413),GLYMA_08G017400v4(-1.02562854982),GLYMA_11G235300v4(-1.44607097483),GLYMA_03G260200v4(1.44955778)
ko04142	Lysosome	9/1079	166/10886	0.987214738012405	0.879699248120301	GLYMA_08G093500v4(-1.29386089131),GLYMA_10G290900v4(1.15687021781),GLYMA_19G233000v4(1.07057518588),GLYMA_08G161900v4(1.14697772076),GLYMA_05G247800v4(-1.52502518254),GLYMA_08G056300v4(11.3086120696),GLYMA_04G047002v4(1.40111598954),GLYMA_08G093600v4(-2.28236878559),GLYMA_14G092800v4(-1.11266214871)	GLYMA_08G093500v4(-1.29386089131),GLYMA_10G290900v4(1.15687021781),GLYMA_19G233000v4(1.07057518588),GLYMA_08G161900v4(1.14697772076),GLYMA_05G247800v4(-1.52502518254),GLYMA_08G056300v4(11.3086120696),GLYMA_04G047002v4(1.40111598954),GLYMA_08G093600v4(-2.28236878559),GLYMA_14G092800v4(-1.11266214871)
ko04919	Thyroid hormone signaling pathway	4/1079	95/10886	0.987933926098792	0.879699248120301	GLYMA_08G031700v4(-1.97730348442),GLYMA_18G027300v4(-2.16777039854),GLYMA_08G293100v4(-1.08104830733),GLYMA_08G017400v4(-1.02562854982)	GLYMA_08G031700v4(-1.97730348442),GLYMA_18G027300v4(-2.16777039854),GLYMA_08G293100v4(-1.08104830733),GLYMA_08G017400v4(-1.02562854982)
ko04660	T cell receptor signaling pathway	3/1079	80/10886	0.988854519673542	0.879699248120301	GLYMA_17G149000v4(1.01060027689),GLYMA_06G128700v4(-1.24331283722),GLYMA_08G017400v4(-1.02562854982)	GLYMA_17G149000v4(1.01060027689),GLYMA_06G128700v4(-1.24331283722),GLYMA_08G017400v4(-1.02562854982)
ko04341	Hedgehog signaling pathway - fly	2/1079	65/10886	0.990922289483949	0.879699248120301	GLYMA_14G222100v4(1.86976768419),GLYMA_20G069750v4(1.05330535175)	GLYMA_14G222100v4(1.86976768419),GLYMA_20G069750v4(1.05330535175)
ko01040	Biosynthesis of unsaturated fatty acids	1/1079	46/10886	0.991868615510746	0.879699248120301	GLYMA_18G202800v4(-1.9751998325)	GLYMA_18G202800v4(-1.9751998325)
ko00760	Nicotinate and nicotinamide metabolism	1/1079	47/10886	0.992678003321069	0.879699248120301	GLYMA_03G225500v4(1.07677288635)	GLYMA_03G225500v4(1.07677288635)
ko04391	Hippo signaling pathway - fly	2/1079	70/10886	0.994266532807877	0.879699248120301	GLYMA_06G166700v4(-1.33141259343),GLYMA_04G198700v4(-1.8870664386)	GLYMA_06G166700v4(-1.33141259343),GLYMA_04G198700v4(-1.8870664386)
ko03008	Ribosome biogenesis in eukaryotes	9/1079	180/10886	0.994612647116411	0.879699248120301	GLYMA_15G059400v4(1.07033251324),GLYMA_10G022600v4(1.03831577748),GLYMA_17G115400v4(1.02236365026),GLYMA_09G000100v4(1.13088581028),GLYMA_17G088200v4(1.02201201391),GLYMA_05G010300v4(1.03524389503),GLYMA_03G214900v4(1.06056429474),GLYMA_09G128100v4(2.47716346547),GLYMA_05G249100v4(1.49291295827)	GLYMA_15G059400v4(1.07033251324),GLYMA_10G022600v4(1.03831577748),GLYMA_17G115400v4(1.02236365026),GLYMA_09G000100v4(1.13088581028),GLYMA_17G088200v4(1.02201201391),GLYMA_05G010300v4(1.03524389503),GLYMA_03G214900v4(1.06056429474),GLYMA_09G128100v4(2.47716346547),GLYMA_05G249100v4(1.49291295827)
ko03460	Fanconi anemia pathway	4/1079	106/10886	0.994878431112496	0.879699248120301	GLYMA_17G125900v4(1.52549881204),GLYMA_08G259766v4(2.70462984458),GLYMA_09G070650v4(1.0037003501),GLYMA_14G223700v4(1.0767506302)	GLYMA_17G125900v4(1.52549881204),GLYMA_08G259766v4(2.70462984458),GLYMA_09G070650v4(1.0037003501),GLYMA_14G223700v4(1.0767506302)
ko03410	Base excision repair	3/1079	90/10886	0.995182173473421	0.879699248120301	GLYMA_11G184100v4(-1.5006914373),GLYMA_08G334900v4(1.01589810153),GLYMA_18G067800v4(1.0330375559)	GLYMA_11G184100v4(-1.5006914373),GLYMA_08G334900v4(1.01589810153),GLYMA_18G067800v4(1.0330375559)
ko00563	Glycosylphosphatidylinositol (GPI)-anchor biosynthesis	1/1079	51/10886	0.99518667319696	0.879699248120301	GLYMA_20G019967v4(1.58655084142)	GLYMA_20G019967v4(1.58655084142)
ko04261	Adrenergic signaling in cardiomyocytes	3/1079	91/10886	0.995575199622327	0.879699248120301	GLYMA_18G260700v4(-2.09053526416),GLYMA_02G108700v4(-3.86776534456),GLYMA_08G017400v4(-1.02562854982)	GLYMA_18G260700v4(-2.09053526416),GLYMA_02G108700v4(-3.86776534456),GLYMA_08G017400v4(-1.02562854982)
ko04138	Autophagy - yeast	4/1079	108/10886	0.995631120216787	0.879699248120301	GLYMA_12G240900v4(-1.08510172452),GLYMA_11G127750v4(2.1616865815),GLYMA_10G001700v4(-1.05705165983),GLYMA_02G206500v4(-1.02678976724)	GLYMA_12G240900v4(-1.08510172452),GLYMA_11G127750v4(2.1616865815),GLYMA_10G001700v4(-1.05705165983),GLYMA_02G206500v4(-1.02678976724)
ko04961	Endocrine and other factor-regulated calcium reabsorption	1/1079	53/10886	0.996097645962932	0.879699248120301	GLYMA_05G069150v4(-2.32274742792)	GLYMA_05G069150v4(-2.32274742792)
ko04136	Autophagy - other	1/1079	58/10886	0.997690848925057	0.879699248120301	GLYMA_02G206500v4(-1.02678976724)	GLYMA_02G206500v4(-1.02678976724)
ko03083	Polycomb repressive complex	1/1079	60/10886	0.998128147799351	0.879699248120301	GLYMA_14G222100v4(1.86976768419)	GLYMA_14G222100v4(1.86976768419)
ko04145	Phagosome	7/1079	168/10886	0.998325730337776	0.879699248120301	GLYMA_16G124400v4(2.41343410747),GLYMA_09G192700v4(1.361388991),GLYMA_07G084200v4(1.02592777898),GLYMA_17G258300v4(1.58886607865),GLYMA_06G184500v4(-1.22991327898),GLYMA_10G236500v4(-1.59310566525),GLYMA_17G092100v4(-1.18388982938)	GLYMA_16G124400v4(2.41343410747),GLYMA_09G192700v4(1.361388991),GLYMA_07G084200v4(1.02592777898),GLYMA_17G258300v4(1.58886607865),GLYMA_06G184500v4(-1.22991327898),GLYMA_10G236500v4(-1.59310566525),GLYMA_17G092100v4(-1.18388982938)
ko00510	N-Glycan biosynthesis	2/1079	84/10886	0.998449647889996	0.879699248120301	GLYMA_08G103167v4(1.06385877001),GLYMA_05G146400v4(-1.09993353092)	GLYMA_08G103167v4(1.06385877001),GLYMA_05G146400v4(-1.09993353092)
ko04144	Endocytosis	21/1079	367/10886	0.998725921389753	0.879699248120301	GLYMA_02G205600v4(2.21594044811),GLYMA_10G182200v4(-2.62272402316),GLYMA_20G238000v4(-1.19642272222),GLYMA_10G296900v4(-1.34794133039),GLYMA_13G196700v4(1.00133722954),GLYMA_11G140500v4(1.74185458517),GLYMA_18G289100v4(1.49792817479),GLYMA_12G064000v4(1.65975397223),GLYMA_13G198600v4(-3.54479501595),GLYMA_18G289600v4(1.39679650827),GLYMA_03G186300v4(-1.24012456843),GLYMA_18G291000v4(-1.0171339777…	GLYMA_02G205600v4(2.21594044811),GLYMA_10G182200v4(-2.62272402316),GLYMA_20G238000v4(-1.19642272222),GLYMA_10G296900v4(-1.34794133039),GLYMA_13G196700v4(1.00133722954),GLYMA_11G140500v4(1.74185458517),GLYMA_18G289100v4(1.49792817479),GLYMA_12G064000v4(1.65975397223),GLYMA_13G198600v4(-3.54479501595),GLYMA_18G289600v4(1.39679650827),GLYMA_03G186300v4(-1.24012456843),GLYMA_18G291000v4(-1.0171339777…
ko04114	Oocyte meiosis	8/1079	189/10886	0.998890057932516	0.879699248120301	GLYMA_18G260700v4(-2.09053526416),GLYMA_01G229600v4(1.42804992556),GLYMA_02G108700v4(-3.86776534456),GLYMA_17G149000v4(1.01060027689),GLYMA_06G128700v4(-1.24331283722),GLYMA_11G012400v4(1.71101103781),GLYMA_14G222100v4(1.86976768419),GLYMA_08G017400v4(-1.02562854982)	GLYMA_18G260700v4(-2.09053526416),GLYMA_01G229600v4(1.42804992556),GLYMA_02G108700v4(-3.86776534456),GLYMA_17G149000v4(1.01060027689),GLYMA_06G128700v4(-1.24331283722),GLYMA_11G012400v4(1.71101103781),GLYMA_14G222100v4(1.86976768419),GLYMA_08G017400v4(-1.02562854982)
ko04728	Dopaminergic synapse	2/1079	95/10886	0.999454951113716	0.879699248120301	GLYMA_18G260700v4(-2.09053526416),GLYMA_02G108700v4(-3.86776534456)	GLYMA_18G260700v4(-2.09053526416),GLYMA_02G108700v4(-3.86776534456)
ko04066	HIF-1 signaling pathway	4/1079	135/10886	0.999527125587049	0.879699248120301	GLYMA_01G210400v4(-1.58961630196),GLYMA_08G031700v4(-1.97730348442),GLYMA_14G218800v4(1.36038638548),GLYMA_08G017400v4(-1.02562854982)	GLYMA_01G210400v4(-1.58961630196),GLYMA_08G031700v4(-1.97730348442),GLYMA_14G218800v4(1.36038638548),GLYMA_08G017400v4(-1.02562854982)
ko00190	Oxidative phosphorylation	11/1079	248/10886	0.999581836010656	0.879699248120301	GLYMA_10G044700v4(-1.02550639019),GLYMA_11G040300v4(-1.47170669432),GLYMA_12G155300v4(1.25809797008),GLYMA_13G097900v4(-1.09070708541),GLYMA_07G122200v4(1.70438676889),GLYMA_15G187600v4(2.75897395621),GLYMA_17G199200v4(-1.33685128819),GLYMA_17G061800v4(-1.3346726343),GLYMA_06G189900v4(1.19517434366),GLYMA_05G092300v4(2.02203710077),GLYMA_09G056300v4(-1.40754989373)	GLYMA_10G044700v4(-1.02550639019),GLYMA_11G040300v4(-1.47170669432),GLYMA_12G155300v4(1.25809797008),GLYMA_13G097900v4(-1.09070708541),GLYMA_07G122200v4(1.70438676889),GLYMA_15G187600v4(2.75897395621),GLYMA_17G199200v4(-1.33685128819),GLYMA_17G061800v4(-1.3346726343),GLYMA_06G189900v4(1.19517434366),GLYMA_05G092300v4(2.02203710077),GLYMA_09G056300v4(-1.40754989373)
ko00970	Aminoacyl-tRNA biosynthesis	2/1079	102/10886	0.99972161408545	0.879699248120301	GLYMA_17G231300v4(1.01350888279),GLYMA_17G187000v4(1.27457282818)	GLYMA_17G231300v4(1.01350888279),GLYMA_17G187000v4(1.27457282818)
ko03018	RNA degradation	9/1079	226/10886	0.999762756033996	0.879699248120301	GLYMA_10G193200v4(1.00774822789),GLYMA_05G005200v4(-1.30742499928),GLYMA_17G181200v4(1.82359205964),GLYMA_13G314100v4(1.6020433577),GLYMA_08G031700v4(-1.97730348442),GLYMA_01G151466v4(-1.47104000216),GLYMA_01G053700v4(1.00470241414),GLYMA_02G003500v4(1.25779980586),GLYMA_18G076100v4(1.003943047)	GLYMA_10G193200v4(1.00774822789),GLYMA_05G005200v4(-1.30742499928),GLYMA_17G181200v4(1.82359205964),GLYMA_13G314100v4(1.6020433577),GLYMA_08G031700v4(-1.97730348442),GLYMA_01G151466v4(-1.47104000216),GLYMA_01G053700v4(1.00470241414),GLYMA_02G003500v4(1.25779980586),GLYMA_18G076100v4(1.003943047)
ko03013	Nucleocytoplasmic transport	5/1079	167/10886	0.999856900378989	0.879699248120301	GLYMA_07G081500v4(-3.59575496896),GLYMA_07G081200v4(1.48825038126),GLYMA_04G125350v4(-11.2529098027),GLYMA_02G093700v4(1.43238574414),GLYMA_05G010300v4(1.03524389503)	GLYMA_07G081500v4(-3.59575496896),GLYMA_07G081200v4(1.48825038126),GLYMA_04G125350v4(-11.2529098027),GLYMA_02G093700v4(1.43238574414),GLYMA_05G010300v4(1.03524389503)
ko03040	Spliceosome	15/1079	340/10886	0.999954071797502	0.879699248120301	GLYMA_02G205600v4(2.21594044811),GLYMA_03G140400v4(12.4552433004),GLYMA_U033305v4(11.6851619702),GLYMA_11G140500v4(1.74185458517),GLYMA_18G289100v4(1.49792817479),GLYMA_07G105302v4(-1.02711258192),GLYMA_12G064000v4(1.65975397223),GLYMA_17G115400v4(1.02236365026),GLYMA_04G125350v4(-11.2529098027),GLYMA_18G289600v4(1.39679650827),GLYMA_17G072400v4(1.44719440862),GLYMA_02G093700v4(1.43238574414),GLY…	GLYMA_02G205600v4(2.21594044811),GLYMA_03G140400v4(12.4552433004),GLYMA_U033305v4(11.6851619702),GLYMA_11G140500v4(1.74185458517),GLYMA_18G289100v4(1.49792817479),GLYMA_07G105302v4(-1.02711258192),GLYMA_12G064000v4(1.65975397223),GLYMA_17G115400v4(1.02236365026),GLYMA_04G125350v4(-11.2529098027),GLYMA_18G289600v4(1.39679650827),GLYMA_17G072400v4(1.44719440862),GLYMA_02G093700v4(1.43238574414),GLY…
ko03060	Protein export	1/1079	101/10886	0.999974930763097	0.879699248120301	GLYMA_13G190500v4(1.4312373867)	GLYMA_13G190500v4(1.4312373867)
ko04120	Ubiquitin mediated proteolysis	9/1079	263/10886	0.999984898079312	0.879699248120301	GLYMA_17G202700v4(-1.11899285357),GLYMA_16G035000v4(-1.16573288842),GLYMA_15G097300v4(-1.2746282085),GLYMA_01G229600v4(1.42804992556),GLYMA_12G081100v4(-1.38213698828),GLYMA_02G020000v4(-1.01052802652),GLYMA_11G012400v4(1.71101103781),GLYMA_12G021800v4(1.12245290006),GLYMA_14G222100v4(1.86976768419)	GLYMA_17G202700v4(-1.11899285357),GLYMA_16G035000v4(-1.16573288842),GLYMA_15G097300v4(-1.2746282085),GLYMA_01G229600v4(1.42804992556),GLYMA_12G081100v4(-1.38213698828),GLYMA_02G020000v4(-1.01052802652),GLYMA_11G012400v4(1.71101103781),GLYMA_12G021800v4(1.12245290006),GLYMA_14G222100v4(1.86976768419)
ko03420	Nucleotide excision repair	5/1079	198/10886	0.999989713743049	0.879699248120301	GLYMA_15G199600v4(2.51574652548),GLYMA_08G334900v4(1.01589810153),GLYMA_14G007900v4(1.85484726192),GLYMA_18G067800v4(1.0330375559),GLYMA_11G154500v4(1.71826558845)	GLYMA_15G199600v4(2.51574652548),GLYMA_08G334900v4(1.01589810153),GLYMA_14G007900v4(1.85484726192),GLYMA_18G067800v4(1.0330375559),GLYMA_11G154500v4(1.71826558845)
ko03015	mRNA surveillance pathway	5/1079	245/10886	0.999999841818942	0.879699248120301	GLYMA_09G035800v4(1.06610905041),GLYMA_07G081500v4(-3.59575496896),GLYMA_07G198200v4(-1.05689447319),GLYMA_02G093700v4(1.43238574414),GLYMA_16G071900v4(1.10151834032)	GLYMA_09G035800v4(1.06610905041),GLYMA_07G081500v4(-3.59575496896),GLYMA_07G198200v4(-1.05689447319),GLYMA_02G093700v4(1.43238574414),GLYMA_16G071900v4(1.10151834032)
ko03010	Ribosome	2/1079	587/10886	1	0.879699248120301	GLYMA_15G267100v4(1.04736415331),GLYMA_03G197500v4(1.00586032212)	GLYMA_15G267100v4(1.04736415331),GLYMA_03G197500v4(1.00586032212)
