# Supplementary material for: Bacillus velezensis 20507 promotes symbiosis between Bradyrhizobium japonicum USDA110 and soybean by secreting flavonoids
Source: Front Microbiol. 2025 Mar 27;16:1572568. doi: 10.3389/fmicb.2025.1572568 (PMC11983421; doi:10.3389/fmicb.2025.1572568)
Supplement: Supplementary Table S8 — Mass spectrometry identification results of fermentation broth of B. velezensis 20507. [file Table_8.XLSX]

## Sheet: Sheet1
MS2_name	MS2_score	mz	rt	Formula	type	HMDB	Chinese.Name	CAS	KEGG COMPOUND ID	Super.Class	Superclass.Chinese	Class	Class.Chinese	Sub.Class	Subclass.Chinese
3H-1,3-benzothiazol-2-one	3.95	150.002	200.8	C7H5NOS	NEG		2 ( 3H ) -苯并噻唑酮	934-34-9		Alkaloids	生物碱	Anthranilic acid alkaloids	邻氨基苯甲酸生物碱	Acridone alkaloids	吖啶酮生物碱
Formylanthranilic acid	3.86	164.035	170.9	C8H7NO3	NEG	HMDB0004089	2 - (甲酰氨基)苯甲酸	3342-77-6	C05653	Alkaloids	生物碱	Anthranilic acid alkaloids	邻氨基苯甲酸生物碱	Anthranillic acid derivatives	邻氨基苯甲酸衍生物
Caprolactam	3.96	114.091	106.5	C6H11NO	POS	HMDB0062769	己内酰胺	105-60-2	C06593	Alkaloids	生物碱	Lysine alkaloids	赖氨酸系生物碱	Piperidine alkaloids	哌啶生物碱
Piperidine	2.73	86.0963	357.1	C5H11N	POS	HMDB0034301		110-89-4	C01746	Alkaloids	生物碱	Lysine alkaloids	赖氨酸系生物碱	Piperidine alkaloids	哌啶生物碱
Dimethyl sulfoxide	2.72	79.0211	26.7	C2H6OS	POS	HMDB0243946				Alkaloids	生物碱	Lysine alkaloids	赖氨酸系生物碱	Piperidine alkaloids	哌啶生物碱
4-hydroxy-5-(4-hydroxyphenyl)-3-[5-methyl-6-[(E)-1,3,5-trimethylhept-1-enyl]tetrahydropyran-2-yl]-1H-pyridin-2-one	2.63	438.262	278.3	C27H37NO4	NEG					Alkaloids	生物碱	Nicotinic acid alkaloids	烟酸系生物碱	Pyridine alkaloids	吡啶生物碱
GANT 61	2.59	430.3	172.5	C27H35N5	POS					Alkaloids	生物碱	Nicotinic acid alkaloids	烟酸系生物碱	Pyridine alkaloids	吡啶生物碱
Kukoamine B	2.68	553.298	183.2	C28H42N4O6	POS	HMDB0060525			C17616	Alkaloids	生物碱	Ornithine alkaloids	鸟氨酸系生物碱	Polyamines	多胺
N-Methyl-2-pyrrolidone	2.72	100.076	135.7	C5H9NO	POS					Alkaloids	生物碱	Ornithine alkaloids	鸟氨酸系生物碱	Pyrrolidine alkaloids	吡咯烷生物碱
2-Methylpiperidine	2.71	100.112	357.1	C6H13N	POS	HMDB0032416		109-05-7		Alkaloids	生物碱	Pseudoalkaloids	假生物碱	Acetate-derived alkaloids	醋酸衍生生物碱
1H-Cycloundec[d]isoindole-1,15(2H)-dione, 3,3a,4,6a,9,10,11,12-octahydro-11,12-dihydroxy-4,5,8-trimethyl-3-(2-methylpropyl)-, (7E,13E)-	2.21	402.267	166.4	C24H35NO4	POS					Alkaloids	生物碱	Pseudoalkaloids	假生物碱	Cytochalasan alkaloids	细胞松弛素生物碱
Alprenolol (hydrochloride)	3.52	250.177	231.2	C15H23NO2	POS	HMDB0015004	心得舒	13655-52-2	D07156	Alkaloids	生物碱	Pseudoalkaloids	假生物碱	Phenylalanine-derived alkaloids	苯丙氨酸衍生生物碱
(S)-2-Propylpiperidine	3.88	128.143	39.9	C8H17N	POS		毒芹碱	15991-59-0		Alkaloids	生物碱	Pseudoalkaloids	假生物碱	Piperidine alkaloids	哌啶生物碱
Atrazine	3.94	216.101	219.6	C8H14ClN5	POS	HMDB0041830	阿特拉津	1912-24-9	C06551	Alkaloids	生物碱	Pseudoalkaloids	假生物碱	Purine alkaloids	嘌呤生物碱
7-Methylxanthine	1.9	165.041	189.7	C26H34O8	NEG	HMDB0001991	7 -甲基黄嘌呤	552-62-5	C16353	Alkaloids	生物碱	Pseudoalkaloids	假生物碱	Purine alkaloids	嘌呤生物碱
Urate	1.57	227.038	187.5	C5H4N4O3	NEG	HMDB0000289	尿酸	69-93-2	C00366	Alkaloids	生物碱	Pseudoalkaloids	假生物碱	Purine alkaloids	嘌呤生物碱
Allantoate	1.5	215.024	62.4	C4H8N4O4	POS	HMDB0001209	尿囊酸	99-16-1	C00499	Alkaloids	生物碱	Pseudoalkaloids	假生物碱	Purine alkaloids	嘌呤生物碱
gamma-Chaconine	2.41	560.4	198.9	C33H53NO6	POS	HMDB0033678		511-36-4		Alkaloids	生物碱	Pseudoalkaloids	假生物碱	Steroidal alkaloids	甾体生物碱
Harmane	2.26	205.074	19.5	C12H10N2	POS	HMDB0035196		486-84-0	C09209	Alkaloids	生物碱	Tryptophan alkaloids	色氨酸系生物碱	Carboline alkaloids	咔啉生物碱
8-Hydroxycarbostyril	3.74	160.04	187.4	C9H7NO2	NEG	HMDB0240311	2，8 -二羟基喹啉	15450-76-7	C06342	Alkaloids	生物碱	Tryptophan alkaloids	色氨酸系生物碱	Quinoline alkaloids	喹啉生物碱
4-hydroxy-1H-indole-3-carbaldehyde	3.88	162.055	186.9	C9H7NO2	POS		4 -羟基- 1H -吲哚- 3 -甲醛	81779-27-3		Alkaloids	生物碱	Tryptophan alkaloids	色氨酸系生物碱	Simple indole alkaloids	简单吲哚生物碱
Dicentrinone	2.1	336.02	237.7	C19H13NO5	POS					Alkaloids	生物碱	Tyrosine alkaloids	酪氨酸系生物碱	Aporphine alkaloids	阿朴啡生物碱
Salsoline	2.61	194.117	357.9	C11H15NO2	POS					Alkaloids	生物碱	Tyrosine alkaloids	酪氨酸系生物碱	Isoquinoline alkaloids	异喹啉生物碱
Phenazocine	2.51	322.212	154	C22H27NO	POS	HMDB0256398				Alkaloids	生物碱	Tyrosine alkaloids	酪氨酸系生物碱	Isoquinoline alkaloids	异喹啉生物碱
Isoproterenol	2.65	194.117	14.8	C11H17NO3	POS	HMDB0015197	异丙肾上腺素	7683-59-2	C07056	Alkaloids	生物碱	Tyrosine alkaloids	酪氨酸系生物碱	Phenylethylamines	苯基乙胺
Varenicline	3.96	212.118	146.9	C13H13N3	POS			249296-44-4	D08669	Alkaloids	生物碱
1,5-Isoquinolinediol	3.74	160.04	187.4	C9H7NO2	NEG	HMDB0244237	1，5 -异喹啉二醇	5154-02-9		Alkaloids	生物碱
Fedratinib	3.69	525.266	168.6	C27H36N6O3S	POS	HMDB0247668	Fedratinib（JAK2抑制剂）	936091-26-8	D10630	Alkaloids	生物碱
Diuron	3.59	215.011	255.2	C9H10Cl2N2O	POS	HMDB0251497	敌草隆	330-54-1	C18428	Alkaloids	生物碱
Cyclohexylamine	2.71	100.112	270.2	C6H13N	POS	HMDB0031404		108-91-8	C00571	Alkaloids	生物碱
Dipyridamole (Persantine)	2.5	253.164	143.3	C24H40N8O4	POS	HMDB0015110		58-32-2		Alkaloids	生物碱
Surfactin	3.93	1034.67	319.7	C53H93N7O13	NEG		表面活性素	24730-31-2	C12043	Amino acids and Peptides	氨基酸及短肽	Oligopeptides	寡肽	Cyclic peptides	环肽
Betaine	3.93	118.086	8.8	C5H11NO2	POS	HMDB0000043	甜菜碱	107-43-7	C00719	Amino acids and Peptides	氨基酸及短肽	Small peptides	小肽	Aminoacids	氨基酸
2,2'-Iminodiacetic acid	3.79	132.03	41	C4H7NO4	NEG	HMDB0011753	亚氨基二乙酸	142-73-4	C19911	Amino acids and Peptides	氨基酸及短肽	Small peptides	小肽	Aminoacids	氨基酸
Aspartate	3.77	132.03	41	C4H7NO4	NEG	HMDB0000191	天冬氨酸	56-84-8	C00049	Amino acids and Peptides	氨基酸及短肽	Small peptides	小肽	Aminoacids	氨基酸
4-Chlorophenylalanine	3.73	200.047	73.6	C9H10ClNO2	POS	HMDB0244605	芬克洛宁	7424-00-2	D04143	Amino acids and Peptides	氨基酸及短肽	Small peptides	小肽	Aminoacids	氨基酸
2S,5S-Methionine_sulfoximine	2.2	181.065	21.3	C5H12N2O3S	POS	HMDB0029430		1982-67-8	C03510	Amino acids and Peptides	氨基酸及短肽	Small peptides	小肽	Aminoacids	氨基酸
ANILINE-2-SULFONIC ACID	2.18	174.021	251.5	C6H7N	POS	HMDB0003012		62-53-3	C00292	Amino acids and Peptides	氨基酸及短肽	Small peptides	小肽	Aminoacids	氨基酸
L-Cystine	1.73	241.032	42.5	C6H12N2O4S2	POS	HMDB0250712	胱氨酸	56-89-3	C00491	Amino acids and Peptides	氨基酸及短肽	Small peptides	小肽	Aminoacids	氨基酸
2-[(2-hydroxy-3-methyl-butanoyl)amino]-3-methyl-butanoic acid	3.66	216.124	165.6	C10H19NO4	NEG					Amino acids and Peptides	氨基酸及短肽	Small peptides	小肽	Dipeptides	二肽类
cyclo(tyrosyl-prolyl)	2.03	259.112	148.4	C14H16N2O3	NEG					Amino acids and Peptides	氨基酸及短肽	Small peptides	小肽	Dipeptides	二肽类
2'-Deoxyguanosine 5'-monophosphate (dGMP)	3.91	346.055	40.6	C10H14N5O7P	NEG	HMDB0001044		902-04-5	C00362	Carbohydrates	碳水化合物	Nucleosides	核苷类	Purine nucleos(t)ides	嘌呤核苷
Adenosine 3'-monophosphate	3.91	346.055	40.6	C10H14N5O7P	NEG	HMDB0003540	3 ' -腺苷酸	84-21-9	C01367	Carbohydrates	碳水化合物	Nucleosides	核苷类	Purine nucleos(t)ides	嘌呤核苷
Adenosine-2'-monophosphate	3.87	346.055	133	C10H14N5O7P	NEG		腺苷 2 ' -单磷酸	130-49-4	C00946	Carbohydrates	碳水化合物	Nucleosides	核苷类	Purine nucleos(t)ides	嘌呤核苷
Adenosine 2',3'-cyclic phosphate	3.78	328.045	62	C10H12N5O6P	NEG	HMDB0011616	腺苷2 '，3 ' -环磷酸	634-01-5	C08355	Carbohydrates	碳水化合物	Nucleosides	核苷类	Purine nucleos(t)ides	嘌呤核苷
Adenosine	3.72	268.104	46	C10H13N5O4	POS	HMDB0000050	腺苷	58-61-7	C00212	Carbohydrates	碳水化合物	Nucleosides	核苷类	Purine nucleos(t)ides	嘌呤核苷
D-Pinitol	3.75	193.072	1.8	C7H14O6	NEG	HMDB0304321	D-松醇	10284-63-6	C03844|C06352	Carbohydrates	碳水化合物	Polyols	多元醇	Cyclitols	环醇
Quebrachitol	2.66	193.072	16.6	C7H14O6	NEG					Carbohydrates	碳水化合物	Polyols	多元醇	Cyclitols	环醇
Allose	3.97	161.045	15.3	C6H12O6	NEG	HMDB0062473	(2R,3R,4R)-2,3,4,5,6-五羟基己醛	39392-62-6	C01487	Carbohydrates	碳水化合物	Saccharides	糖类	Monosaccharides	单糖
Mannose	3.89	179.056	16.3	C6H12O6	NEG	HMDB0000169	甘露糖	3458-28-4	C00159	Carbohydrates	碳水化合物	Saccharides	糖类	Monosaccharides	单糖
Fructose	3.82	161.045	15.3	C6H12O6	NEG		β - D -吡喃果糖			Carbohydrates	碳水化合物	Saccharides	糖类	Monosaccharides	单糖
D-Mannoheptulose	3.81	191.056	13	C7H14O7	NEG		D-甘露庚酮糖			Carbohydrates	碳水化合物	Saccharides	糖类	Monosaccharides	单糖
Xylose	3.8	131.035	1.8	C5H10O5	NEG	HMDB0060254	DL-木糖	58-86-6	C00181	Carbohydrates	碳水化合物	Saccharides	糖类	Monosaccharides	单糖
Pyrophosphate	3.72	176.936	37.9	H4O7P2	NEG	HMDB0000250	焦磷酸	14000-31-8	C00013	Carbohydrates	碳水化合物
Isocaproic acid	3.98	115.076	215.6	C6H12O2	NEG	HMDB0000689	4-甲基戊酸	646-07-1	C21399	Fatty acids	脂肪酸	Fatty Acids and Conjugates	脂肪酸及衍生物	Branched fatty acids	支链脂肪酸
Caproic acid	3.98	115.076	215.6	C6H12O2	NEG	HMDB0000535	己酸	142-62-1	C01585	Fatty acids	脂肪酸	Fatty Acids and Conjugates	脂肪酸及衍生物	Branched fatty acids	支链脂肪酸
Undecanoic acid	3.97	185.155	280.5	C11H22O2	NEG	HMDB0000947	十一酸	112-37-8	C17715	Fatty acids	脂肪酸	Fatty Acids and Conjugates	脂肪酸及衍生物	Branched fatty acids	支链脂肪酸
Pelargonic acid	3.97	157.123	260.3	C9H18O2	NEG	HMDB0000847	壬酸	112-05-0	C01601	Fatty acids	脂肪酸	Fatty Acids and Conjugates	脂肪酸及衍生物	Branched fatty acids	支链脂肪酸
2-Methylheptanoic acid	3.97	143.108	247.1	C8H16O2	NEG		2 -甲基庚酸			Fatty acids	脂肪酸	Fatty Acids and Conjugates	脂肪酸及衍生物	Branched fatty acids	支链脂肪酸
Dodecanoic acid	3.96	199.17	289.5	C12H24O2	NEG	HMDB0000638	月桂酸	143-07-7	C02679	Fatty acids	脂肪酸	Fatty Acids and Conjugates	脂肪酸及衍生物	Branched fatty acids	支链脂肪酸
Capric acid	3.96	171.139	270.6	C10H20O2	NEG	HMDB0000511	癸酸	334-48-5	C01571	Fatty acids	脂肪酸	Fatty Acids and Conjugates	脂肪酸及衍生物	Branched fatty acids	支链脂肪酸
4-Ethyloctanoic acid	3.96	171.139	270.6	C10H20O2	NEG		4-乙基辛酸			Fatty acids	脂肪酸	Fatty Acids and Conjugates	脂肪酸及衍生物	Branched fatty acids	支链脂肪酸
Valproic acid	3.96	143.108	247.1	C8H16O2	NEG	HMDB0001877	丙戊酸	99-66-1	C07185	Fatty acids	脂肪酸	Fatty Acids and Conjugates	脂肪酸及衍生物	Branched fatty acids	支链脂肪酸
(E)-8-hydroxy-2,6-dimethyl-oct-2-enoic acid	3.96	185.118	217	C10H18O3	NEG		8 -羟基- 2，6 -二甲基- 2 -辛烯酸			Fatty acids	脂肪酸	Fatty Acids and Conjugates	脂肪酸及衍生物	Branched fatty acids	支链脂肪酸
Caprylic acid	3.95	143.108	247.1	C8H16O2	NEG	HMDB0000482	辛酸	124-07-2	C06423	Fatty acids	脂肪酸	Fatty Acids and Conjugates	脂肪酸及衍生物	Branched fatty acids	支链脂肪酸
Myristic acid	3.94	227.201	305.7	C14H28O2	NEG	HMDB0000806	肉豆蔻酸	544-63-8	C06424	Fatty acids	脂肪酸	Fatty Acids and Conjugates	脂肪酸及衍生物	Branched fatty acids	支链脂肪酸
12-Methyltridecanoic acid	3.92	227.201	305.7	C14H28O2	NEG	HMDB0031072	12 -甲基十三烷酸	2724-57-4		Fatty acids	脂肪酸	Fatty Acids and Conjugates	脂肪酸及衍生物	Branched fatty acids	支链脂肪酸
Pentadecanoic acid	3.91	241.217	312.3	C15H30O2	NEG	HMDB0000826	十五烷酸	1002-84-2	C16537	Fatty acids	脂肪酸	Fatty Acids and Conjugates	脂肪酸及衍生物	Branched fatty acids	支链脂肪酸
Palmitic acid	3.88	255.232	319.3	C16H32O2	NEG	HMDB0000220	棕榈酸	57-10-3	C00249	Fatty acids	脂肪酸	Fatty Acids and Conjugates	脂肪酸及衍生物	Branched fatty acids	支链脂肪酸
Heptadecanoic acid	3.87	269.248	325.4	C17H34O2	NEG	HMDB0002259	十七烷酸	506-12-7		Fatty acids	脂肪酸	Fatty Acids and Conjugates	脂肪酸及衍生物	Branched fatty acids	支链脂肪酸
(Z)-6-methyl-2-(4-methylpent-3-enyl)hept-2-enedioic acid	3.84	253.144	233.8	C14H22O4	NEG					Fatty acids	脂肪酸	Fatty Acids and Conjugates	脂肪酸及衍生物	Branched fatty acids	支链脂肪酸
Pristanic acid	3.77	297.279	340.8	C19H38O2	NEG	HMDB0000795	降植烷酸	1189-37-3		Fatty acids	脂肪酸	Fatty Acids and Conjugates	脂肪酸及衍生物	Branched fatty acids	支链脂肪酸
Phytanic acid	3.74	311.295	275.8	C20H40O2	NEG	HMDB0000801	植烷酸	14721-66-5	C01607	Fatty acids	脂肪酸	Fatty Acids and Conjugates	脂肪酸及衍生物	Branched fatty acids	支链脂肪酸
Pivagabine	2.68	186.113	171.4	C9H17NO3	NEG	HMDB0246575	匹伐加宾	69542-93-4	D07342	Fatty acids	脂肪酸	Fatty Acids and Conjugates	脂肪酸及衍生物	Branched fatty acids	支链脂肪酸
ISOPALMITIC ACID	2.23	274.274	224.4	C16H32O2	POS	HMDB0031068		4669-02-7		Fatty acids	脂肪酸	Fatty Acids and Conjugates	脂肪酸及衍生物	Branched fatty acids	支链脂肪酸
8-(2-hexylcyclopropyl)octanoic acid	2.72	267.233	315.2	C17H32O2	NEG		9，10 -亚甲基十六烷酸	5618-00-8		Fatty acids	脂肪酸	Fatty Acids and Conjugates	脂肪酸及衍生物	Carbocyclic fatty acids	环状脂肪酸
Chaulmoogric Acid	2.57	298.274	279.2	C18H32O2	POS					Fatty acids	脂肪酸	Fatty Acids and Conjugates	脂肪酸及衍生物	Carbocyclic fatty acids	环状脂肪酸
Undecanedioic acid	3.99	197.118	228.3	C11H20O4	NEG	HMDB0000888	十一碳二元酸	1852-04-6		Fatty acids	脂肪酸	Fatty Acids and Conjugates	脂肪酸及衍生物	Dicarboxylic acids	二羧酸类
Azelaic acid	3.93	187.097	196.3	C9H16O4	NEG	HMDB0000784	壬二酸	123-99-9	C08261	Fatty acids	脂肪酸	Fatty Acids and Conjugates	脂肪酸及衍生物	Dicarboxylic acids	二羧酸类
3-hydroxy-2-[(Z)-oct-2-enyl]pentanedioic acid	3.92	239.129	246.2	C13H22O5	NEG					Fatty acids	脂肪酸	Fatty Acids and Conjugates	脂肪酸及衍生物	Dicarboxylic acids	二羧酸类
Sebacic acid	3.91	201.113	209.7	C10H18O4	NEG	HMDB0000792	癸二酸	111-20-6	C08277	Fatty acids	脂肪酸	Fatty Acids and Conjugates	脂肪酸及衍生物	Dicarboxylic acids	二羧酸类
2-Hydroxyglutaric acid	3.88	129.019	15.8	C5H8O5	NEG	HMDB0000694	( 2S ) - 2 -羟基戊二酸	13095-48-2	C03196	Fatty acids	脂肪酸	Fatty Acids and Conjugates	脂肪酸及衍生物	Dicarboxylic acids	二羧酸类
Dodecanedioic acid	3.84	229.144	231.1	C12H22O4	NEG	HMDB0000623	十二烷二酸	693-23-2	C02678	Fatty acids	脂肪酸	Fatty Acids and Conjugates	脂肪酸及衍生物	Dicarboxylic acids	二羧酸类
Suberic acid	3.82	173.082	179	C8H14O4	NEG	HMDB0000893	辛二酸	505-48-6	C08278	Fatty acids	脂肪酸	Fatty Acids and Conjugates	脂肪酸及衍生物	Dicarboxylic acids	二羧酸类
Glutaric acid	3.79	131.035	14.4	C5H8O4	NEG	HMDB0000661	戊二酸	110-94-1	C00489	Fatty acids	脂肪酸	Fatty Acids and Conjugates	脂肪酸及衍生物	Dicarboxylic acids	二羧酸类
Methylsuccinic acid	3.74	131.035	14.4	C5H8O4	NEG	HMDB0001844	甲基琥珀酸	498-21-5		Fatty acids	脂肪酸	Fatty Acids and Conjugates	脂肪酸及衍生物	Dicarboxylic acids	二羧酸类
Pimelic acid	3.67	159.066	155.8	C7H12O4	NEG	HMDB0000857	庚二酸	111-16-0	C02656	Fatty acids	脂肪酸	Fatty Acids and Conjugates	脂肪酸及衍生物	Dicarboxylic acids	二羧酸类
3-Methyladipic acid	3.67	159.066	155.8	C7H12O4	NEG	HMDB0000555	( 3S ) - 3 -甲基己二酸	3058-01-3		Fatty acids	脂肪酸	Fatty Acids and Conjugates	脂肪酸及衍生物	Dicarboxylic acids	二羧酸类
Tetradecanedioic acid	2.71	257.176	249.8	C14H26O4	NEG	HMDB0000872	十四碳二元酸	821-38-5		Fatty acids	脂肪酸	Fatty Acids and Conjugates	脂肪酸及衍生物	Dicarboxylic acids	二羧酸类
2-Methylmaleate	1.25	111.009	16.3	C5H6O4	NEG	HMDB0000634	柠康酸	498-23-7	C02226	Fatty acids	脂肪酸	Fatty Acids and Conjugates	脂肪酸及衍生物	Dicarboxylic acids	二羧酸类
2,4-Dihydroxybutanoic acid	3.96	101.024	14.9	C4H8O4	NEG	HMDB0000360	2，4 -二羟基丁酸	1518-62-3		Fatty acids	脂肪酸	Fatty Acids and Conjugates	脂肪酸及衍生物	Hydroxy fatty acids	羟基脂肪酸
Royal jelly acid	3.92	185.118	217	C10H18O3	NEG	HMDB0244269	10－羟基－2－癸烯酸	14113-05-4		Fatty acids	脂肪酸	Fatty Acids and Conjugates	脂肪酸及衍生物	Hydroxy fatty acids	羟基脂肪酸
(Z)-9,12,13-trihydroxyoctadec-15-enoic acid	3.91	329.233	229.7	C18H34O5	NEG		( 15Z ) - 9，12，13 -三羟基- 15 -十八碳烯酸			Fatty acids	脂肪酸	Fatty Acids and Conjugates	脂肪酸及衍生物	Hydroxy fatty acids	羟基脂肪酸
10-Hydroxydecanoic acid	3.88	187.134	210.6	C10H20O3	NEG	HMDB0244272	10-羟基癸酸	1679-53-4	C02774	Fatty acids	脂肪酸	Fatty Acids and Conjugates	脂肪酸及衍生物	Hydroxy fatty acids	羟基脂肪酸
2-Hydroxypalmitic acid	3.83	271.228	306.7	C16H32O3	NEG	HMDB0031057	2 -羟基十六烷酸	764-67-0		Fatty acids	脂肪酸	Fatty Acids and Conjugates	脂肪酸及衍生物	Hydroxy fatty acids	羟基脂肪酸
(Z)-2-hydroxyoctadec-9-enoic acid	3.81	297.243	290	C18H34O3	NEG		2 -羟基油酸	56472-29-8		Fatty acids	脂肪酸	Fatty Acids and Conjugates	脂肪酸及衍生物	Hydroxy fatty acids	羟基脂肪酸
2-Hydroxystearic acid	3.76	299.259	290.9	C18H36O3	NEG	HMDB0062549	2 -羟基十八烷酸	26531-80-6	C03045	Fatty acids	脂肪酸	Fatty Acids and Conjugates	脂肪酸及衍生物	Hydroxy fatty acids	羟基脂肪酸
16-Hydroxypalmitic acid	3.69	271.228	306.7	C16H32O3	NEG	HMDB0006294	16 -羟基十六烷酸	506-13-8	C18218	Fatty acids	脂肪酸	Fatty Acids and Conjugates	脂肪酸及衍生物	Hydroxy fatty acids	羟基脂肪酸
(E)-5-hydroxyundec-2-enoic acid	2.73	199.134	229.3	C11H20O3	NEG		( E ) - 5 -羟基十一碳- 2 -烯酸			Fatty acids	脂肪酸	Fatty Acids and Conjugates	脂肪酸及衍生物	Hydroxy fatty acids	羟基脂肪酸
HYDROXYCITRIC_ACID	2.52	207.012	191	C6H8O8	NEG	HMDB0031159		27750-10-3		Fatty acids	脂肪酸	Fatty Acids and Conjugates	脂肪酸及衍生物	Hydroxy fatty acids	羟基脂肪酸
9-Oxooctadecanoic acid	3.96	297.243	290	C18H34O3	NEG	HMDB0030979	9 -氧代十八烷酸	4114-74-3		Fatty acids	脂肪酸	Fatty Acids and Conjugates	脂肪酸及衍生物	Other Octadecanoids	其他十八烷
(2E,4Z)-9-oxooctadeca-2,4-dienoic acid	3.98	293.212	276.5	C18H30O3	NEG		(2E,4Z)-9-氧代十八烷-2,4-二烯酸			Fatty acids	脂肪酸	Fatty Acids and Conjugates	脂肪酸及衍生物	Oxo fatty acids	含氧脂肪酸
Pyruvate	3.92	87.0087	15.3	C3H4O3	NEG	HMDB0000243	丙酮酸	127-17-3	C00022	Fatty acids	脂肪酸	Fatty Acids and Conjugates	脂肪酸及衍生物	Oxo fatty acids	含氧脂肪酸
5-Oxooctanoic acid	3.78	157.087	183.4	C8H14O3	NEG		5 -氧代辛酸	3637-14-7		Fatty acids	脂肪酸	Fatty Acids and Conjugates	脂肪酸及衍生物	Oxo fatty acids	含氧脂肪酸
9-methanesulfinylnonanoic acid	2.62	203.113	223.5	C10H20O3S	POS					Fatty acids	脂肪酸	Fatty Acids and Conjugates	脂肪酸及衍生物	Oxo fatty acids	含氧脂肪酸
FA 9:1+1O	2.56	171.103	215.2	C9H16O3	NEG	HMDB0094711			C16322	Fatty acids	脂肪酸	Fatty Acids and Conjugates	脂肪酸及衍生物	Oxo fatty acids	含氧脂肪酸
9-Oxo-10(E),12(E)-octadecadienoic acid	3.96	293.212	276.5	C18H30O3	NEG	HMDB0004669	( 10E、12E) - 9 -氧代十八碳- 10，12 -二烯酸	54232-58-5	C14766	Fatty acids	脂肪酸	Fatty Acids and Conjugates	脂肪酸及衍生物	Unsaturated fatty acids	不饱和脂肪酸
Myristoleic acid	3.96	225.186	294.2	C14H26O2	NEG		肉豆蔻烯酸	544-64-9	C08322	Fatty acids	脂肪酸	Fatty Acids and Conjugates	脂肪酸及衍生物	Unsaturated fatty acids	不饱和脂肪酸
alpha-Linolenic acid	3.94	277.217	301.9	C18H30O2	NEG	HMDB0001388	亚麻酸	463-40-1	C06427	Fatty acids	脂肪酸	Fatty Acids and Conjugates	脂肪酸及衍生物	Unsaturated fatty acids	不饱和脂肪酸
gamma-Linolenic acid	3.94	277.217	301.9	C18H30O2	NEG	HMDB0003073	γ-亚麻酸	506-26-3	C06426	Fatty acids	脂肪酸	Fatty Acids and Conjugates	脂肪酸及衍生物	Unsaturated fatty acids	不饱和脂肪酸
cis-9-Palmitoleic acid	3.92	253.217	309.4	C16H30O2	NEG	HMDB0003229	棕榈油酸	373-49-9	C08362	Fatty acids	脂肪酸	Fatty Acids and Conjugates	脂肪酸及衍生物	Unsaturated fatty acids	不饱和脂肪酸
Oleic acid	3.89	281.248	320.9	C18H34O2	NEG	HMDB0000207	油酸	112-80-1	C00712	Fatty acids	脂肪酸	Fatty Acids and Conjugates	脂肪酸及衍生物	Unsaturated fatty acids	不饱和脂肪酸
trans-Vaccenic acid	3.89	281.248	320.9	C18H34O2	NEG	HMDB0003231	反异油酸	693-72-1	C08367	Fatty acids	脂肪酸	Fatty Acids and Conjugates	脂肪酸及衍生物	Unsaturated fatty acids	不饱和脂肪酸
Stearic acid	3.83	283.264	333.5	C18H36O2	NEG	HMDB0000827	硬脂酸	57-11-4	C01530	Fatty acids	脂肪酸	Fatty Acids and Conjugates	脂肪酸及衍生物	Unsaturated fatty acids	不饱和脂肪酸
Nonadecanoic acid	3.81	297.279	340.8	C19H38O2	NEG	HMDB0000772	十九烷酸	646-30-0	C16535	Fatty acids	脂肪酸	Fatty Acids and Conjugates	脂肪酸及衍生物	Unsaturated fatty acids	不饱和脂肪酸
Erucic acid	3.75	337.311	353.2	C22H42O2	NEG	HMDB0002068	芥酸	112-86-7	C08316	Fatty acids	脂肪酸	Fatty Acids and Conjugates	脂肪酸及衍生物	Unsaturated fatty acids	不饱和脂肪酸
Arachidic acid	3.66	311.295	275.8	C20H40O2	NEG	HMDB0002212	花生酸	506-30-9	C06425	Fatty acids	脂肪酸	Fatty Acids and Conjugates	脂肪酸及衍生物	Unsaturated fatty acids	不饱和脂肪酸
Linoleate	1.3	339.25	310.2	C18H32O2	NEG	HMDB0000673	亚油酸	60-33-3	C01595	Fatty acids	脂肪酸	Fatty Acids and Conjugates	脂肪酸及衍生物	Unsaturated fatty acids	不饱和脂肪酸
Tetradecyl sulfate (sodium)	3.89	293.179	334.3	C14H30O4S	NEG	HMDB0014607	硫酸十四烷基酯	1191-50-0		Fatty acids	脂肪酸	Fatty acyls	脂肪酰类	Fatty alcohols	脂肪醇
delta4-hepten-2-ol.	2.73	115.112	2.2	C7H14O	POS					Fatty acids	脂肪酸	Fatty acyls	脂肪酰类	Fatty alcohols	脂肪醇
5-Aminopentanal	2.68	102.091	154.7	C5H11NO	POS	HMDB0012815			C12455	Fatty acids	脂肪酸	Fatty acyls	脂肪酰类	Fatty aldehydes	脂肪醛
trans-2-Hexenal	2.61	99.0803	2.3	C6H10O	POS	HMDB0031496		6728-26-3	C08497	Fatty acids	脂肪酸	Fatty acyls	脂肪酰类	Fatty aldehydes	脂肪醛
Hexadecanal	1.5	258.279	244	C16H32O	POS	HMDB0001551	十六烷醛	629-80-1	C00517	Fatty acids	脂肪酸	Fatty acyls	脂肪酰类	Fatty aldehydes	脂肪醛
Lauramine oxide	3.71	230.248	226.8	C14H31NO	POS		月桂基胺氧化物	1643-20-5		Fatty acids	脂肪酸	Fatty acyls	脂肪酰类	Hydrocarbons	碳氢化合物
9-stearolic acid	2.72	279.233	311	C18H32O2	NEG					Fatty acids	脂肪酸	Fatty acyls	脂肪酰类	Hydrocarbons	碳氢化合物
Ethyl_isopropyl_ketone	2.72	101.096	16.2	C6H12O	POS	HMDB0005846		565-69-5		Fatty acids	脂肪酸	Fatty acyls	脂肪酰类	Oxygenated hydrocarbons	含氧烃
3-Hexanone	2.65	83.0855	1.2	C6H12O	POS	HMDB0000753	3 -己酮	589-38-8		Fatty acids	脂肪酸	Fatty acyls	脂肪酰类	Oxygenated hydrocarbons	含氧烃
3-Nonanone	2.44	143.143	15.4	C9H18O	POS	HMDB0031267		925-78-0		Fatty acids	脂肪酸	Fatty acyls	脂肪酰类	Oxygenated hydrocarbons	含氧烃
1-hydroxy-3-oxo-tetradecane-1-sulfonic acid	3.97	307.158	294.2	C14H28O5S	NEG		1 -羟基- 3 -氧代- 1 -十四烷磺酸	741216-72-8		Fatty acids	脂肪酸	Fatty acyls	脂肪酰类
1-hydroxy-3-oxo-dodecane-1-sulfonic acid	3.91	279.127	277	C12H24O5S	NEG		鱼腥草素	83766-73-8		Fatty acids	脂肪酸	Fatty acyls	脂肪酰类
N-Lauroylglycine	3.95	256.192	271.6	C14H27NO3	NEG	HMDB0013272	N -月桂酰甘氨酸	7596-88-5		Fatty acids	脂肪酸	Fatty amides	脂肪酰胺	N-acyl amines	N-酰胺
N-Hexadecanoylpyrrolidine	2.7	310.31	321.1	C20H39NO	POS	HMDB0032740		70974-48-0		Fatty acids	脂肪酸	Fatty amides	脂肪酰胺	N-acyl amines	N-酰胺
2,4,12-Octadecatrienoic_acid_isobutylamide	2.62	334.31	314.5	C22H39NO	POS	HMDB0032033		151391-69-4		Fatty acids	脂肪酸	Fatty amides	脂肪酰胺	N-acyl amines	N-酰胺
Pipericine	2.27	336.326	323.2	C22H41NO	POS	HMDB0031678				Fatty acids	脂肪酸	Fatty amides	脂肪酰胺	N-acyl amines	N-酰胺
Palmitamide	3.92	256.263	306.5	C16H33NO	POS	HMDB0012273	十六碳酰胺	629-54-9		Fatty acids	脂肪酸	Fatty amides	脂肪酰胺	Primary amides
Stearamide	3.89	284.294	319.7	C18H37NO	POS	HMDB0034146	硬脂酸酰胺	124-26-5	C13846	Fatty acids	脂肪酸	Fatty amides	脂肪酰胺	Primary amides
Linoleamide	3.89	280.263	298.5	C18H33NO	POS	HMDB0062656	亚油酰胺	3072-13-7		Fatty acids	脂肪酸	Fatty amides	脂肪酰胺	Primary amides
Erucamide	3.85	336.327	334.4	C22H43NO	NEG	HMDB0244507	芥酸酰胺	112-84-5		Fatty acids	脂肪酸	Fatty amides	脂肪酰胺	Primary amides
hexyl hexanoate	3.97	199.17	289.5	C12H24O2	NEG		己酸己酯	6378-65-0		Fatty acids	脂肪酸	Fatty esters	脂肪酸酯	Wax monoesters
ethyl octanoate	3.97	171.139	270.6	C10H20O2	NEG		辛酸乙酯	106-32-1	C12292	Fatty acids	脂肪酸	Fatty esters	脂肪酸酯	Wax monoesters
Methyl pentadecanoate	3.96	255.232	319.3	C16H32O2	NEG		十五烷酸甲酯			Fatty acids	脂肪酸	Fatty esters	脂肪酸酯	Wax monoesters
Stearic_Acid_ethyl_ester	2.72	311.295	350.1	C20H40O2	NEG	HMDB0034156		111-61-5		Fatty acids	脂肪酸	Fatty esters	脂肪酸酯	Wax monoesters
Ethyl palmitate	2.68	283.264	15.7	C18H36O2	NEG		棕榈酸乙酯			Fatty acids	脂肪酸	Fatty esters	脂肪酸酯	Wax monoesters
MGMG 18:3	2.16	513.309	311.5	C27H46O9	NEG					Fatty acids	脂肪酸	Glycerolipids	甘油酯	Glycosylmonoacylglycerols
Nonaethylene glycol	3.73	415.253	153.2	C18H38O10	POS		九甘醇	3386-18-3		Fatty acids	脂肪酸	Glycerolipids	甘油酯	Monoacylglycerols	甘油单酯
Hexaethylene glycol	3.71	283.175	139.7	C12H26O7	POS	HMDB0061822	六甘醇	2615-15-8		Fatty acids	脂肪酸	Glycerolipids	甘油酯	Monoacylglycerols	甘油单酯
Triacetin (C2:0)	2.71	236.113	173.3	C9H14O6	POS	HMDB0029592		102-76-1		Fatty acids	脂肪酸	Glycerolipids	甘油酯	Triacylglycerols	三酰甘油
1-Palmitoylglycerol 3-phosphate	1.17	426.261	311.9	C19H39O7P	NEG	HMDB0007853	1 -棕榈酰甘油- 3 -磷酸	22002-85-3	C04036	Fatty acids	脂肪酸	Glycerophospholipids	甘油磷脂	Glycerophosphates	甘油磷酸
LPC(18:2/0:0)	3.97	520.339	280.4	C26H50NO7P	POS	HMDB0010386	1-( 9Z , 12Z -十八碳二烯酰)-sn-甘油-3 -磷酸胆碱	22252-07-9	C04100	Fatty acids	脂肪酸	Glycerophospholipids	甘油磷脂	Glycerophosphocholines
LPC(16:0)	3.96	496.339	289.4	C24H50NO7P	POS	HMDB0010382	1-棕榈酰-sn-甘油-3-磷酸胆碱	17364-16-8		Fatty acids	脂肪酸	Glycerophospholipids	甘油磷脂	Glycerophosphocholines
PC(16:0/20:4)	3.86	782.568	349.3	C44H80NO8P	POS	HMDB0007982	1-棕榈酰基-2-花生四烯酰-sn-甘油-3-磷酸胆碱	35418-58-7		Fatty acids	脂肪酸	Glycerophospholipids	甘油磷脂	Glycerophosphocholines
PC(16:0/18:1(9Z))	3.72	760.584	350.6	C42H82NO8P	POS	HMDB0007972	2 -油酰基- 1 -棕榈酰基- sn -甘油-3 -磷酸胆碱		C13875	Fatty acids	脂肪酸	Glycerophospholipids	甘油磷脂	Glycerophosphocholines
PC(18:0/18:1(9Z))	2.72	788.615	347.2	C44H86NO8P	POS	HMDB0008038	1 -硬脂酰- 2 -油酰基- sn -甘油-3 -磷酸胆碱	56421-10-4		Fatty acids	脂肪酸	Glycerophospholipids	甘油磷脂	Glycerophosphocholines
PC(37:3)	2.72	798.6	329.1	C45H84NO8P	POS		1- ( 9Z -十五碳酰基) -2-( 13Z , 16Z -二十二碳二烯酰基)-甘油-3 -磷酸胆碱			Fatty acids	脂肪酸	Glycerophospholipids	甘油磷脂	Glycerophosphocholines
2-Linoleoyl-1-palmitoyl-sn-glycero-3-phosphoethanolamine	2.69	714.508	343.4	C39H74NO8P	NEG	HMDB0008928	1-十六碳酰-2-( 9Z , 12Z -十八碳二烯酰)-sn-甘油-3 -磷酸乙醇胺	26662-95-3		Fatty acids	脂肪酸	Glycerophospholipids	甘油磷脂	Glycerophosphoethanolamines	甘油磷酰乙醇胺
[3-[2,3-dihydroxypropoxy(hydroxy)phosphoryl]oxy-2-hydroxy-propyl] 12-methyltetradecanoate	3.83	469.257	299.7	C21H43O9P	NEG		1 - ( 12 -甲基十四酰基) - 3 -磷酸甘油酰甘油	406220-40-4		Fatty acids	脂肪酸	Glycerophospholipids	甘油磷脂	Glycerophosphoglycerols	甘油磷酸甘油酯
12-Hydroxystearic acid	3.96	299.259	290.9	C18H36O3	NEG	HMDB0061706	12－羟基硬脂酸	106-14-9		Fatty acids	脂肪酸	Octadecanoids	十八烷类	Other Octadecanoids	其他十八烷
cis-​9,​10-​Epoxystearic acid	3.96	297.243	290	C18H34O3	NEG	HMDB0247617	9，10 -环氧硬脂酸	24560-98-3	C19418	Fatty acids	脂肪酸	Octadecanoids	十八烷类	Other Octadecanoids	其他十八烷
(E)-11-hydroxyoctadec-9-enoic acid	3.92	297.243	290	C18H34O3	NEG		11 -羟基- 9 -十八碳烯酸			Fatty acids	脂肪酸	Octadecanoids	十八烷类	Other Octadecanoids	其他十八烷
(E)-9,12,13-trihydroxyoctadec-10-enoic acid	3.92	329.233	229.7	C18H34O5	NEG		9，12，13 -三羟基- 10 -十八碳烯酸	29907-56-0|97134-11-7		Fatty acids	脂肪酸	Octadecanoids	十八烷类	Other Octadecanoids	其他十八烷
(Z)-5,8,11-trihydroxyoctadec-9-enoic acid	3.92	329.233	229.7	C18H34O5	NEG		( Z ) - 5，8，11 -三羟基十八碳- 9 -烯酸			Fatty acids	脂肪酸	Octadecanoids	十八烷类	Other Octadecanoids	其他十八烷
13(S)-HODE	3.91	295.228	284.2	C18H32O3	NEG	HMDB0004667	( 9Z , 11E , 13S) - 13 -羟基十八碳- 9，11 -二烯酸	29623-28-7	C14762	Fatty acids	脂肪酸	Octadecanoids	十八烷类	Other Octadecanoids	其他十八烷
(E,9S,12S,13S)-9,12,13-trihydroxyoctadec-10-enoic acid	3.89	329.233	229.7	C18H34O5	NEG		9S，12S，13S -三羟基- 10E -十八碳烯酸	97134-11-7	C14833	Fatty acids	脂肪酸	Octadecanoids	十八烷类	Other Octadecanoids	其他十八烷
(E)-6-hydroxyoctadec-4-enoic acid	3.85	297.243	290	C18H34O3	NEG		( E ) - 6 -羟基十八碳- 4 -烯酸			Fatty acids	脂肪酸	Octadecanoids	十八烷类	Other Octadecanoids	其他十八烷
(Z)-9,10,11-trihydroxyoctadec-12-enoic acid	3.84	329.233	229.7	C18H34O5	NEG		9，10，11 -三羟基- ( 12z ) - 12 -十八碳烯酸			Fatty acids	脂肪酸	Octadecanoids	十八烷类	Other Octadecanoids	其他十八烷
(10E,12E)-9-hydroxyoctadeca-10,12-dienoic acid	3.82	277.217	290.4	C18H32O3	NEG		9 -羟基- 10，12-二烯十八酸	15514-85-9|115185-06-3		Fatty acids	脂肪酸	Octadecanoids	十八烷类	Other Octadecanoids	其他十八烷
(Z)-6,9,10-trihydroxyoctadec-7-enoic acid	3.81	329.233	229.7	C18H34O5	NEG		( Z ) - 6，9，10 -三羟基十八碳- 7 -烯酸			Fatty acids	脂肪酸	Octadecanoids	十八烷类	Other Octadecanoids	其他十八烷
Sphingosine	3.62	282.279	308.9	C18H37NO2	POS	HMDB0000252	鞘氨醇	123-78-4	C00319	Fatty acids	脂肪酸	Sphingolipids	鞘脂	Sphingoid bases	鞘氨基醇
Phytosphingosine	1.51	318.3	254.6	C18H39NO3	POS	HMDB0004610	植物鞘氨醇	554-62-1	C12144	Fatty acids	脂肪酸	Sphingolipids	鞘脂	Sphingoid bases	鞘氨基醇
p-Toluquinone	3.94	121.029	194	C7H6O2	NEG		甲基-p-苯醌	553-97-9		Polyketides	聚酮	Aromatic polyketides	芳香聚酮	Benzoquinones	苯醌
Embelin	2.74	293.176	243.9	C17H26O4	NEG	HMDB0251767	恩贝酸	550-24-3	C10342	Polyketides	聚酮	Aromatic polyketides	芳香聚酮	Benzoquinones	苯醌
1-(2,6-dihydroxyphenyl)-9-phenyl-nonan-1-one	3.62	325.184	304.8	C21H26O3	NEG		马拉巴酮 A	63335-23-9		Polyketides	聚酮	Aromatic polyketides	芳香聚酮	Catechols with side chains	儿茶酚
cis-[8]-Shogaol	2.59	303.199	310.3	C19H28O3	NEG	HMDB0031464				Polyketides	聚酮	Aromatic polyketides	芳香聚酮	Catechols with side chains	儿茶酚
5-{8(Z),11(Z)-pentadecadienyl}resorcinol	2.53	315.229	216.1	C21H32O2	NEG	HMDB0038534		79473-25-9		Polyketides	聚酮	Aromatic polyketides	芳香聚酮	Catechols with side chains	儿茶酚
5-(8,11,14-pentadecatrienyl)resorcinol	2.2	315.231	348.8	C21H30O2	POS					Polyketides	聚酮	Aromatic polyketides	芳香聚酮	Catechols with side chains	儿茶酚
5-[(Z)-14-(3,5-dihydroxyphenyl)tetradec-10-enyl]benzene-1,3-diol	2.06	451.23	172.5	C26H36O4	POS					Polyketides	聚酮	Aromatic polyketides	芳香聚酮	Catechols with side chains	儿茶酚
[2-(hydroxymethyl)-3-methoxy-4-methyl-5-(3-methylbut-2-enoxy)phenyl]methanol	2.57	265.147	322.1	C18H30O3	NEG		Zinniol（植物毒素）	17811-28-8	C10840	Polyketides	聚酮	Aromatic polyketides	芳香聚酮	Simple aromatic polyketides	简单芳香族聚酮
3'-​O-​Acetylhamaudol	3.63	299.096	222.1	C17H18O6	NEG			30358-88-4		Polyketides	聚酮	Chromanes	色酮类	Chromones	色酮
5-O-methylvisammioside	2.63	453.167	247.7	C22H28O10	POS					Polyketides	聚酮	Chromanes	色酮类	Chromones	色酮
(2S)-4-hydroxy-2-(2-hydroxypropan-2-yl)-7-methyl-2,3-dihydrofuro[3,2-g]chromen-5-one	2.59	277.104	70.2	C15H16O5	POS					Polyketides	聚酮	Chromanes	色酮类	Chromones	色酮
Cassiachromone	2.36	233.078	43.5	C13H12O4	POS	HMDB0030813		28955-30-8		Polyketides	聚酮	Chromanes	色酮类	Chromones	色酮
KHELLIN	2.22	299.032	21.6	C14H12O5	POS	HMDB0253797			C09010	Polyketides	聚酮	Chromanes	色酮类	Chromones	色酮
(E)-7-(4-methoxy-5-methyl-6-oxo-pyran-2-yl)-5-methyl-oct-6-enoic acid	3.89	277.143	236.4	C16H22O5	POS					Polyketides	聚酮	Cyclic polyketides	环状聚酮	2-pyrone derivatives	2-吡喃酮衍生物
Kojic acid	3.77	143.036	43.9	C6H6O4	POS	HMDB0032923	曲酸	501-30-4	C14516	Polyketides	聚酮	Cyclic polyketides	环状聚酮	4-pyrone derivatives	4-吡喃酮衍生物
5-Hydroxymethylfurfural	3.73	127.039	12.2	C6H6O3	POS	HMDB0034355	5-羟甲基糠醛	67-47-0	C11101	Polyketides	聚酮	Cyclic polyketides	环状聚酮	Furans	呋喃类
(1R,2E,7R,10E,12S,13S,15R)-12,15-dihydroxy-7-methyl-8-oxabicyclo[11.3.0]hexadeca-2,10-dien-9-one	2.42	279.163	298.1	C16H24O4	NEG					Polyketides	聚酮	Macrolides	大环内酯类	Macrolide lactones	大环内酯类内酯
14,16-dihydroxy-4-methyl-3-oxabicyclo[10.4.0]hexadeca-1(12),13,15-trien-2-one	3.92	277.144	267	C16H22O4	NEG					Polyketides	聚酮	Macrolides	大环内酯类	Zearalenones	玉米烯酮
14-hydroxy-16-methoxy-4-methyl-3-oxabicyclo[10.4.0]hexadeca-1(12),13,15-trien-2-one	3.58	291.163	286	C17H24O4	NEG			65716-53-2		Polyketides	聚酮	Macrolides	大环内酯类	Zearalenones	玉米烯酮
Kolanone	2.16	503.319	291.5	C33H42O4	POS					Polyketides	聚酮	Meroterpenoids	杂萜	Polyprenylated cyclic polyketides (Hop meroterpenoids)	聚戊烯基环状聚酮
Patulin	2.72	155.034	14.9	C7H6O4	POS	HMDB0034299		149-29-1	C16748	Polyketides	聚酮	Miscellaneous polyketides	其他聚酮	Miscellaneous polyketides	其他聚酮
Tanshinone Iia	2.73	317.115	270.2	C19H18O3	POS	HMDB0258715				Polyketides	聚酮	Naphthalenes	萘类	Naphthoquinones	萘醌类
Cryptotanshinone	2.29	295.137	280.2	C19H20O3	NEG					Polyketides	聚酮	Naphthalenes	萘类	Naphthoquinones	萘醌类
Phloroglucinol	3.8	127.039	12.2	C6H6O3	POS	HMDB0013675	间苯三酚	108-73-6	C02183	Polyketides	聚酮	Phloroglucinols	间苯三酚类	Oligomeric phloroglucinols (phlorotannins)	褐藻多酚
2,4,6-trihydroxy-5-[1-(4-hydroxy-1,1,4,7-tetramethyl-1a,2,3,4a,5,6,7a,7b-octahydrocyclopropa[h]azulen-7-yl)-3-methylbutyl]benzene-1,3-dicarbaldehyde	2.53	471.281	172.7	C28H40O6	NEG	HMDB0038704		142698-60-0		Polyketides	聚酮	Phloroglucinols	间苯三酚类	Phloroglucinol-terpene hybrids	间苯三酚杂萜
9-phenyl-1-(2,4,6-trihydroxyphenyl)nonan-1-one	3.68	341.178	262.5	C21H26O4	NEG			119736-95-7		Polyketides	聚酮	Phloroglucinols	间苯三酚类
1,3,5,6-tetrahydroxy-2-methyl-anthracene-9,10-dione	3.74	285.04	208.9	C15H10O6	NEG		3-羟基巴戟醌	80368-74-7		Polyketides	聚酮	Polycyclic aromatic polyketides	多环芳香族聚酮	Anthraquinones and anthrones	蒽醌和蒽酮
Fallacinol	2.12	301.044	19.5	C16H12O6	POS					Polyketides	聚酮	Polycyclic aromatic polyketides	多环芳香族聚酮	Anthraquinones and anthrones	蒽醌和蒽酮
methyl 3,8-dihydroxy-9-oxo-xanthene-1-carboxylate	3.74	285.04	208.9	C15H10O6	NEG		3，8 -二羟基- 9 -呫吨酮- 1 -羧酸甲酯			Polyketides	聚酮	Xanthones	氧杂蒽酮	Methyl xanthones	甲基氧杂蒽酮
methyl 8-hydroxy-9-oxo-xanthene-1-carboxylate	3.73	269.045	187	C15H10O5	NEG		8 -羟基- 9 -占吨酮- 1 -羧酸甲酯			Polyketides	聚酮	Xanthones	氧杂蒽酮	Methyl xanthones	甲基氧杂蒽酮
9-Hydroxy-4-methoxypsoralen	2.25	233.047	15.6	C12H8O5	POS	HMDB0036628		1603-47-0		Shikimates and Phenylpropanoids	莽草酸及苯丙酸类	Coumarins	香豆素类	Furocoumarins	呋喃并香豆素
[8-[2-(3-methylbutanoyloxy)propan-2-yl]-2-oxo-8,9-dihydrofuro[2,3-h]chromen-9-yl] 3-methylbutanoate	2.24	429.194	308.7	C24H30O7	NEG					Shikimates and Phenylpropanoids	莽草酸及苯丙酸类	Coumarins	香豆素类	Furocoumarins	呋喃并香豆素
Alternariol	3.85	257.045	213.4	C14H10O5	NEG		交链孢酚	641-38-3	C16838	Shikimates and Phenylpropanoids	莽草酸及苯丙酸类	Coumarins	香豆素类	Isocoumarins	异香豆素
(3R,4S)-4,6,8-trihydroxy-7-methoxy-3-methyl-isochroman-1-one	3.52	239.059	238.1	C11H12O6	NEG		Lignicol	153765-43-6		Shikimates and Phenylpropanoids	莽草酸及苯丙酸类	Coumarins	香豆素类	Isocoumarins	异香豆素
3,7-dihydroxy-9-methoxy-1-methyl-benzo[c]chromen-6-one	3.51	271.064	196.7	C15H12O5	NEG		交链孢酚单甲醚	23452-05-3		Shikimates and Phenylpropanoids	莽草酸及苯丙酸类	Coumarins	香豆素类	Isocoumarins	异香豆素
6-[(2E)-3,7-dimethylocta-2,6-dienyl]-7-hydroxy-chromen-2-one	3.73	297.152	292.1	C19H22O3	NEG		6 -香叶基- 7 -羟基香豆素	148-83-4	C09281	Shikimates and Phenylpropanoids	莽草酸及苯丙酸类	Coumarins	香豆素类	Simple coumarins	简单香豆素类
8-[(2E)-3,7-dimethylocta-2,6-dienyl]-7-hydroxy-chromen-2-one	3.61	297.152	292.1	C19H22O3	NEG		8-香叶酰基伞形酮	23660-05-1	C21495	Shikimates and Phenylpropanoids	莽草酸及苯丙酸类	Coumarins	香豆素类	Simple coumarins	简单香豆素类
5-[(2E)-3,7-dimethylocta-2,6-dienoxy]-7-methoxy-chromen-2-one	3.57	327.163	252.6	C20H24O4	NEG		5 -香叶基氧基- 7 -甲氧基香豆素	7380-39-4		Shikimates and Phenylpropanoids	莽草酸及苯丙酸类	Coumarins	香豆素类	Simple coumarins	简单香豆素类
Umbelliferone	2.75	161.024	1.8	C9H6O3	NEG	HMDB0029865		93-35-6	C09315	Shikimates and Phenylpropanoids	莽草酸及苯丙酸类	Coumarins	香豆素类	Simple coumarins	简单香豆素类
herniarin	2.69	215.011	242.9	C10H8O3	POS	HMDB0029758		531-59-9	C09268	Shikimates and Phenylpropanoids	莽草酸及苯丙酸类	Coumarins	香豆素类	Simple coumarins	简单香豆素类
8-hydroxy-6,7-dimethoxy-2H-chromen-2-one	2.68	223.063	262	C11H10O5	POS					Shikimates and Phenylpropanoids	莽草酸及苯丙酸类	Coumarins	香豆素类	Simple coumarins	简单香豆素类
5-hydroxy-2,2-dimethyl-10-(2-methylbut-3-en-2-yl)pyrano[3,2-g]chromen-8-one	2.25	311.186	258.5	C19H20O4	NEG					Shikimates and Phenylpropanoids	莽草酸及苯丙酸类	Coumarins	香豆素类	Simple coumarins	简单香豆素类
Hymecromone	2.23	215.011	198.9	C10H8O3	POS	HMDB0059622			C03081	Shikimates and Phenylpropanoids	莽草酸及苯丙酸类	Coumarins	香豆素类	Simple coumarins	简单香豆素类
Sulfuretin	3.78	269.045	187	C15H10O5	NEG		硫黄菊素	120-05-8	C08730	Shikimates and Phenylpropanoids	莽草酸及苯丙酸类	Flavonoids	黄酮类	Aurones	橙酮类
4-Hydroxyderricin	3.8	337.142	288.3	C21H22O4	NEG		4-羟基德里辛	55912-03-3		Shikimates and Phenylpropanoids	莽草酸及苯丙酸类	Flavonoids	黄酮类	Chalcones	查耳酮类
1-(4-hydroxy-2-methoxy-phenyl)-3-(4-hydroxyphenyl)prop-2-en-1-one	3.78	269.081	232.9	C16H14O4	NEG			51828-10-5		Shikimates and Phenylpropanoids	莽草酸及苯丙酸类	Flavonoids	黄酮类	Chalcones	查耳酮类
Droloxifene	3.71	386.213	248.4	C26H29NO2	NEG			82413-20-5		Shikimates and Phenylpropanoids	莽草酸及苯丙酸类	Flavonoids	黄酮类	Chalcones	查耳酮类
(E/Z)-4-Hydroxytamoxifen	3.71	386.213	248.4	C26H29NO2	NEG	HMDB0248042		68392-35-8		Shikimates and Phenylpropanoids	莽草酸及苯丙酸类	Flavonoids	黄酮类	Chalcones	查耳酮类
3-phenyl-1-(2,4,6-trihydroxyphenyl)prop-2-en-1-one	3.65	255.07	227	C15H12O4	NEG			4197-97-1		Shikimates and Phenylpropanoids	莽草酸及苯丙酸类	Flavonoids	黄酮类	Chalcones	查耳酮类
2',5'-Dihydroxy-4-Methoxychalcone	2.57	269.085	242.5	C16H14O4	NEG					Shikimates and Phenylpropanoids	莽草酸及苯丙酸类	Flavonoids	黄酮类	Chalcones	查耳酮类
angoletin	2.48	301.141	270.2	C18H20O4	POS					Shikimates and Phenylpropanoids	莽草酸及苯丙酸类	Flavonoids	黄酮类	Chalcones	查耳酮类
Pinobanksin	3.6	271.064	196.7	C15H12O5	NEG		短叶松素	96335-75-0	C09826	Shikimates and Phenylpropanoids	莽草酸及苯丙酸类	Flavonoids	黄酮类	Dihydroflavonols	二氢黄酮醇
(-)-Epicatechingallate	3.94	441.082	175.4	C22H18O10	NEG	HMDB0037944	( - ) -表儿茶素没食子酸酯	1257-08-5		Shikimates and Phenylpropanoids	莽草酸及苯丙酸类	Flavonoids	黄酮类	Flavan-3-ols	黄烷-3-醇类
(-)-Catechin gallate	3.89	441.082	175.4	C22H18O10	NEG	HMDB0029255	( - ) -没食子酸儿茶素	130405-40-2		Shikimates and Phenylpropanoids	莽草酸及苯丙酸类	Flavonoids	黄酮类	Flavan-3-ols	黄烷-3-醇类
Tris(2,4-di-tert-butylphenyl)phosphate	3.86	663.452	318.3	C42H63O4P	POS		三( 2 , 4 -二叔丁基苯基)磷酸	31570-04-4		Shikimates and Phenylpropanoids	莽草酸及苯丙酸类	Flavonoids	黄酮类	Flavanones	黄烷酮
(2S)-5,7-dimethoxy-2-(4-methoxyphenyl)chroman-4-one	3.74	313.111	233.8	C18H18O5	NEG			38302-15-7		Shikimates and Phenylpropanoids	莽草酸及苯丙酸类	Flavonoids	黄酮类	Flavanones	黄烷酮
Bavachinin	3.67	337.142	288.3	C21H22O4	NEG		补骨脂二氢黄酮甲醚	19879-30-2		Shikimates and Phenylpropanoids	莽草酸及苯丙酸类	Flavonoids	黄酮类	Flavanones	黄烷酮
5,7-dihydroxy-2-phenyl-chroman-4-one	3.67	255.07	227	C15H12O4	NEG		5,7-二羟基黄烷酮	68745-38-0		Shikimates and Phenylpropanoids	莽草酸及苯丙酸类	Flavonoids	黄酮类	Flavanones	黄烷酮
Glabrol	2.7	393.209	150.2	C25H28O4	POS	HMDB0029531		59870-65-4		Shikimates and Phenylpropanoids	莽草酸及苯丙酸类	Flavonoids	黄酮类	Flavanones	黄烷酮
ALPINETIN_METHYL_ETHER	2.56	283.101	255.7	C17H16O4	NEG	HMDB0341129				Shikimates and Phenylpropanoids	莽草酸及苯丙酸类	Flavonoids	黄酮类	Flavanones	黄烷酮
7,3',4'-Trihydroxyflavone	3.77	269.045	187	C15H10O5	NEG		7，3 '，4 ' -三羟基黄酮	2150-11-0		Shikimates and Phenylpropanoids	莽草酸及苯丙酸类	Flavonoids	黄酮类	Flavones	黄酮类
Flavone base + 4O, O-MalonylHex	2.73	533.093	187.5	C24H22O14	NEG	HMDB0303671				Shikimates and Phenylpropanoids	莽草酸及苯丙酸类	Flavonoids	黄酮类	Flavones	黄酮类
Hosloppin	2.66	393.099	270.2	C22H16O7	POS					Shikimates and Phenylpropanoids	莽草酸及苯丙酸类	Flavonoids	黄酮类	Flavones	黄酮类
Cannflavin_A	2.62	437.193	247.7	C26H28O6	POS					Shikimates and Phenylpropanoids	莽草酸及苯丙酸类	Flavonoids	黄酮类	Flavones	黄酮类
Oroxylin A	2.51	285.067	19.5	C16H12O5	POS					Shikimates and Phenylpropanoids	莽草酸及苯丙酸类	Flavonoids	黄酮类	Flavones	黄酮类
oroxindin	2.35	459.093	212.9	C22H20O11	NEG					Shikimates and Phenylpropanoids	莽草酸及苯丙酸类	Flavonoids	黄酮类	Flavones	黄酮类
Kaempferol	3.88	285.04	208.9	C15H10O6	NEG	HMDB0005801	山奈酚	520-18-3	C05903	Shikimates and Phenylpropanoids	莽草酸及苯丙酸类	Flavonoids	黄酮类	Flavonols	黄酮醇类
3-[(2S,3R,4R,5R,6S)-4,5-dihydroxy-6-methyl-3-[(2S,3R,4S,5S,6R)-3,4,5-trihydroxy-6-(hydroxymethyl)tetrahydropyran-2-yl]oxy-tetrahydropyran-2-yl]oxy-2-(3,4-dihydroxyphenyl)-5,7-dihydroxy-chromen-4-one	3.81	609.146	179.4	C27H30O16	NEG			143016-74-4		Shikimates and Phenylpropanoids	莽草酸及苯丙酸类	Flavonoids	黄酮类	Flavonols	黄酮醇类
Rutin	3.8	609.146	179.4	C27H30O16	NEG	HMDB0003249	芦丁	153-18-4	C05625	Shikimates and Phenylpropanoids	莽草酸及苯丙酸类	Flavonoids	黄酮类	Flavonols	黄酮醇类
hyperin	2.47	487.392	349.8	C21H20O12	POS	HMDB0030775		482-36-0	C10073	Shikimates and Phenylpropanoids	莽草酸及苯丙酸类	Flavonoids	黄酮类	Flavonols	黄酮醇类
Kaempferol 3-alpha-L-arabinopyranoside	2.27	417.082	202.3	C20H18O10	NEG					Shikimates and Phenylpropanoids	莽草酸及苯丙酸类	Flavonoids	黄酮类	Flavonols	黄酮醇类
5,7-dihydroxy-4-(4-methoxyphenyl)chroman-2-one	3.7	285.08	208.9	C16H14O5	NEG					Shikimates and Phenylpropanoids	莽草酸及苯丙酸类	Flavonoids	黄酮类	Neoflavonoids	新黄酮类
Coumestrol	2.62	266.036	19.5	C15H8O5	POS	HMDB0002326		479-13-0	C10205	Shikimates and Phenylpropanoids	莽草酸及苯丙酸类	Isoflavonoids	异黄酮类	Coumestan
6,7,4'-Trihydroxyisoflavone	3.86	269.045	187	C15H10O5	NEG		6,7,4'-三羟基异黄酮	17817-31-1	C14314	Shikimates and Phenylpropanoids	莽草酸及苯丙酸类	Isoflavonoids	异黄酮类	Isoflavones	异黄酮类
Koparin	2.24	301.136	192.1	C16H12O6	POS					Shikimates and Phenylpropanoids	莽草酸及苯丙酸类	Isoflavonoids	异黄酮类	Isoflavones	异黄酮类
neobavaisoflavone	2.23	321.113	147.9	C20H18O4	NEG	HMDB0255518				Shikimates and Phenylpropanoids	莽草酸及苯丙酸类	Isoflavonoids	异黄酮类	Isoflavones	异黄酮类
Wulignan A1	2.54	365.135	263.2	C20H22O5	POS					Shikimates and Phenylpropanoids	莽草酸及苯丙酸类	Lignans	木脂素	Arylnaphthalene and aryltetralin lignans	芳基萘木脂素及芳基四氢萘木脂素
Enterolactone	3.56	297.116	267.9	C18H18O4	NEG	HMDB0006101	肠内酯	78473-71-9	C18165	Shikimates and Phenylpropanoids	莽草酸及苯丙酸类	Lignans	木脂素	Dibenzylbutyrolactone lignans	二苄基丁酰内酯类木脂素
Eudesmin	2.5	387.18	235.6	C22H26O6	POS					Shikimates and Phenylpropanoids	莽草酸及苯丙酸类	Lignans	木脂素	Furofuranoid lignans	呋喃木脂素
epiyangambin	2.4	445.187	235.6	C24H30O8	NEG	HMDB0251868				Shikimates and Phenylpropanoids	莽草酸及苯丙酸类	Lignans	木脂素	Furofuranoid lignans	呋喃木脂素
Vanillin	3.78	151.04	161.6	C8H8O3	NEG	HMDB0012308	香草醛	121-33-5	C00755	Shikimates and Phenylpropanoids	莽草酸及苯丙酸类	Phenolic acids (C6-C1)	酚酸	Cinnamic acids and derivatives	肉桂酸及其衍生物
Ellagic acid	3.77	300.999	183.8	C14H6O8	NEG	HMDB0002899	鞣花酸	476-66-4	C10788	Shikimates and Phenylpropanoids	莽草酸及苯丙酸类	Phenolic acids (C6-C1)	酚酸	Gallotannins	没食子单宁
DEHP	3.97	391.284	320.9	C24H38O4	POS	HMDB0249243	二乙基己基邻苯二甲酸	117-81-7	C03690	Shikimates and Phenylpropanoids	莽草酸及苯丙酸类	Phenolic acids (C6-C1)	酚酸	Shikimic acids and derivatives	莽草酸及其衍生物
Butyl isobutyl phthalate	3.95	279.159	270.2	C16H22O4	POS		邻苯二甲酸正丁基异丁基酯	17851-53-5		Shikimates and Phenylpropanoids	莽草酸及苯丙酸类	Phenolic acids (C6-C1)	酚酸	Shikimic acids and derivatives	莽草酸及其衍生物
4-Hydroxybenzaldehyde	3.95	121.029	146.2	C7H6O2	NEG	HMDB0011718	4-羟基苯甲醛	123-08-0	C00633	Shikimates and Phenylpropanoids	莽草酸及苯丙酸类	Phenolic acids (C6-C1)	酚酸	Shikimic acids and derivatives	莽草酸及其衍生物
Dibutyl phthalate	3.94	279.159	270.2	C16H22O4	POS	HMDB0033244	邻苯二甲酸二丁酯	84-74-2	C14214	Shikimates and Phenylpropanoids	莽草酸及苯丙酸类	Phenolic acids (C6-C1)	酚酸	Shikimic acids and derivatives	莽草酸及其衍生物
3-hydroxybenzaldehyde	3.93	121.029	146.2	C7H6O2	NEG		3-羟基苯甲醛	100-83-4	C03067	Shikimates and Phenylpropanoids	莽草酸及苯丙酸类	Phenolic acids (C6-C1)	酚酸	Shikimic acids and derivatives	莽草酸及其衍生物
Mono(2-ethylhexyl) phthalate	3.92	277.144	267	C16H22O4	NEG	HMDB0013248	邻苯二甲酸单乙基己基酯	4376-20-9	C03343	Shikimates and Phenylpropanoids	莽草酸及苯丙酸类	Phenolic acids (C6-C1)	酚酸	Shikimic acids and derivatives	莽草酸及其衍生物
Monobutyl phthalate	3.71	205.085	270.2	C12H14O4	POS	HMDB0013247	邻苯二甲酸单丁酯	131-70-4		Shikimates and Phenylpropanoids	莽草酸及苯丙酸类	Phenolic acids (C6-C1)	酚酸	Shikimic acids and derivatives	莽草酸及其衍生物
Dodecyl gallate	3.69	337.205	309.5	C19H30O5	NEG	HMDB0038720	没食子酸十二酯	1166-52-5		Shikimates and Phenylpropanoids	莽草酸及苯丙酸类	Phenolic acids (C6-C1)	酚酸	Shikimic acids and derivatives	莽草酸及其衍生物
Neantine	3.68	205.085	270.2	C12H14O4	POS	HMDB0094660	邻苯二甲酸二乙酯	84-66-2	C14175	Shikimates and Phenylpropanoids	莽草酸及苯丙酸类	Phenolic acids (C6-C1)	酚酸	Shikimic acids and derivatives	莽草酸及其衍生物
Dioctyl Phthalate	2.75	391.284	14	C24H38O4	POS	HMDB0251427			C14227	Shikimates and Phenylpropanoids	莽草酸及苯丙酸类	Phenolic acids (C6-C1)	酚酸	Shikimic acids and derivatives	莽草酸及其衍生物
Phthalic acid	3.94	165.019	165.6	C8H6O4	NEG	HMDB0002107	邻苯二甲酸	88-99-3	C01606	Shikimates and Phenylpropanoids	莽草酸及苯丙酸类	Phenolic acids (C6-C1)	酚酸	Simple phenolic acids	简单酚酸
Terephthalic-Acid	3.94	165.019	146.2	C8H6O4	NEG	HMDB0002428	对苯二甲酸	100-21-0	C06337	Shikimates and Phenylpropanoids	莽草酸及苯丙酸类	Phenolic acids (C6-C1)	酚酸	Simple phenolic acids	简单酚酸
Benzoic acid	3.92	121.029	194	C7H6O2	NEG	HMDB0001870	苯甲酸	65-85-0	C00180	Shikimates and Phenylpropanoids	莽草酸及苯丙酸类	Phenolic acids (C6-C1)	酚酸	Simple phenolic acids	简单酚酸
4-Methylsalicylic acid	3.75	151.04	161.6	C8H8O3	NEG		4-甲基水杨酸	50-85-1	C14103	Shikimates and Phenylpropanoids	莽草酸及苯丙酸类	Phenolic acids (C6-C1)	酚酸	Simple phenolic acids	简单酚酸
Piperonylic acid	3.72	165.019	146.2	C8H6O4	NEG	HMDB0032613	胡椒基酸	94-53-1		Shikimates and Phenylpropanoids	莽草酸及苯丙酸类	Phenolic acids (C6-C1)	酚酸	Simple phenolic acids	简单酚酸
Butylparaben	2.71	193.087	236.1	C11H14O3	NEG	HMDB0032575		94-26-8		Shikimates and Phenylpropanoids	莽草酸及苯丙酸类	Phenolic acids (C6-C1)	酚酸	Simple phenolic acids	简单酚酸
4-Hydroxyphenylacetaldehyde	3.73	135.045	172.3	C8H8O2	NEG	HMDB0003767	4 -羟基苯乙醛	7339-87-9	C03765	Shikimates and Phenylpropanoids	莽草酸及苯丙酸类	Phenylpropanoids (C6-C3)	苯丙素	Cinnamic acids and derivatives	肉桂酸及其衍生物
3,5-Dimethoxycinnamic acid	3.71	209.081	270.2	C11H12O4	POS		3，5 -二甲氧基肉桂酸	16909-11-8		Shikimates and Phenylpropanoids	莽草酸及苯丙酸类	Phenylpropanoids (C6-C3)	苯丙素	Cinnamic acids and derivatives	肉桂酸及其衍生物
Methyl 3,4,5-trimethoxycinnamate	2.4	251.095	334.7	C13H16O5	NEG	HMDB0038551		20329-96-8		Shikimates and Phenylpropanoids	莽草酸及苯丙酸类	Phenylpropanoids (C6-C3)	苯丙素	Cinnamic acids and derivatives	肉桂酸及其衍生物
2-hydroxy-4-methoxy-3-(3-methylbut-2-enyl)-6-(2-phenylethyl)benzoic acid	2.38	339.163	264.2	C21H24O4	NEG	HMDB0302011				Shikimates and Phenylpropanoids	莽草酸及苯丙酸类	Stilbenoids	茋类	Monomeric stilbenes	单体二苯乙烯类
6-hydroxy-1,5-dimethoxy-xanthen-9-one	3.57	271.064	196.7	C15H12O5	NEG		6 -羟基- 1，5 -二甲氧基占吨酮	162441-68-1		Shikimates and Phenylpropanoids	莽草酸及苯丙酸类	Xanthones	氧杂蒽酮	Plant xanthones	植物氧杂蒽酮
GAMBOGIC ACID	2.3	629.313	161.7	C38H44O8	POS					Shikimates and Phenylpropanoids	莽草酸及苯丙酸类	Xanthones	氧杂蒽酮	Plant xanthones	植物氧杂蒽酮
1-phenylbutane-1,3-dione	3.96	163.075	263.2	C10H10O2	POS		苯甲酰丙酮	93-91-4		Shikimates and Phenylpropanoids	莽草酸及苯丙酸类
4-(4-methoxyphenyl)butan-2-one	3.96	177.092	248	C11H14O2	NEG		4 - ( 4 -甲氧基苯基) - 2 -丁酮	104-20-1		Shikimates and Phenylpropanoids	莽草酸及苯丙酸类
3',4'-Dihydroxyacetophenone	3.95	151.04	161.6	C8H8O3	NEG	HMDB0029661	3 '，4 ' -二羟基苯乙酮	1197-09-7	C10675	Shikimates and Phenylpropanoids	莽草酸及苯丙酸类
3,5-Dihydroxyacetophenone	3.94	151.04	161.6	C8H8O3	NEG	HMDB0029662	3 '，5 ' -二羟基苯乙酮	51863-60-6		Shikimates and Phenylpropanoids	莽草酸及苯丙酸类
3,5-Di-tert-butylphenol	3.92	205.16	282.4	C14H22O	NEG		3,5-二叔丁基苯酚	1138-52-9		Shikimates and Phenylpropanoids	莽草酸及苯丙酸类
Tropolone	3.91	121.029	194	C7H6O2	NEG		环庚三烯酚酮			Shikimates and Phenylpropanoids	莽草酸及苯丙酸类
4'-Hydroxyacetophenone	3.89	135.045	172.3	C8H8O2	NEG		4 ' -羟基苯乙酮	99-93-4	C10700	Shikimates and Phenylpropanoids	莽草酸及苯丙酸类
3-Hydroxyacetophenone	3.89	135.045	172.3	C8H8O2	NEG		3 ' -羟基苯乙酮	121-71-1		Shikimates and Phenylpropanoids	莽草酸及苯丙酸类
Phenylacetic acid	3.87	135.045	172.3	C8H8O2	NEG	HMDB0000209	苯乙酸	103-82-2	C07086	Shikimates and Phenylpropanoids	莽草酸及苯丙酸类
2,5-Di-tert-butylhydroquinone	3.81	221.154	274.8	C14H22O2	NEG	HMDB0245492	2，5 -二特丁基对苯二酚	88-58-4		Shikimates and Phenylpropanoids	莽草酸及苯丙酸类
Pyrogallol	3.78	127.039	12.2	C6H6O3	POS	HMDB0013674	邻苯三酚	87-66-1	C01108	Shikimates and Phenylpropanoids	莽草酸及苯丙酸类
5-Phenylisoxazol-3-ol	3.77	160.04	187.4	C9H7NO2	NEG		5 -苯基异恶唑- 3 - 醇	939-05-9		Shikimates and Phenylpropanoids	莽草酸及苯丙酸类
Kermadecin H	3.63	409.236	313.1	C26H34O4	NEG			1005328-81-3		Shikimates and Phenylpropanoids	莽草酸及苯丙酸类
BUTYLATED HYDROXYTOLUENE	2.72	219.175	293.8	C15H24O	NEG	HMDB0033826		128-37-0	C14693	Shikimates and Phenylpropanoids	莽草酸及苯丙酸类
Phthalic anhydride	2.71	149.023	236	C8H4O3	POS	HMDB0256501				Shikimates and Phenylpropanoids	莽草酸及苯丙酸类
Zingerone	2.63	217.082	27.2	C11H14O3	POS	HMDB0032590		122-48-5	C17497	Shikimates and Phenylpropanoids	莽草酸及苯丙酸类
Mandelic Acid, Methyl Ester	2.5	189.052	102.4	C9H10O3	POS					Shikimates and Phenylpropanoids	莽草酸及苯丙酸类
Annuionone_C	2.36	225.15	147.7	C13H20O3	POS	HMDB0032689		155418-97-6		Terpenoids	萜类	Apocarotenoids	脱辅基类胡萝卜素	Apocarotenoids (β-)	脱辅基类胡萝卜素
10'-Apozeaxanthinal	2.09	392.274	192.5	C27H36O2	POS					Terpenoids	萜类	Apocarotenoids	脱辅基类胡萝卜素	Apocarotenoids (β-)	脱辅基类胡萝卜素
4-hydroxy-4-[(E)-3-hydroxybut-1-enyl]-3,5,5-trimethyl-cyclohex-2-en-1-one	3.55	223.136	148.4	C13H20O3	NEG			24427-77-8	C04166	Terpenoids	萜类	Apocarotenoids	脱辅基类胡萝卜素	Apocarotenoids(ε-)	脱辅基类胡萝卜素
Astaxanthin	2.2	611.416	208.2	C41H54O4	POS	HMDB0002204		472-61-7	C08580	Terpenoids	萜类	Carotenoids (C40)	类胡萝卜素（C40型）	Carotenoids (C40, β-β)	类胡萝卜素（C40型）
Phoenicoxanthin/_Adonirubin/_3-Hydroxycanthaxanthin	2.15	581.405	220	C40H52O3	POS					Terpenoids	萜类	Carotenoids (C40)	类胡萝卜素（C40型）	Carotenoids (C40, β-β)	类胡萝卜素（C40型）
Rhodoxanthin	2.3	562.379	176.9	C40H50O2	POS					Terpenoids	萜类	Carotenoids (C40)	类胡萝卜素（C40型）	Carotenoids (C40, ε-ε)	类胡萝卜素（C40型）
Triptophenolide	2.6	311.168	298.9	C20H24O3	NEG					Terpenoids	萜类	Diterpenoids	二萜类	Abeoabietane diterpenoids	迁移型松香烷型二萜
3-Deoxycaryoptinol	2.07	452.259	298.4	C24H34O7	POS					Terpenoids	萜类	Diterpenoids	二萜类	Colensane and Clerodane diterpenoids	科伦烯型二萜及克勒酮型二萜
diacetylsongorine	2.57	358.243	308.9	C22H31NO3	POS					Terpenoids	萜类	Diterpenoids	二萜类	Kaurane and Phyllocladane diterpenoids	贝壳杉烷型二萜及扁枝杉烯型二萜
Songorine	2.51	358.239	164.6	C22H31NO3	POS					Terpenoids	萜类	Diterpenoids	二萜类	Kaurane and Phyllocladane diterpenoids	贝壳杉烷型二萜及扁枝杉烯型二萜
Annocherin_A	2.32	407.28	186.9	C24H38O5	POS	HMDB0033399		218281-62-0		Terpenoids	萜类	Diterpenoids	二萜类	Kaurane and Phyllocladane diterpenoids	贝壳杉烷型二萜及扁枝杉烯型二萜
Ovatine	2.07	386.274	170.4	C24H35NO3	POS					Terpenoids	萜类	Diterpenoids	二萜类	Kaurane and Phyllocladane diterpenoids	贝壳杉烷型二萜及扁枝杉烯型二萜
5-(5-methoxycarbonyl-5,8a-dimethyl-2-methylene-decalin-1-yl)-3-methyl-pentanoic acid	3.63	349.241	323.8	C21H34O4	NEG					Terpenoids	萜类	Diterpenoids	二萜类	Labdane diterpenoids	半日花烷型二萜
(1R,2R,4aS,5R,8aS)-1-(Hydroxymethyl)-5-{(2E)-2-[(4S)-4-hydroxy-2-oxodihydro-3(2H)-furanylidene]ethyl}-1,4a-dimethyl-6-methylenedecahydro-2-naphthalenyl beta-D-glucopyranoside	2.5	495.256	174.1	C26H40O10	POS					Terpenoids	萜类	Diterpenoids	二萜类	Labdane diterpenoids	半日花烷型二萜
sclareol	2.29	326.305	291.4	C20H36O2	POS	HMDB0036827		515-03-7	C09183	Terpenoids	萜类	Diterpenoids	二萜类	Labdane diterpenoids	半日花烷型二萜
Ent-kauran-17,19-dioic acid	2.31	352.251	248.1	C20H30O4	POS					Terpenoids	萜类	Diterpenoids	二萜类	Norkaurane diterpenoids	降贝壳杉烷型二萜
8-hydroxy-4-(1-hydroxy-1-methyl-ethyl)-10-oxatricyclo[7.2.1.01,5]dodec-3-ene-8-carboxylic acid	3.56	281.143	236.9	C15H22O5	NEG					Terpenoids	萜类	Diterpenoids	二萜类
(+)-Cannabidiol	2.27	315.231	335.7	C21H30O2	POS					Terpenoids	萜类	Meroterpenoids	杂萜	Cannabinoids	大麻素
Hulupinic acid	2.55	263.132	264.2	C15H20O4	NEG	HMDB0030102				Terpenoids	萜类	Meroterpenoids	杂萜	Polyprenylated cyclic polyketides (Hop meroterpenoids)	聚戊烯基环状聚酮
(1R,2R,4S,16R,17R,20S)-2-hydroxy-13,20-dimethoxy-4,7,17,22,22-pentamethyl-5,10,21,23-tetraoxahexacyclo[18.2.1.01,17.04,16.06,14.08,12]tricosa-6(14),7,12-trien-11-one	3.98	473.218	247.9	C26H34O8	NEG		Austalide B	81543-02-4		Terpenoids	萜类	Meroterpenoids	杂萜	Tetraketide meroterpenoids	四酮类杂萜
(R)-3-Methylcyclohexanone	2.71	113.096	141.1	C7H12O	POS	HMDB0033667		625-96-7		Terpenoids	萜类	Monoterpenoids	单萜类	Menthane monoterpenoids	薄荷烷型单萜
Chrysanthemyl Alcohol	2.37	172.169	249.8	C10H18O	POS					Terpenoids	萜类	Monoterpenoids	单萜类	Monocyclic monoterpenoids	单环单萜
Sweroside	2.72	381.109	263.2	C16H22O9	POS					Terpenoids	萜类	Monoterpenoids	单萜类	Secoiridoid monoterpenoids	裂环烯醚萜
(R)-Campholenic_aldehyde	2.73	153.127	15.7	C10H16O	POS	HMDB0034973				Terpenoids	萜类	Monoterpenoids	单萜类
2-(1-hydroxypropan-2-yl)-3,3,6-trimethyl-5,6-dihydro-2H-1-benzofuran-7-carbaldehyde	3.66	249.149	255.8	C15H22O3	NEG					Terpenoids	萜类	Sesquiterpenoids	倍半萜类	Botryane sesquiterpenoids	Botryane型倍半萜
beta-Chamigrenic acid	3.88	233.154	264.5	C15H22O2	NEG		花柏烯酸			Terpenoids	萜类	Sesquiterpenoids	倍半萜类	Chamigrane sesquiterpenoids	Chamigrane型倍半萜
(-)-Obtusadiene	2.13	297.082	278.4	C15H21BrO	POS					Terpenoids	萜类	Sesquiterpenoids	倍半萜类	Chamigrane sesquiterpenoids	Chamigrane型倍半萜
1,1,9a-trimethyl-3,4,8,9-tetrahydro-2H-benzo[7]annulene-7-carboxylic acid	3.85	233.154	264.5	C15H22O2	NEG					Terpenoids	萜类	Sesquiterpenoids	倍半萜类	Cuparane sesquiterpenoids	花侧柏烷型倍半萜
(4E)-8-hydroxy-4-(2-hydroxy-1-methyl-ethylidene)-10-oxatricyclo[7.2.1.01,5]dodecane-8-carboxylic acid	3.55	281.143	236.9	C15H22O5	NEG					Terpenoids	萜类	Sesquiterpenoids	倍半萜类	Daucane sesquiterpenoids	胡萝卜烷型倍半萜
(1S,8R,9R)-8-hydroxy-4-isopropylidene-10-oxatricyclo[7.2.1.01,5]dodecane-8-carboxylic acid	2.57	265.147	290.9	C15H22O3	NEG			67309-95-9		Terpenoids	萜类	Sesquiterpenoids	倍半萜类	Daucane sesquiterpenoids	胡萝卜烷型倍半萜
2-[(2S,4aR,8aS)-2-hydroxy-4a-methyl-8-methylene-decalin-2-yl]prop-2-enoic acid	3.98	249.149	255.8	C15H22O3	NEG					Terpenoids	萜类	Sesquiterpenoids	倍半萜类	Eudesmane sesquiterpenoids	桉叶烷倍半萜
2-[(1S,2S,4aR,8aS)-1-hydroxy-4a-methyl-8-methylene-decalin-2-yl]prop-2-enoic acid	3.84	249.149	255.8	C15H22O3	NEG			58728-37-3		Terpenoids	萜类	Sesquiterpenoids	倍半萜类	Eudesmane sesquiterpenoids	桉叶烷倍半萜
7-(2-hydroxypropan-2-yl)-1,4a-dimethyl-2,3,4,5,6,7,8,8a-octahydronaphthalen-1-ol	2.7	239.201	302.3	C15H28O2	NEG					Terpenoids	萜类	Sesquiterpenoids	倍半萜类	Eudesmane sesquiterpenoids	桉叶烷倍半萜
[(3aS,4S,5S,6E,10E,11aR)-6-formyl-5-methoxy-10-methyl-3-methylidene-2-oxo-3a,4,5,8,9,11a-hexahydrocyclodeca[b]furan-4-yl] 2-methylpropanoate	2.24	363.178	168.1	C20H26O6	POS					Terpenoids	萜类	Sesquiterpenoids	倍半萜类	Germacrane sesquiterpenoids	吉马烷型倍半萜
onopordopicrin	2.13	349.162	158.9	C19H24O6	POS					Terpenoids	萜类	Sesquiterpenoids	倍半萜类	Germacrane sesquiterpenoids	吉马烷型倍半萜
Polhovolide	2.48	437.214	164.8	C23H32O8	POS					Terpenoids	萜类	Sesquiterpenoids	倍半萜类	Guaiane sesquiterpenoids	愈创木烷型倍半萜
2,10,10-trimethyltricyclo[6.3.0.01,5]undec-6-ene-6-carboxylic acid	3.85	233.154	264.5	C15H22O2	NEG					Terpenoids	萜类	Sesquiterpenoids	倍半萜类	Pentalenane sesquiterpenoids	Pentalenane型倍半萜
Ginkgolide C	2.4	439.125	310.2	C20H24O11	NEG	HMDB0036860		15291-76-6	C07603	Terpenoids	萜类	Sesquiterpenoids	倍半萜类	Picrotoxane sesquiterpenoids	木防己毒烷型倍半萜
(1R,2R,6R,9R)-2,11,11-trimethyl-3-oxo-tricyclo[4.3.2.01,5]undecane-9-carboxylic acid	3.9	249.149	255.8	C15H22O3	NEG		Dihydroterrecyclic acid			Terpenoids	萜类	Sesquiterpenoids	倍半萜类	Quadrane sesquiterpenoids	Quadrane型倍半萜
(E)-5-(2,3-dimethyl-3-tricyclo[2.2.1.02,6]heptanyl)-2-methyl-pent-2-enoic acid	3.82	233.154	264.5	C15H22O2	NEG			74642-79-8		Terpenoids	萜类	Sesquiterpenoids	倍半萜类	Santalane sesquiterpenoids	Santalane型倍半萜
1-Deoxypebrolide	3.96	415.211	247.7	C24H30O6	POS		1-Deoxypebrolide			Terpenoids	萜类	Sesquiterpenoids	倍半萜类	Secoeudesmane sesquiterpenoids	裂环桉叶烷型倍半萜
(1S,5S,8S,9R)-2,5,9-trimethyltricyclo[6.3.0.01,5]undec-2-ene-3-carboxylic acid	3.84	233.154	264.5	C15H22O2	NEG					Terpenoids	萜类	Sesquiterpenoids	倍半萜类	Silphiperfolane sesquiterpenoids	Silphiperfolane型倍半萜
(1S,5S,8R,9S)-9-hydroxy-2,5,9-trimethyltricyclo[6.3.0.01,5]undec-2-ene-3-carboxylic acid	3.73	249.149	255.8	C15H22O3	NEG		Rickinic acid A			Terpenoids	萜类	Sesquiterpenoids	倍半萜类	Silphiperfolane sesquiterpenoids	Silphiperfolane型倍半萜
Trichoverrol A	2.22	421.219	179.7	C23H32O7	POS					Terpenoids	萜类	Sesquiterpenoids	倍半萜类	Trichothecane sesquiterpenoids	单端孢烷型倍半萜
Ouabain	2.65	585.287	160.1	C29H44O12	POS	HMDB0015224		630-60-4	C01443	Terpenoids	萜类	Steroids	甾体	Cardenolides	强心甾
Adynerin	2.56	515.307	174.1	C30H44O7	NEG					Terpenoids	萜类	Steroids	甾体	Cardenolides	强心甾
Cholesteryl sulfate	3.89	465.304	333.5	C27H46O4S	NEG	HMDB0000653	胆固醇硫酸酯	1256-86-6	C18043	Terpenoids	萜类	Steroids	甾体	Cholestane steroids	胆甾烷
ponasterone_A	2.29	465.321	198.8	C27H44O6	POS					Terpenoids	萜类	Steroids	甾体	Ecdysteroids	蜕皮甾体
25R-Inokosterone	2.11	503.306	158	C27H44O7	POS					Terpenoids	萜类	Steroids	甾体	Ecdysteroids	蜕皮甾体
Dolicholide	2.26	479.337	210.7	C28H46O6	POS	HMDB0034086		85228-11-1		Terpenoids	萜类	Steroids	甾体	Ergostane steroids	麦角甾烷
(4beta,5beta,6beta,22R)-4,27-Dihydroxy-5,6:22,26-diepoxyergosta-2,24-diene-1,26-dione	2.25	488.3	247.7	C28H38O6	POS					Terpenoids	萜类	Steroids	甾体	Ergostane steroids	麦角甾烷
Eplerenone	3.66	415.211	247.7	C24H30O6	POS			107724-20-9		Terpenoids	萜类	Steroids	甾体	Pregnane steroids	孕烷
11beta-Hydroxyprogesterone	3.52	329.208	202.5	C21H30O3	NEG	HMDB0004031	11 β -羟孕酮	600-57-7	C05498	Terpenoids	萜类	Steroids	甾体	Pregnane steroids	孕烷
Polyphyllin A	2.72	577.37	285.8	C33H52O8	POS					Terpenoids	萜类	Steroids	甾体	Spirostane steroids	螺环甾体
Cimigenol-3-O-alpha-L-arabinoside	2.6	621.396	284.9	C35H56O9	POS					Terpenoids	萜类	Triterpenoids	三萜类	Cucurbitane triterpenoids	葫芦烷型三萜
Cucurbitacin B	2.56	559.32	284.9	C32H46O8	POS					Terpenoids	萜类	Triterpenoids	三萜类	Cucurbitane triterpenoids	葫芦烷型三萜
Cucurbitacin D	2.5	539.282	175.7	C30H44O7	POS					Terpenoids	萜类	Triterpenoids	三萜类	Cucurbitane triterpenoids	葫芦烷型三萜
Cyclopassifloic_acid_C	2.26	537.379	221.6	C31H52O7	POS	HMDB0035945		292167-36-3		Terpenoids	萜类	Triterpenoids	三萜类	Cycloartane triterpenoids	环菠萝蜜烷型三萜
Ginsenoside Rh1	2.44	639.447	229.6	C36H62O9	POS					Terpenoids	萜类	Triterpenoids	三萜类	Dammarane and Protostane triterpenoids	达玛烷型三萜及原萜烷型三萜
Euphol Acetate	2.21	469.403	321.8	C32H52O2	POS					Terpenoids	萜类	Triterpenoids	三萜类	Lanostane, Tirucallane and Euphane triterpenoids	羊毛脂烷型三萜、甘遂烷型三萜及大戟烷类三萜
[(7R,8R,10R,13S,17R)-17-(3-furyl)-4,4,8,10,13-pentamethyl-3,16-dioxo-6,7,9,11,12,17-hexahydro-5H-cyclopenta[a]phenanthren-7-yl] acetate	3.6	431.22	296.6	C28H34O5	NEG			26241-51-0		Terpenoids	萜类	Triterpenoids	三萜类	Limonoids	柠檬苦素类
Saikosaponin E	2.73	787.459	274.2	C42H68O12	POS					Terpenoids	萜类	Triterpenoids	三萜类	Oleanane triterpenoids	齐墩果烷型三萜
Oleanane -2H, +1O, 1COOH, O-HexA-HexA	2.62	807.412	341.7	C42H64O15	NEG	HMDB0038739		118536-86-0		Terpenoids	萜类	Triterpenoids	三萜类	Oleanane triterpenoids	齐墩果烷型三萜
Enoxolone	2.13	471.34	224.4	C30H46O4	POS					Terpenoids	萜类	Triterpenoids	三萜类	Oleanane triterpenoids	齐墩果烷型三萜
Nigakilactone_L	2.61	407.204	170.4	C22H30O7	POS					Terpenoids	萜类	Triterpenoids	三萜类	Quassinoids	苦木苦味素
Picrasin_G	2.6	393.188	162.1	C21H28O7	POS					Terpenoids	萜类	Triterpenoids	三萜类	Quassinoids	苦木苦味素
Acinospesigenin_A	2.03	531.361	199.3	C32H50O6	POS					Terpenoids	萜类	Triterpenoids	三萜类	Taraxerane triterpenoids	蒲公英赛烷型三萜
1,11-dihydroxy-1,2,6a,6b,9,9,12a-heptamethyl-10-oxo-3,4,5,6,6a,7,8,8a,11,12,13,14b-dodecahydro-2H-picene-4a-carboxylic acid	3.6	467.32	235.6	C30H46O5	NEG			176983-21-4		Terpenoids	萜类	Triterpenoids	三萜类	Ursane and Taraxastane triterpenoids	乌苏烷型三萜及蒲公英烷型三萜
28-Glucosylpomolate	2.36	635.411	291	C36H58O9	POS	HMDB0038452		83725-24-0		Terpenoids	萜类	Triterpenoids	三萜类	Ursane and Taraxastane triterpenoids	乌苏烷型三萜及蒲公英烷型三萜
5-[6-(hydroxymethyl)-7-oxatricyclo[4.3.0.03,9]nonan-9-yl]-2-methyl-4-oxo-pentanoic acid	3.55	281.143	236.9	C15H22O5	NEG					Terpenoids	萜类
Glycolate	3.99	75.0087	17.2	C2H4O3	NEG	HMDB0000115	乙醇酸	79-14-1	C00160
4-tert-Octylphenol	3.95	205.16	282.4	C14H22O	NEG	HMDB0013825	对特辛基苯酚	140-66-9	C14205
1,3-Dicyclohexylurea	3.94	225.196	242.1	C13H24N2O	POS	HMDB0244166	1，3 -二环己基脲	2387-23-7
Glyoxylic acid	3.93	72.9931	26.6	C2H2O3	NEG	HMDB0000119	乙醛酸	298-12-4	C00048
Quinic acid	3.91	191.056	13	C7H12O6	NEG	HMDB0003072		115919-31-8	C00296
Betaine aldehyde	3.88	102.091	1.2	C5H12NO	POS	HMDB0001252	甜菜醛	7418-61-3	C00576
Pentaethylene glycol	3.8	239.149	76.1	C10H22O6	POS	HMDB0256256	五甘醇	4792-15-8
7,12-dihydroxy-4,5,5,14-tetramethyl-3,10-dioxatetracyclo[6.6.1.02,6.011,15]pentadeca-1(15),2(6),7,11,13-pentaen-9-one	3.57	299.096	222.1	C17H16O5	NEG
Succinic_anhydride	2.74	99.0087	9.7	C4H4O3	NEG	HMDB0032523		108-30-5	C19524
PC(35:2)	2.73	772.584	330.7	C11H20O4	POS
PC(34:2)	2.72	758.568	334.1	C2H4O3	POS
4-Hydroxybenzoylcholine	2.72	224.128	10.1	C12H18NO3	POS	HMDB0029559		5094-31-5
PC(37:2)	2.72	800.615	348.9	C45H86NO8P	POS
PC(35:1)	2.72	774.599	313.7	C43H84NO8P	POS
Mytilitol	2.66	195.087	12.4	C7H14O6	POS	HMDB0033816		564-92-1
PC(34:5)	2.65	734.507	231.2	C42H74NO8P	POS
Hexadecenedioylcarnitine (Car(16:1-O2))	2.63	428.303	205	C23H41NO6	POS
PC(40:1)	2.61	844.686	335.6	C48H94NO8P	POS
Magnoflorine	2.59	365.157	146.1	C20H24NO4	POS
shogaol	2.33	275.168	298.1	C17H24O3	NEG
N-(14-Methylhexadecanoyl)pyrrolidine	2.26	324.326	327.6	C21H41NO	POS	HMDB0034373		260058-83-1
M374T238	1.76	374.244	237.7	C21H31O2	NEG
2-Hydroxy-8-methylchromene-2-carboxylate	1.73	189.052	72.2	C6H12O2	POS
4-Methylene-2-oxoglutarate	1.59	159.033	59.4	C6H6O5	POS
(S)-Allantoin	1.55	181.028	46.3	C4H6N4O3	POS
5-Hydroxyisourate	1.52	243.033	156.2	C5H4N4O4	NEG
L-2-Amino-3-oxobutanoic acid	1.39	100.041	96.3	C4H7NO3	POS
M277T238	1.38	277.033	238.1	C8H10O5S	NEG
M344T53	1.34	344.038	53.1	C10H12N5O7P	NEG
M317T288	1.33	317.212	287.6	C18H32O3	NEG

## Sheet: Sheet2
MS2_name	MS2_score	mz	rt	Formula	type	HMDB	Chinese.Name	CAS	KEGG COMPOUND ID	Super.Class	Superclass.Chinese	Class	Class.Chinese	Sub.Class	Subclass.Chinese
(-)-Epicatechingallate	3.94	441.082	175.4	C22H18O10	NEG	HMDB0037944	( - ) -表儿茶素没食子酸酯	1257-08-5		Shikimates and Phenylpropanoids	莽草酸及苯丙酸类	Flavonoids	黄酮类	Flavan-3-ols	黄烷-3-醇类
(-)-Catechin gallate	3.89	441.082	175.4	C22H18O10	NEG	HMDB0029255	( - ) -没食子酸儿茶素	130405-40-2		Shikimates and Phenylpropanoids	莽草酸及苯丙酸类	Flavonoids	黄酮类	Flavan-3-ols	黄烷-3-醇类
Kaempferol	3.88	285.04	208.9	C15H10O6	NEG	HMDB0005801	山奈酚	520-18-3	C05903	Shikimates and Phenylpropanoids	莽草酸及苯丙酸类	Flavonoids	黄酮类	Flavonols	黄酮醇类
Tris(2,4-di-tert-butylphenyl)phosphate	3.86	663.452	318.3	C42H63O4P	POS		三( 2 , 4 -二叔丁基苯基)磷酸	31570-04-4		Shikimates and Phenylpropanoids	莽草酸及苯丙酸类	Flavonoids	黄酮类	Flavanones	黄烷酮
6,7,4'-Trihydroxyisoflavone	3.86	269.045	187	C15H10O5	NEG		6,7,4'-三羟基异黄酮	17817-31-1	C14314	Shikimates and Phenylpropanoids	莽草酸及苯丙酸类	Isoflavonoids	异黄酮类	Isoflavones	异黄酮类
3-[(2S,3R,4R,5R,6S)-4,5-dihydroxy-6-methyl-3-[(2S,3R,4S,5S,6R)-3,4,5-trihydroxy-6-(hydroxymethyl)tetrahydropyran-2-yl]oxy-tetrahydropyran-2-yl]oxy-2-(3,4-dihydroxyphenyl)-5,7-dihydroxy-chromen-4-one	3.81	609.146	179.4	C27H30O16	NEG			143016-74-4		Shikimates and Phenylpropanoids	莽草酸及苯丙酸类	Flavonoids	黄酮类	Flavonols	黄酮醇类
Rutin	3.8	609.146	179.4	C27H30O16	NEG	HMDB0003249	芦丁	153-18-4	C05625	Shikimates and Phenylpropanoids	莽草酸及苯丙酸类	Flavonoids	黄酮类	Flavonols	黄酮醇类
4-Hydroxyderricin	3.8	337.142	288.3	C21H22O4	NEG		4-羟基德里辛	55912-03-3		Shikimates and Phenylpropanoids	莽草酸及苯丙酸类	Flavonoids	黄酮类	Chalcones	查耳酮类
Sulfuretin	3.78	269.045	187	C15H10O5	NEG		硫黄菊素	120-05-8	C08730	Shikimates and Phenylpropanoids	莽草酸及苯丙酸类	Flavonoids	黄酮类	Aurones	橙酮类
1-(4-hydroxy-2-methoxy-phenyl)-3-(4-hydroxyphenyl)prop-2-en-1-one	3.78	269.081	232.9	C16H14O4	NEG			51828-10-5		Shikimates and Phenylpropanoids	莽草酸及苯丙酸类	Flavonoids	黄酮类	Chalcones	查耳酮类
7,3',4'-Trihydroxyflavone	3.77	269.045	187	C15H10O5	NEG		7，3 '，4 ' -三羟基黄酮	2150-11-0		Shikimates and Phenylpropanoids	莽草酸及苯丙酸类	Flavonoids	黄酮类	Flavones	黄酮类
(2S)-5,7-dimethoxy-2-(4-methoxyphenyl)chroman-4-one	3.74	313.111	233.8	C18H18O5	NEG			38302-15-7		Shikimates and Phenylpropanoids	莽草酸及苯丙酸类	Flavonoids	黄酮类	Flavanones	黄烷酮
Droloxifene	3.71	386.213	248.4	C26H29NO2	NEG			82413-20-5		Shikimates and Phenylpropanoids	莽草酸及苯丙酸类	Flavonoids	黄酮类	Chalcones	查耳酮类
(E/Z)-4-Hydroxytamoxifen	3.71	386.213	248.4	C26H29NO2	NEG	HMDB0248042		68392-35-8		Shikimates and Phenylpropanoids	莽草酸及苯丙酸类	Flavonoids	黄酮类	Chalcones	查耳酮类
5,7-dihydroxy-4-(4-methoxyphenyl)chroman-2-one	3.7	285.08	208.9	C16H14O5	NEG					Shikimates and Phenylpropanoids	莽草酸及苯丙酸类	Flavonoids	黄酮类	Neoflavonoids	新黄酮类
Bavachinin	3.67	337.142	288.3	C21H22O4	NEG		补骨脂二氢黄酮甲醚	19879-30-2		Shikimates and Phenylpropanoids	莽草酸及苯丙酸类	Flavonoids	黄酮类	Flavanones	黄烷酮
5,7-dihydroxy-2-phenyl-chroman-4-one	3.67	255.07	227	C15H12O4	NEG		5,7-二羟基黄烷酮	68745-38-0		Shikimates and Phenylpropanoids	莽草酸及苯丙酸类	Flavonoids	黄酮类	Flavanones	黄烷酮
3-phenyl-1-(2,4,6-trihydroxyphenyl)prop-2-en-1-one	3.65	255.07	227	C15H12O4	NEG			4197-97-1		Shikimates and Phenylpropanoids	莽草酸及苯丙酸类	Flavonoids	黄酮类	Chalcones	查耳酮类
Pinobanksin	3.6	271.064	196.7	C15H12O5	NEG		短叶松素	96335-75-0	C09826	Shikimates and Phenylpropanoids	莽草酸及苯丙酸类	Flavonoids	黄酮类	Dihydroflavonols	二氢黄酮醇
Flavone base + 4O, O-MalonylHex	2.73	533.093	187.5	C24H22O14	NEG	HMDB0303671				Shikimates and Phenylpropanoids	莽草酸及苯丙酸类	Flavonoids	黄酮类	Flavones	黄酮类
Glabrol	2.7	393.209	150.2	C25H28O4	POS	HMDB0029531		59870-65-4		Shikimates and Phenylpropanoids	莽草酸及苯丙酸类	Flavonoids	黄酮类	Flavanones	黄烷酮
Hosloppin	2.66	393.099	270.2	C22H16O7	POS					Shikimates and Phenylpropanoids	莽草酸及苯丙酸类	Flavonoids	黄酮类	Flavones	黄酮类
Cannflavin_A	2.62	437.193	247.7	C26H28O6	POS					Shikimates and Phenylpropanoids	莽草酸及苯丙酸类	Flavonoids	黄酮类	Flavones	黄酮类
Coumestrol	2.62	266.036	19.5	C15H8O5	POS	HMDB0002326		479-13-0	C10205	Shikimates and Phenylpropanoids	莽草酸及苯丙酸类	Isoflavonoids	异黄酮类	Coumestan
2',5'-Dihydroxy-4-Methoxychalcone	2.57	269.085	242.5	C16H14O4	NEG					Shikimates and Phenylpropanoids	莽草酸及苯丙酸类	Flavonoids	黄酮类	Chalcones	查耳酮类
ALPINETIN_METHYL_ETHER	2.56	283.101	255.7	C17H16O4	NEG	HMDB0341129				Shikimates and Phenylpropanoids	莽草酸及苯丙酸类	Flavonoids	黄酮类	Flavanones	黄烷酮
Oroxylin A	2.51	285.067	19.5	C16H12O5	POS					Shikimates and Phenylpropanoids	莽草酸及苯丙酸类	Flavonoids	黄酮类	Flavones	黄酮类
angoletin	2.48	301.141	270.2	C18H20O4	POS					Shikimates and Phenylpropanoids	莽草酸及苯丙酸类	Flavonoids	黄酮类	Chalcones	查耳酮类
hyperin	2.47	487.392	349.8	C21H20O12	POS	HMDB0030775		482-36-0	C10073	Shikimates and Phenylpropanoids	莽草酸及苯丙酸类	Flavonoids	黄酮类	Flavonols	黄酮醇类
oroxindin	2.35	459.093	212.9	C22H20O11	NEG					Shikimates and Phenylpropanoids	莽草酸及苯丙酸类	Flavonoids	黄酮类	Flavones	黄酮类
Kaempferol 3-alpha-L-arabinopyranoside	2.27	417.082	202.3	C20H18O10	NEG					Shikimates and Phenylpropanoids	莽草酸及苯丙酸类	Flavonoids	黄酮类	Flavonols	黄酮醇类
Koparin	2.24	301.136	192.1	C16H12O6	POS					Shikimates and Phenylpropanoids	莽草酸及苯丙酸类	Isoflavonoids	异黄酮类	Isoflavones	异黄酮类
neobavaisoflavone	2.23	321.113	147.9	C20H18O4	NEG	HMDB0255518				Shikimates and Phenylpropanoids	莽草酸及苯丙酸类	Isoflavonoids	异黄酮类	Isoflavones	异黄酮类

## Sheet: Sheet3
MS2_name	MS2_score	mz	rt	Formula	Super.Class	Class	Sub.Class
5,7-dihydroxy-2-phenyl-chroman-4-one	3.67	255.07	227	C15H12O4	Shikimates and Phenylpropanoids	Flavonoids	Flavanones
3-phenyl-1-(2,4,6-trihydroxyphenyl)prop-2-en-1-one	3.65	255.07	227	C15H12O4	Shikimates and Phenylpropanoids	Flavonoids	Chalcones
Coumestrol	2.62	266.036	19.5	C15H8O5	Shikimates and Phenylpropanoids	Isoflavonoids	Coumestan
6,7,4'-Trihydroxyisoflavone	3.86	269.045	187	C15H10O5	Shikimates and Phenylpropanoids	Isoflavonoids	Isoflavones
Sulfuretin	3.78	269.045	187	C15H10O5	Shikimates and Phenylpropanoids	Flavonoids	Aurones
7,3',4'-Trihydroxyflavone	3.77	269.045	187	C15H10O5	Shikimates and Phenylpropanoids	Flavonoids	Flavones
1-(4-hydroxy-2-methoxy-phenyl)-3-(4-hydroxyphenyl)prop-2-en-1-one	3.78	269.081	232.9	C16H14O4	Shikimates and Phenylpropanoids	Flavonoids	Chalcones
2',5'-Dihydroxy-4-Methoxychalcone	2.57	269.085	242.5	C16H14O4	Shikimates and Phenylpropanoids	Flavonoids	Chalcones
Pinobanksin	3.6	271.064	196.7	C15H12O5	Shikimates and Phenylpropanoids	Flavonoids	Dihydroflavonols
ALPINETIN_METHYL_ETHER	2.56	283.101	255.7	C17H16O4	Shikimates and Phenylpropanoids	Flavonoids	Flavanones
Kaempferol	3.88	285.04	208.9	C15H10O6	Shikimates and Phenylpropanoids	Flavonoids	Flavonols
Oroxylin A	2.51	285.067	19.5	C16H12O5	Shikimates and Phenylpropanoids	Flavonoids	Flavones
5,7-dihydroxy-4-(4-methoxyphenyl)chroman-2-one	3.7	285.08	208.9	C16H14O5	Shikimates and Phenylpropanoids	Flavonoids	Neoflavonoids
Koparin	2.24	301.136	192.1	C16H12O6	Shikimates and Phenylpropanoids	Isoflavonoids	Isoflavones
angoletin	2.48	301.141	270.2	C18H20O4	Shikimates and Phenylpropanoids	Flavonoids	Chalcones
(2S)-5,7-dimethoxy-2-(4-methoxyphenyl)chroman-4-one	3.74	313.111	233.8	C18H18O5	Shikimates and Phenylpropanoids	Flavonoids	Flavanones
neobavaisoflavone	2.23	321.113	147.9	C20H18O4	Shikimates and Phenylpropanoids	Isoflavonoids	Isoflavones
4-Hydroxyderricin	3.8	337.142	288.3	C21H22O4	Shikimates and Phenylpropanoids	Flavonoids	Chalcones
Bavachinin	3.67	337.142	288.3	C21H22O4	Shikimates and Phenylpropanoids	Flavonoids	Flavanones
Droloxifene	3.71	386.213	248.4	C26H29NO2	Shikimates and Phenylpropanoids	Flavonoids	Chalcones
(E/Z)-4-Hydroxytamoxifen	3.71	386.213	248.4	C26H29NO2	Shikimates and Phenylpropanoids	Flavonoids	Chalcones
Hosloppin	2.66	393.099	270.2	C22H16O7	Shikimates and Phenylpropanoids	Flavonoids	Flavones
Glabrol	2.7	393.209	150.2	C25H28O4	Shikimates and Phenylpropanoids	Flavonoids	Flavanones
Kaempferol 3-alpha-L-arabinopyranoside	2.27	417.082	202.3	C20H18O10	Shikimates and Phenylpropanoids	Flavonoids	Flavonols
Cannflavin_A	2.62	437.193	247.7	C26H28O6	Shikimates and Phenylpropanoids	Flavonoids	Flavones
(-)-Epicatechingallate	3.94	441.082	175.4	C22H18O10	Shikimates and Phenylpropanoids	Flavonoids	Flavan-3-ols
(-)-Catechin gallate	3.89	441.082	175.4	C22H18O10	Shikimates and Phenylpropanoids	Flavonoids	Flavan-3-ols
oroxindin	2.35	459.093	212.9	C22H20O11	Shikimates and Phenylpropanoids	Flavonoids	Flavones
hyperin	2.47	487.392	349.8	C21H20O12	Shikimates and Phenylpropanoids	Flavonoids	Flavonols
Flavone base + 4O, O-MalonylHex	2.73	533.093	187.5	C24H22O14	Shikimates and Phenylpropanoids	Flavonoids	Flavones
3-[(2S,3R,4R,5R,6S)-4,5-dihydroxy-6-methyl-3-[(2S,3R,4S,5S,6R)-3,4,5-trihydroxy-6-(hydroxymethyl)tetrahydropyran-2-yl]oxy-tetrahydropyran-2-yl]oxy-2-(3,4-dihydroxyphenyl)-5,7-dihydroxy-chromen-4-one	3.81	609.146	179.4	C27H30O16	Shikimates and Phenylpropanoids	Flavonoids	Flavonols
Rutin	3.8	609.146	179.4	C27H30O16	Shikimates and Phenylpropanoids	Flavonoids	Flavonols
Tris(2,4-di-tert-butylphenyl)phosphate	3.86	663.452	318.3	C42H63O4P	Shikimates and Phenylpropanoids	Flavonoids	Flavanones
